# Supplementary material for: Oviduct epithelial spheroids during in vitro culture of bovine embryos mitigate oxidative stress, improve blastocyst quality and change the embryonic transcriptome
Source: Biol Res. 2024 Oct 22;57:73. doi: 10.1186/s40659-024-00555-5 (PMC11494963; doi:10.1186/s40659-024-00555-5)
Supplement: Supplementary file 1 — Supplementary Material 1: Lists of differentially expressed genes (DEGs) and RNA-seq data obtained for the effects of OES co-culture (sheet 1), time of co-culture (sheet 2); and oxygen level (sheet 3). [file 40659_2024_555_MOESM1_ESM.xlsx]

## Sheet: 1. OES vs. C FDR1%
Bta Gene ID	Bta symbol	Bta Gene description	type_of_gene	logCPM	log2 FC 4dOES–C 5%	LR	P-value	FDR	log2 FC 4dOES–C 20%	LR	P-value	FDR	log2 FC 7dOES–C 5%	LR	P-value	FDR	log2 FC 7dOES–C 20%	LR	P-value	FDR	counts	B4_5_R1	B4_5_R2	B4_5_R3	B4_5_R4	B4_5_R5	B4_5_R8	B4_20_R1	B4_20_R2	B4_20_R4	B4_20_R5	B4_20_R6	B4_20_R8	B7_5_R1	B7_5_R3	B7_5_R4	B7_5_R5	B7_5_R6	B7_5_R7	B7_20_R1	B7_20_R2	B7_20_R3	B7_20_R4	B7_20_R5	B7_20_R8	C_5_R1	C_5_R3	C_5_R5	C_5_R6
281585	ABCB1	ATP-dependent translocase ABCB1	protein_coding	6.98233	-0.0612497	0.30989	0.577748	0.782995	-0.19215	2.94806	0.0859805	0.272108	-0.627724	31.4777	2.01741e-08	4.71424e-06	-0.572647	24.5129	7.38139e-07	4.84606e-05		1733.67	2127.25	2237.08	2245	1806.8	1960.33	1777.25	1796.33	1420.67	1264.17	1016.75	1469	1068.5	1211.58	1218.75	1149.42	1273.5	1118.92	958.33	1598.92	821.17	1398.58	544.25	1324	1389.08	1873.92	1549.17	1697.17
280712	ADA	adenosine deaminase	protein_coding	4.2796	-0.306788	1.58017	0.208737	0.471934	-1.27941	28.4248	9.74108e-08	2.23834e-05	-0.339043	2.0976	0.147531	0.353686	-0.991122	19.6775	9.16766e-06	0.000318858		233	292	464	132	123	232.5	288	324	137	131	122	125	165	176	183	215	210	185	185	167	174	273	122	203	190	234	442	147
280991	AKT1	AKT serine/threonine kinase 1	protein_coding	7.1521	0.179281	9.10388	0.00255068	0.0341751	0.150911	6.22261	0.0126129	0.0866871	0.231194	15.0341	0.000105586	0.00278491	0.316778	27.9417	1.25026e-07	1.11208e-05		1863.5	1903	1923.5	2075	2113	2058	1726.5	1960.5	1779.5	1475.5	1846.5	1638	1495	1999.5	1956.5	1544	2138	1592	1854	1994	1830	2120	1237	1994.5	1217	1534.5	1466	1582.5
510038	AQP11	aquaporin 11	protein_coding	4.70919	0.524844	16.4111	5.09868e-05	0.00231256	0.337285	7.57072	0.00593242	0.0540583	0.786287	37.9527	7.24816e-10	3.99721e-07	0.63181	26.6397	2.45158e-07	1.94253e-05		282	376	315	505	345	357	288	298	396.2	344	308	347	321.5	384	474	345	405	261.5	382	398	449.5	413.5	274	361	196	290.5	221	188
517876	ARID2	AT-rich interaction domain 2	protein_coding	5.26781	-0.23239	8.15602	0.00429185	0.0482173	-0.191635	5.20954	0.0224633	0.125434	-0.344882	17.2517	3.274e-05	0.0011574	-0.130493	2.35084	0.125216	0.309561		428	511.5	480	536	468	566	442	583	468	424	465	384	354	443	520	285	501	318	439	471	399	496	379	521	337	558	476	578
504517	BABAM1	BRISC and BRCA1 A complex member 1	protein_coding	4.99528	0.181513	5.25813	0.0218445	0.130546	0.273328	12.0724	0.000511746	0.0117006	0.174537	4.88183	0.0271408	0.12473	0.302107	14.6176	0.000131678	0.00240137		375	442	427	438	480	618	393	463	406	422	447	359	326	452	461	306	513	311	355	464	428	437	279	418	247	312	328	359
505888	BTBD10	BTB domain containing 10	protein_coding	4.32099	-0.387298	14.8529	0.000116229	0.00422615	-0.349077	11.7638	0.000603935	0.0129494	-0.345276	11.5715	0.000669719	0.0101063	-0.33672	11.4642	0.000709482	0.00833188		181	233	206	232	231	278	265	243	264	247	147	228	164	245	232	173	233	167	225	235	228	295	152	246	138	278	231	283
533459	BTK	Bruton tyrosine kinase	protein_coding	2.97141	0.230154	2.36848	0.123808	0.353769	0.499017	10.1147	0.00147091	0.0222607	0.565416	14.7543	0.000122469	0.00303843	0.148626	0.885817	0.346613	0.576046		97	100	113	159	109	121	103	112	92	91	84	137	120	172	130	103	126	100	65	77	66	78	59	88	45	66	87	128
281040	CAV1	caveolin 1	protein_coding	0.35787	1.14411	5.85881	0.0154992	0.107197	0.195753	0.157027	0.691908	0.850074	1.31642	7.65899	0.00564902	0.0441764	1.6801	12.9767	0.000315398	0.00462595		36	16	30	18	8	14	1	8	12	6	16	6	22	21	23	11	6	35.5	11	39	11	21	26	18	7.5	9	2	6
281103	CCN2	cellular communication network factor 2	protein_coding	6.17611	-0.615009	16.9077	3.92411e-05	0.00191172	-0.318956	4.09624	0.0429788	0.183514	-0.459321	9.1302	0.00251424	0.025804	-0.623723	16.8102	4.13099e-05	0.000983661		664	958	722	660	858	977	851	849	1107	1131	370	770	567	741	863	559	1217	848	797	683	642	830	421	692	866	1271	814	1194
505727	CCN3	cellular communication network factor 3	protein_coding	0.864508	-0.476508	1.71512	0.190323	0.449428	-0.223395	0.36325	0.546707	0.756695	-0.0415664	0.0132823	0.908248	0.958733	-1.55452	14.2317	0.000161622	0.00279935		16	22	23	14	7	23	34	25	31	65	12	5	16	19	23	17	23	24	8	21	2	9	19	6	23	14	22	11
523328	CD151	CD151 molecule	protein_coding	6.82622	0.580098	21.3929	3.74164e-06	0.000391871	0.399671	9.95501	0.00160412	0.0236646	0.517525	16.1922	5.72296e-05	0.00178109	0.46477	13.0682	0.00030035	0.00444305		1975.5	1681.25	1800	2010.5	1767.33	1428.5	1474	1701.5	1486.5	1204	1598	1338.5	1623.33	1602	1504.58	1623.5	1161.17	1346.5	935	1804	1324.5	1623.38	1002.5	1835.5	850	1011	1008.5	1007.83
286849	CD40	CD40 molecule	protein_coding	1.46357	-0.96438	17.4969	2.8778e-05	0.00154985	-0.406475	2.93217	0.0868307	0.273568	-0.789231	11.6281	0.000649637	0.0098603	-1.15514	18.8613	1.40577e-05	0.000438732		33	39	19	27	23	27	32	25	22	40	29	31	21	33	21	23	32	34	14	25	8	47	10	16	38	45	46	46
532712	CDC42	cell division cycle 42	protein_coding	6.41153	0.252847	11.6517	0.000641423	0.0134042	0.223077	9.53729	0.00201339	0.0276312	0.268304	12.1746	0.000484439	0.00807614	0.197969	7.37324	0.00662014	0.0413932		1097	1204	1262	1214	1140	1260	1196.5	1265	1145	1065	1187	957	1085	1147	1161	944	977	906	966	1213	1029	1246	613	1248	652	807	999	926
618631	CDK3	cyclin dependent kinase 3	protein_coding	0.806442	-0.0064643	0.000479692	0.982526	0.993427	-1.02311	10.5453	0.00116481	0.0194527	-0.372569	1.40859	0.235291	0.465951	-1.60809	24.3642	7.97377e-07	5.13712e-05		17	28	22	22.5	21.5	23.5	17.5	12	32	35.5	11	9	9	34	9.5	10.5	19.5	16	7	10	9.5	6	19	17	12	17	21	24.5
338319	CEBPB	CCAAT enhancer binding protein beta	protein_coding	5.39966	0.35012	12.2299	0.00047029	0.0109896	0.316383	10.2445	0.00137096	0.0211662	0.4437	19.1607	1.20165e-05	0.000553253	0.477631	23.1699	1.48304e-06	7.83399e-05		617	628	600	644	615	684	476	477	590	448	609	470	583	681	605	458	533	589	405	642	527	628	419	561	455	371	355	408
513500	CTC1	CST telomere replication complex component 1	protein_coding	4.69115	0.106134	1.18037	0.277281	0.547882	0.228505	5.05865	0.0245033	0.133003	0.132884	1.73677	0.187548	0.407854	0.40221	16.0611	6.13304e-05	0.00132741		310	370	362	434	352.5	388	289	320	269	315	339.5	333	313	516	357	218	370.5	268	306	427.2	300	365.5	228	341	207	241	248	355
510083	DOCK2	dedicator of cytokinesis 2	protein_coding	0.933365	-0.605688	4.18537	0.0407744	0.188201	-1.13362	13.5923	0.00022711	0.00661979	-0.642445	4.33543	0.0373271	0.153942	-1.07957	11.6587	0.000639019	0.0077966		24	28	17	15	11	28	14	20	16	19	13	11	14	37	10	7	20	24	16	10	21	30	9	7	15	35	22	40
100295817	DOCK8	dedicator of cytokinesis 8	protein_coding	2.98882	-0.0582689	0.164675	0.684889	0.849609	-0.105362	0.58137	0.445776	0.68046	-0.272781	3.45344	0.0631201	0.212876	-0.565844	15.0964	0.000102155	0.00196432		90	105	120	157	99	90	115	116	113	98	79	104	99	108	73	61	81.5	69	48	105	71	78	52	78	64	90	95	88
100139818	EFNB2	ephrin B2	protein_coding	7.08105	0.309041	14.4688	0.000142504	0.0048995	0.31875	14.2434	0.000160624	0.00517413	0.343856	17.7386	2.5343e-05	0.000967468	0.489766	33.6706	6.52798e-09	9.54892e-07		2134	2081	1896	2224	2178	2285	1582	1467	1502	1528	1593	1502	1637	1928	2396	1354	2248	1830	1489	1815	1605	1798	1051	2039	1111	1506	1100	1529
520094	EIF2S2	eukaryotic translation initiation factor 2 subunit beta	protein_coding	7.61626	0.146403	3.50416	0.0612149	0.239011	0.278696	13.8216	0.000201008	0.0060331	0.0790137	1.01733	0.313154	0.548387	0.29512	14.8753	0.000114857	0.00215295		2353	2882	2811	2945	2894	3235	2576	2871	2350	2267	2858	2315	2303	2817	2552	1877	2478	2068	2411	2795	2654	2161	1468	2754	1938	1796	1756	2391
507667	EMP2	epithelial membrane protein 2	protein_coding	1.78908	-0.425596	3.55691	0.0592979	0.23479	-0.446462	3.62293	0.0569884	0.215549	-0.827462	11.6051	0.000657718	0.00995386	-0.839481	12.8619	0.000335336	0.0048054		25	42	45	36	48	44	46	24	66	58	27	35	18	32	15	21	35	39	34	35	30	37	19	28	37	54	38	46
516303	ERRFI1	ERBB receptor feedback inhibitor 1	protein_coding	5.87367	0.266953	7.07317	0.00782468	0.070463	-0.0953189	0.755713	0.384674	0.632893	0.364085	13.0978	0.00029565	0.00558373	0.0289068	0.0738051	0.785875	0.895369		771	926	941	809	906	843	580	772	680	638	493	727	699	883	973	609	978	708	647	765	561	874	458	689	457	694	659	577
407238	ESR1	estrogen receptor 1	protein_coding	0.684279	-0.364804	0.852717	0.355785	0.617551	-1.48464	15.4184	8.61454e-05	0.00342273	-0.265571	0.445554	0.504454	0.715559	-1.29533	11.5094	0.000692446	0.00821579		10	4	16	25	7	21	4	22	10	17	15	12	4	19	17	5	27	10	27	11	12	9	10	21	9	15	25	18
281768	FGFR1	fibroblast growth factor receptor 1	protein_coding	2.09465	-1.05042	15.9571	6.47929e-05	0.00278287	-0.15134	0.326263	0.567868	0.770491	-0.826978	9.88316	0.00166798	0.019472	-1.09724	16.7442	4.2773e-05	0.00100805		23	67	32	33	40	37	87	41	80	124	42	46	29	74	22	33	39	33	24	26	34	34	28	40	45	57	72	43
281769	FGFR3	fibroblast growth factor receptor 3	protein_coding	6.22967	0.387586	14.6467	0.000129663	0.00456037	0.415055	15.2218	9.55928e-05	0.00362071	0.451163	19.8919	8.1945e-06	0.000423137	0.481805	21.3245	3.87736e-06	0.000163979		1069	949	1031	1330	1286	1082	923	990	1002	545	1135	944	987	1150	1125	776	1100	951	780	1149	1001	895	702	1120	579	720	756	739
445416	FZD4	frizzled class receptor 4	protein_coding	4.82285	-0.446247	16.6786	4.42772e-05	0.00211228	-0.222325	4.17292	0.041075	0.179262	-0.469721	17.1688	3.42011e-05	0.00119678	-0.427969	14.8238	0.000118039	0.00220814		290.5	357	273	390.5	313	343	314	410	391.5	407	334	310	233	311	390	204	390.5	195	265	282	282	410	240	285	323	338	401	402
521364	FZD9	frizzled class receptor 9	protein_coding	1.96137	0.502685	8.70614	0.00317141	0.0396039	0.652593	11.263	0.000790694	0.0153332	0.469826	7.31353	0.00684373	0.0502153	0.948419	23.9299	9.99098e-07	5.96302e-05		56	65	53	59	70	69	51	40	46	35	43	45	53	58	58	52	57	36	40	70	48	51	53	45	28	42	25	45
537087	GBA1	glucosylceramidase beta 1	protein_coding	5.2018	0.354613	17.0945	3.55644e-05	0.00182278	0.320659	13.7778	0.000205749	0.00612671	0.167585	3.5957	0.0579292	0.201633	0.362009	16.8555	4.03371e-05	0.000963826		467	590	584	526	573	640	546.2	490	555	466	452	397	399	465	414	367	470.2	458	334	577	462	514	323	557	293	378	315	431
281199	GLUL	glutamate-ammonia ligase	protein_coding	6.67604	-0.360785	20.5957	5.6724e-06	0.000491858	-0.261938	10.702	0.00107018	0.0183059	-0.309384	15.1632	9.86055e-05	0.00266798	-0.283423	12.1855	0.000481637	0.00628224		1161.25	1222.92	1119.33	1236.95	1165.75	1554.17	978.83	1416	1399.17	1256	1120	1028.75	915	1349.92	1264.33	892	1433.17	874.5	1309.17	1358.83	1039.58	1250.08	775.08	1065.83	915.83	1395.08	1329.25	1635.58
281203	GNG2	G protein subunit gamma 2	protein_coding	5.68906	-0.786074	33.6759	6.51031e-09	4.48788e-06	-0.278554	4.15018	0.04163	0.180602	-0.833679	34.9959	3.30404e-09	1.20396e-06	-0.622681	20.2187	6.90733e-06	0.000256688		470.5	618	398	513	578	610	771	800	643	579	386	709	343	570	465	399	736	282	643	472	453	622	249	636	548	737	765	887
281209	GPX1	glutathione peroxidase 1	protein_coding	7.17145	0.461524	24.7541	6.51317e-07	0.00011662	0.582265	42.1408	8.49345e-11	9.75826e-08	0.628992	46.9281	7.36388e-12	6.34536e-09	0.592403	43.5341	4.16636e-11	1.40101e-08		2375	2047	1957	2181	2188	2244	2100	2174	1866	1712	1661	1888	1577	2535	2529	1821	2418	1683	1644	2291	1700	2012	1170	2039	686	1430	1258	1714
510158	HIPK2	homeodomain interacting protein kinase 2	protein_coding	6.31752	-0.293538	10.1691	0.00142811	0.0232461	-0.271576	7.58571	0.00588328	0.0539314	-0.365152	15.1793	9.77691e-05	0.00265867	-0.331561	11.4675	0.000708242	0.00832441		930	1088	1065	968	987	1237	860	883	1201	1083	818	818	737	1052	1119	539	1072	684	774	884	754	888	779	957	754	1062	954	1247
513221	HMOX1	heme oxygenase 1	protein_coding	3.3111	-0.499067	3.00378	0.0830704	0.283329	-0.870168	8.20429	0.00417914	0.043518	-1.06382	12.2863	0.000456292	0.00774462	-1.02586	12.743	0.000357342	0.0050375		119	153	163	120	126	103	89	61	183	217	81	65	53	116	81	55	57	189	53	83	113	89	33	129	161	166	145	78
100298939	HRAS	HRas proto-oncogene, GTPase	protein_coding	4.50645	0.361051	11.7873	0.000596355	0.0128212	0.319998	8.99296	0.00271021	0.0335233	0.382548	12.705	0.000364682	0.00655944	0.390934	14.3328	0.000153173	0.00270261		308	296	357.5	288	330	341	276	339	290	231	372	339	312	318	315	234	286	241	251	387	311	305	209	337	177	226	233	167
100848012	ID4	inhibitor of DNA binding 4	protein_coding	2.62601	-0.250811	1.65591	0.198156	0.459851	-0.266027	1.76866	0.183548	0.426308	-0.0943391	0.223013	0.636754	0.808132	-0.757624	14.3979	0.000147966	0.0026425		52	61	65	80	73	100	94	62	110	144	69	49	48	130	76	48	103	42	60	58	57	60	39	48	59	48	80	95
282261	IGFBP3	insulin like growth factor binding protein 3	protein_coding	4.85897	0.479981	12.8033	0.000346007	0.00896136	0.662133	21.4657	3.60219e-06	0.00036048	0.570999	18.3706	1.8184e-05	0.000766677	0.701867	25.8753	3.64192e-07	2.64269e-05		501	348	398	463	554	495	329	318	526	383	493	244	343	578	518	276	449	427	363	374	364	405	232	361	248	297	189	282
280826	IL6	interleukin 6	protein_coding	3.54211	-1.02712	21.4824	3.57094e-06	0.000384629	-0.413194	3.65484	0.0559066	0.21375	-0.935673	17.6796	2.6141e-05	0.000982031	-0.807552	14.1831	0.000165858	0.00286551		61	120	109	55	82	179	194	212	196	143	65	111	48	88	169	53	145	81	105	107	141	132	78	116	144	211	178	160
505886	IQGAP3	IQ motif containing GTPase activating protein 3	protein_coding	7.82387	-0.341505	28.666	8.60004e-08	2.57758e-05	-0.214159	11.1463	0.000841974	0.0160335	-0.32014	24.7601	6.49289e-07	6.56628e-05	-0.311189	23.0987	1.53896e-06	7.97654e-05		2377	2866	2784	2738	2584	3159	2735	3421	2535	2564	2789.5	2693.5	2394	3053	2591.5	1824	2701.5	2012	2645	2749	2532.5	2718	1666	2438	2342	2797	2797	3292
783681	JAG1	jagged canonical Notch ligand 1	protein_coding	3.8851	-0.298761	4.64045	0.0312268	0.160225	-0.611959	21.4486	3.63435e-06	0.00036048	-0.51999	13.897	0.000193108	0.00421931	-0.624918	21.9678	2.77269e-06	0.000129146		121	152	183	215	169	285	171	179	158	168	166	155	127	157	128	101	204	106	181	153	145	189	109	150	119	291	182	223
784675	JCAD	junctional cadherin 5 associated	protein_coding	5.10285	-0.704353	21.3876	3.75186e-06	0.000391871	-0.3178	4.06184	0.0438627	0.185838	-0.657346	18.0262	2.17885e-05	0.000883526	-0.511556	10.4382	0.00123433	0.0123138		253	399	289	325	327	511.25	436	487.2	540	570	301	370	227	440	319.5	212	556	237	377	227.5	333	448	303	431	344	464	431.5	525
531074	KIF14	kinesin family member 14	protein_coding	4.90926	-0.180111	3.98182	0.0459939	0.202357	-0.348311	14.2361	0.000161251	0.00517771	-0.211476	5.35454	0.0206683	0.104765	-0.311402	11.4245	0.00072482	0.00846155		315	376.5	407.5	442.5	418	498	283.5	405	278	327	345.5	305	344.5	435	425	253.67	371	256	303	336	349	343.6	189.5	362.5	270.5	362	417.5	446
281885	KITLG	KIT ligand	protein_coding	2.41614	-0.313235	1.65957	0.197662	0.459091	0.00938624	0.00138409	0.970323	0.987294	-0.4979	4.01035	0.0452218	0.173237	-1.01488	16.2362	5.59159e-05	0.00124141		18	75	49	69	68	82	81	63	138	158	74	59	30	49	39	54	93	37	47	33	34	46	27	49	45	78	56	86
539139	KLF9	KLF transcription factor 9	protein_coding	3.13241	-0.567038	16.6325	4.5366e-05	0.00214935	0.0362757	0.0720182	0.788421	0.903421	-0.490387	11.9576	0.000544262	0.00867485	-0.297313	4.46358	0.0346249	0.131219		71	80	93	118	107	86	132	113	134	119	124	123	69	120	90	68	108	51	105	88	121	103	56	92	85	87	110	131
100125267	LIPA	lipase A, lysosomal acid type	protein_coding	1.59611	-0.613636	10.4184	0.00124767	0.0212366	-0.268494	1.94359	0.163279	0.398289	-0.708257	11.9531	0.000545557	0.00868545	-0.524403	6.94451	0.0084077	0.0492635		33	29	32	30	40	36	41	37	35	39	26	33	42	30	16	18	33	28	35	29	20	41	14	28	39	32	34	51
534450	LRP5	LDL receptor related protein 5	protein_coding	5.03966	-0.454308	12.6888	0.000367847	0.00933732	-0.469941	12.641	0.000377378	0.00949437	-0.526016	16.5085	4.84312e-05	0.00157467	-0.462358	11.9736	0.000539597	0.00680643		436	415	502	423	321	414	323	417	297	330	406	330	397	415	341	293	351	290	317	406	320	299	283	340	454	438	545	373
539924	MCM7	minichromosome maintenance complex component 7	protein_coding	7.24826	0.112589	2.57394	0.108637	0.329267	0.141653	4.03769	0.0444948	0.187141	0.194335	7.63413	0.0057274	0.0444831	0.252064	13.1211	0.000291996	0.00435216		1887	1922.5	2059.5	2309.5	2228	2255	1808.75	2114	1773	1598	2215	1802.5	1755.5	2280.5	2193.5	1421	2266.5	1737.5	1957.5	2225	1922.75	1919	1267	2036	1385	1561	1603	1703.75
526981	MMP12	matrix metallopeptidase 12	protein_coding	5.00021	-1.03346	27.2786	1.76154e-07	4.45903e-05	-0.897354	20.7543	5.22147e-06	0.000467457	-1.35525	45.3812	1.62182e-11	1.24222e-08	-1.59737	65.552	5.66004e-16	1.30058e-12		113	243	314	290	358	440	460	332	306	487	219.2	424	185	424	233	158	192	175	215	277	154	318	123	268	352	449	726	552
541196	NDFIP1	Nedd4 family interacting protein 1	protein_coding	7.62633	-0.251742	17.0739	3.5954e-05	0.00183592	-0.166766	7.75814	0.00534709	0.050403	-0.133912	4.81555	0.0282041	0.127779	-0.231168	14.6209	0.000131451	0.00240042		2188.5	2284	2381.5	2360.5	2296.5	2662	2499.67	2820	2464.5	2472	2308.5	2376.5	2057.5	2634	2344	1893	2599.5	1793	2361.5	2543	2169	2611.2	1378	2464.5	1836.5	2398.5	2571	2719.5
280877	NF1	neurofibromin 1	protein_coding	6.05989	-0.141981	2.86056	0.0907759	0.298908	-0.215114	6.44033	0.0111558	0.0801348	-0.226003	7.19486	0.00731126	0.0524183	-0.314828	13.4065	0.00025075	0.00386978		885	1004	1054	1029	822	871	781	791	784	775	773	595	792	878	936	547	762	751	524	770	619	804	415	839	693	977	810	898
767866	NOTCH1	notch receptor 1	protein_coding	2.91186	-0.786474	7.40338	0.00651013	0.0630303	-1.16532	17.4274	2.98492e-05	0.00166612	-1.29202	20.9158	4.79915e-06	0.000290201	-1.35679	24.8255	6.27612e-07	4.24161e-05		58	121	133	41	42	84	116	68	77	166	63	39	46	59	46	30	41	42	40	86	46	97	66	47	94	104	133	38
513730	NOTCH2	notch receptor 2	protein_coding	4.75717	-0.492419	8.08538	0.00446237	0.049284	-0.388696	5.52177	0.0187813	0.112435	-0.668215	14.2406	0.000160859	0.00373369	-0.705354	17.8964	2.33261e-05	0.000639357		210	349	329	308	177	279	435	357	473	380	354	267	212	300.2	182	158	145	251	242	317	303	268	230	325	274	337	430	190
614673	NUPR1	nuclear protein 1, transcriptional regulator	protein_coding	6.12849	0.98327	50.1067	1.45606e-12	1.00373e-08	0.969428	52.4173	4.48762e-13	1.23742e-09	1.12278	64.7612	8.45459e-16	3.88545e-12	1.07357	61.4671	4.50201e-15	7.75865e-12		1268	1383	1291	852	1160	1583	872	846	682	768	940.5	886	1101	877	1582.5	1011	1308	1209	606	823	1014	854	604	1279	641	445	462	610
282091	PPP1R16B	protein phosphatase 1 regulatory subunit 16B	protein_coding	2.96609	-1.10176	30.8138	2.84011e-08	1.18656e-05	-0.920877	21.8212	2.99276e-06	0.000312585	-1.1087	29.5208	5.53193e-08	9.189e-06	-1.09714	28.6936	8.47853e-08	8.59511e-06		50	65	69	69	85	113	79	92	80	89	41	65	40	85	60	51	120	54	132	49	50	90	43	67	91	149	141	160
281997	PRDX1	peroxiredoxin 1	protein_coding	8.99185	-0.16034	4.39414	0.0360627	0.174183	-0.219761	8.82566	0.00297024	0.0353328	-0.29636	15.0331	0.000105644	0.00278491	-0.355968	23.0769	1.55653e-06	8.02221e-05		6595	7499	6989	5958	5788	7905.5	6882.5	6357	6532.5	5963	5747.5	5524	4809.5	5853	5982.5	5135	6136.5	4745	5139	6275	4927	6020.5	3318.5	6169.5	5027	6436.33	5676.5	6443.5
505708	PRKCD	protein kinase C delta	protein_coding	5.17433	0.318056	21.1463	4.2553e-06	0.000422929	0.322002	20.4097	6.25125e-06	0.000532013	0.209389	8.89303	0.00286261	0.0280902	0.328887	21.0471	4.48119e-06	0.000180123		502.2	509	496	586	590	587	444	531	477	461	495	421	418	538	500.4	324	468	383	429	541	432	497	309	459	256	398	349	367
533270	PRKD1	protein kinase D1	protein_coding	1.31616	-1.03008	14.7745	0.000121161	0.00435011	-0.290894	1.37928	0.240224	0.493642	-1.42592	23.9783	9.74252e-07	8.83685e-05	-1.04935	16.1908	5.72728e-05	0.00126339		15	22	21	30	18	16	31	50	39	39	17.5	38	10	34	11	10	20	7	18	20	17	34	19	13	28	32	57	20
515324	PROX1	prospero homeobox 1	protein_coding	2.23005	-0.635327	5.70582	0.0169088	0.112402	-1.04648	15.0088	0.000107012	0.00400598	-1.02389	14.0087	0.000181966	0.00408594	-1.10689	17.1306	3.48957e-05	0.000862199		39	47	72	50	27	63	32	63	84	68	30	24	30	37	50	11	40	27	34	31	37	65	46	39	51	96	86	45
282019	PTGES	prostaglandin E synthase	protein_coding	5.62614	0.421454	9.12717	0.00251842	0.033974	0.665588	21.6821	3.21776e-06	0.000326201	0.445179	9.73315	0.00180974	0.0206376	0.790331	29.2892	6.23433e-08	6.663e-06		805	913	768	655	596	743	689	772	661	548	755	495	549	661	852	559	596	856	318	791	761	792	455	715	395	514	311	487
540401	PYGO2	pygopus family PHD finger 2	protein_coding	5.05625	0.397661	18.6587	1.5633e-05	0.000988677	0.417882	20.9327	4.75697e-06	0.000443137	0.364696	15.3934	8.72907e-05	0.00243298	0.405274	19.4392	1.03852e-05	0.000346685		415	508	393	574.5	485	540	426	435.5	503	456	463	437	433.5	435	483	309	457.5	370	345	453.5	434.67	475.5	296	542	174	340	290	348.5
514618	RACGAP1	Rac GTPase activating protein 1	protein_coding	6.87876	-0.248316	12.1979	0.000478442	0.0111424	-0.1392	3.85919	0.0494742	0.199445	-0.274535	14.7668	0.000121656	0.00303843	-0.228105	9.97842	0.00158386	0.0146065		1153.5	1553.5	1472.5	1561	1388	1521	1636.5	1764.5	1392.5	1468	1360	1455.5	1103.83	1489	1329	1080.5	1346.5	990	1410.5	1456	1270	1659	749	1465.5	1006.5	1392.5	1515	1664.5
616895	RARB	retinoic acid receptor beta	protein_coding	3.41664	-0.450851	6.78378	0.00919899	0.0783464	-0.25663	2.26489	0.132335	0.351204	-0.637948	13.7044	0.000213955	0.00446496	-0.60019	11.7191	0.000618605	0.00761491		112	115	108	102	122	196	148	154	183	163	114	104	67	108	125	65	128	69	97	85	120	146	93	79	102	128	138	163
533908	RPS6KA1	ribosomal protein S6 kinase A1	protein_coding	6.29687	0.238254	7.39363	0.00654554	0.0631655	0.252844	8.72768	0.00313415	0.0366191	0.383255	19.332	1.09852e-05	0.000518675	0.367204	17.5219	2.84018e-05	0.000734663		974	925	1072	1294	1212	1170	927	1140	878	877	1071	967	997	1220	1195	755	1269	984	1102	1351	920	1101	578	1050	570	735	789	901
507056	RPTOR	regulatory associated protein of MTOR complex 1	protein_coding	5.53635	0.251591	9.18835	0.0024356	0.0332801	0.161711	3.68441	0.0549233	0.211753	0.347806	17.5679	2.77236e-05	0.00101927	0.272653	10.2237	0.00138644	0.0132558		732.5	706	634	783	710	697	466	561	596	454	552	513	574	720	754	550	715	622	480	587	518	532	392	699	407	544	384	510
513953	SLC26A2	solute carrier family 26 member 2	protein_coding	3.47385	-0.37009	4.3955	0.0360338	0.174183	-0.499365	8.29839	0.00396803	0.0424087	-0.304635	2.95008	0.0858732	0.255223	-0.741352	18.5962	1.61545e-05	0.000482757		98	153	115.5	107	102	139.5	146	113	184	201.5	103.5	120.5	97	115	92	90.5	144	104.5	120.5	96	90	163.5	69	135	89	135	162	205
533103	SPHK2	sphingosine kinase 2	protein_coding	4.51508	0.412773	11.1205	0.000853786	0.0161044	0.196306	2.55079	0.110239	0.315915	0.37874	9.0063	0.0026905	0.026913	0.446627	13.2518	0.000272321	0.00414402		344	364	466	309	288	336	309	270	313	231	320	215	345	312	267	299	281	265	299	390	279	343	221	314	174	224	218	189
282376	STAT5B	signal transducer and activator of transcription 5B	protein_coding	4.01058	-0.548171	20.9784	4.64495e-06	0.000444722	-0.397908	10.4752	0.00120988	0.0198108	-0.622065	25.9801	3.44956e-07	3.89828e-05	-0.555144	20.9323	4.7581e-06	0.000189595		168	173	153	188	185	219.5	198.5	226.5	209.5	276	175	150.5	127	201	154	123.5	190	101	178	151.7	140.5	187	123	213.5	163	239.5	251	235
100337329	STK11	serine/threonine kinase 11	protein_coding	4.94652	0.206462	5.55312	0.0184478	0.118684	0.127174	2.07052	0.15017	0.378224	0.23344	7.14396	0.00752168	0.0532895	0.30226	11.604	0.000658085	0.00791207		468	386	417	451	424	496	347	478	425	298	417	288	338	439	466	265	459	362	336	555	355	485	298	399	266	313	307	320
533264	SULF2	sulfatase 2	protein_coding	1.43507	-1.38348	14.8268	0.000117847	0.00426445	-0.992622	9.90258	0.00165047	0.0240032	-1.54096	20.7991	5.10059e-06	0.000300521	-1.22524	13.6523	0.000219977	0.00351836		18	48	61	13	9	17	26	35	43	31	20	12	15	24	17	9	17	11	17	29	15	57	12	23	25	67	48	18
539853	TACSTD2	tumor associated calcium signal transducer 2	protein_coding	7.75656	0.235169	11.8972	0.000562171	0.0123615	0.140263	3.97778	0.0461042	0.191041	0.317682	21.4765	3.58197e-06	0.000231627	0.221888	10.2154	0.00139269	0.0132971		2727	3100	2812	3176	3085	3303	3187.5	2848	2827	2707	2536	2338	2608	3030	3054	2480	2847	2555	2351	3214	2636	3394	1784	2894	1770	2103	2147	2231.5
539419	TBX20	T-box transcription factor 20	protein_coding	1.46205	-0.454759	5.015	0.0251287	0.141697	-0.662817	12.112	0.000500985	0.0114736	-0.405443	3.76442	0.0523539	0.190098	-1.03021	27.7085	1.41041e-07	1.22297e-05		24	32	27	22	30	31	33	24	27	42	28	41	15	42	26	22	28	20	24	30	16	31	11	29	41	29	28	38
282388	TXNRD1	thioredoxin reductase 1	protein_coding	7.28816	-0.174866	4.79705	0.0285085	0.15199	-0.16752	4.33385	0.0373617	0.170248	-0.312486	15.0333	0.000105632	0.00278491	-0.411893	25.3247	4.84459e-07	3.39048e-05		1977.5	2281.5	2216	2243	2135	2217.5	2162.5	1836	1839	2047.5	1800	1672	1463	1732.5	1908.5	1497.5	1984.5	1624.5	1438	1700.5	1363.5	2026	885	1771	1524	2135.5	1996	1967
514394	UCHL1	ubiquitin C-terminal hydrolase L1	protein_coding	1.654	-1.08275	7.77885	0.00528614	0.0553379	-0.0460809	0.0143394	0.904683	0.957389	-1.88437	19.636	9.3688e-06	0.000470458	-2.06047	23.3799	1.32958e-06	7.28806e-05		9	31	30	27	18	34	97	33	86	95	33	19	5	43	8	9	21	8	15	4	6	21	23	18	29	65	39	17
790191	UNCX	UNC homeobox	protein_coding	3.41	1.27862	7.61598	0.00578532	0.0585196	-1.32684	8.06266	0.00451867	0.0457998	1.61705	11.9145	0.000556994	0.00880651	0.0296647	0.00468362	0.945438	0.974222		92	129	28	132	64	164	26	238	258	73	37	73	56	175	99	46	223	102	80	251	123	480	210	173	26	327	38	13
522467	WNT3A	Wnt family member 3A	protein_coding	0.223906	1.06026	5.96404	0.0146005	0.103601	1.37617	9.85963	0.00168945	0.0243136	1.37332	10.033	0.00153763	0.0184985	1.50648	11.5655	0.000671861	0.00804774		14	16	14	18	17	13	14	13	20	19	14	7	22	24	9	16	9	17	4	30	12	24	14	7	8	8	5	1
338058	ARF1	ADP ribosylation factor 1	protein_coding	7.83444	0.214914	14.474	0.000142107	0.00489808	0.275551	23.8097	1.06347e-06	0.000140981	0.252898	19.934	8.01622e-06	0.000415487	0.302442	28.4996	9.37181e-08	9.05483e-06		2874.5	3077	3210	3461	3041	3282.5	2911.5	3296.5	3210	2989.5	3366	2583	2653.5	3302.5	2984.5	2286	2933	2624.5	2504	3338	3023	3311.5	2060	3291	1886	2490.5	2070	2483.5
537027	BUB1B	BUB1 mitotic checkpoint serine/threonine kinase B	protein_coding	5.51089	-0.322667	14.5671	0.000135253	0.00472567	-0.369337	17.4731	2.91397e-05	0.00164651	-0.371188	18.9501	1.34184e-05	0.000596774	-0.409841	23.1248	1.51817e-06	7.89849e-05		499	618	604	576	592	617	477	728	481	442	513	588	460	580	558	366	547	433	461	529	439	561	252	560	366	680	654	732
281667	CCNA2	cyclin A2	protein_coding	6.1432	-0.394964	18.4603	1.73476e-05	0.00104398	-0.39816	19.8821	8.23689e-06	0.000648978	-0.424339	20.7353	5.27337e-06	0.000305479	-0.438343	23.2304	1.43708e-06	7.67945e-05		685	808.5	781	859	904.5	951.5	838.5	1085.83	826.33	817.5	780.5	739	654.5	892.5	716.5	595.5	851.5	506.5	914	818.5	729	1011	473	771.5	628	943	1006	1187
615414	CCND2	cyclin D2	protein_coding	6.05816	0.168921	1.41366	0.23445	0.502935	0.255964	3.21097	0.0731462	0.248513	0.342794	6.27056	0.0122761	0.0739729	0.498762	12.3793	0.000434115	0.00586205		977	885	1062	893	617	600	851	977	1032	637	1055	536	844	921	927	769	862	703	812	1182	1073	936	682	942	519	713	608	605
281671	CCNG1	cyclin G1	protein_coding	8.30461	-0.229409	2.65741	0.103068	0.319181	-0.44756	11.522	0.000687791	0.0140163	-0.383351	8.03127	0.00459767	0.0388169	-0.502721	14.5134	0.000139168	0.00250812		4244.33	4799.58	5017.33	3007.16	2575.17	3818.58	4238.5	4124	3534.33	3586.41	3835.25	2861.58	3283.83	3059.16	3328.08	2938.83	3053.16	2873.08	3038.83	4022.16	3259.75	4467.33	1813.67	3727.75	2670.67	4624.83	4606.75	3471.08
508601	CETN2	centrin 2	protein_coding	4.09639	-0.133664	1.11329	0.291368	0.562304	0.060343	0.229095	0.632196	0.814511	-0.246129	3.67817	0.0551293	0.195944	-0.50608	15.3463	8.94942e-05	0.00177185		183	264	230	202	191	259	251	252	267	308	176	229	169	217	166	161	195	150	150	144	164	254	111	158	135	174	199	312
281078	CLTA	clathrin light chain A	protein_coding	8.76192	0.0788237	1.55217	0.212815	0.4773	0.249574	15.2273	9.53162e-05	0.00362018	0.0721316	1.29643	0.254867	0.48648	0.229451	12.9454	0.000320704	0.00468384		5897	6313	5790	5795.5	5751	7039	5940	6280	5733	5345	6289	4363	4852	5860	5955.5	4225.5	5789	4807	4576.5	5972	5724.5	5484	3590	6168	4052	5046.5	4468	5068
281080	CLTC	clathrin heavy chain	protein_coding	9.64676	0.193707	5.64404	0.0175148	0.114858	0.351972	17.4968	2.87791e-05	0.00164638	0.152629	3.67448	0.0552514	0.196227	0.328681	15.3298	9.02814e-05	0.00178325		10247.5	11601	11981.5	14088	11439	9725.5	11468.2	11552	9033	9972	11865.5	8899.5	8971	11382	10511	8421	11122.5	8763	7788	11499	10353.5	10855	6533.5	11270	6784	9463.5	7820.5	8620.5
281790	GNAI1	G protein subunit alpha i1	protein_coding	2.76286	-0.3633	4.04171	0.0443887	0.198182	-0.520323	9.33706	0.00224566	0.0296845	-0.138812	0.600309	0.43846	0.664598	-0.599289	12.1822	0.00048247	0.00628234		94	82	55	60	64	69	103	90	138	66	65	61	64	73	54	51	104	70	110	82	55	92	42	79	52	77	130	66
100124507	LIG1	DNA ligase 1	protein_coding	8.34247	0.116339	2.90322	0.088403	0.294516	0.0608864	0.778506	0.377599	0.627789	0.157531	5.13382	0.023464	0.113429	0.27978	16.2915	5.43057e-05	0.0012182		4039	4312	4607	4299	4650	5124	3735	4476	3754	3250	4253	3708	4203.5	4683	4582	3044	4148	3660	4016	4708	4155	4129	3104	4973.5	2537	3826	3403	3557
786966	PLEC	plectin	protein_coding	9.20811	0.31108	8.33239	0.00389443	0.0452714	0.277435	6.54939	0.010492	0.0771543	0.296674	7.50882	0.00613976	0.0466129	0.428016	14.5904	0.000133596	0.0024215		9875.53	9357.15	10022.8	9274.65	9119.2	9384.35	6783.4	7169.2	6990.1	5337	7396.6	6250	7735	8472.4	9012.35	6576.9	8440.5	8606.45	4571.9	8110.9	6288.3	7637.15	5988.1	8355.4	5151.3	7442.5	4915.3	5856.9
516175	PPP1CA	protein phosphatase 1 catalytic subunit alpha	protein_coding	7.28278	0.194581	9.7298	0.00181305	0.0271524	0.264515	16.6928	4.3947e-05	0.00212532	0.217136	12.0361	0.000521798	0.00845362	0.369064	32.3424	1.29264e-08	1.6973e-06		2118	2134.5	2153	2318	2239	2281	2122	2198	1884	1731	2081	1837	1849	2130	2239	1661	2027	1708	1808	2488	1987	2216	1300	2227	1343	1634	1598	1713
505238	RALB	RAS like proto-oncogene B	protein_coding	5.2256	0.623671	23.821	1.0572e-06	0.000158319	0.0995646	0.714273	0.398029	0.642315	0.590948	21.5968	3.3642e-06	0.000220868	0.435699	12.6338	0.000378844	0.00526524		502	689	646	586	427	576	463	470	459	453	413	361	446	500	542	413	493	497	297	648	422	798	361	596	241	512	243	298
526027	SPTBN1	spectrin beta, non-erythrocytic 1	protein_coding	6.44481	-0.372809	8.99877	0.00270161	0.0354397	-0.150435	1.54586	0.213747	0.462119	-0.30123	6.58712	0.0102719	0.0656861	-0.475879	14.8001	0.000119526	0.00222991		1254.5	1038.5	1324.5	888	737	1195.5	1115.5	1351	1369	1105.5	970	766	832.5	1176	967.5	742	1093.5	983.5	1111.2	979	767.5	786	583.5	900.5	878	1311.5	931	1117
404053	TUBA1A	tubulin, alpha 1a	protein_coding	8.19528	-0.159771	5.90357	0.0151102	0.105856	-0.145854	4.99852	0.025369	0.135771	-0.115431	3.08719	0.0789108	0.243883	-0.26136	15.9731	6.42482e-05	0.00137119		3379.01	3911.83	3923.46	3462.96	3415.11	4106.17	3788.54	4219.13	3709.84	3744.29	3382.19	3360.08	3143.44	3982.06	3458.61	2847.53	3435.43	2897.38	3014.18	3704.63	2960.39	3840.54	2227.45	3523.36	3041.59	3254.29	3449.13	3501.73
516094	CDC7	cell division cycle 7	protein_coding	3.46307	-0.474965	13.4295	0.000247696	0.0072046	-0.316196	6.70472	0.0096158	0.0731158	-0.423875	11.4954	0.000697679	0.0103764	-0.419959	11.4924	0.000698802	0.00826073		135	86	91	125	126	179	148	141	124	118	129	132	94	156	138	77	125	86	126	120	120	118	87	117	105	119	156	172
505149	DYRK3	dual specificity tyrosine phosphorylation regulated kinase 3	protein_coding	4.66984	-0.425022	10.1316	0.00145746	0.0235017	-0.561608	18.6849	1.54198e-05	0.00102208	-0.494394	12.9435	0.000321026	0.00590919	-0.635485	23.835	1.04958e-06	6.15771e-05		215	386	316	233	295	274	344	369	312	342	210	205	183	246	220	245	368	188	336	256	246	328	188	282	194	356	405	359
534325	CUL3	cullin 3	protein_coding	7.52651	0.132587	5.41604	0.0199526	0.123968	0.193165	11.5755	0.000668273	0.013731	0.146915	6.60756	0.0101547	0.0650872	0.194541	11.1911	0.00082191	0.00918288		2519	2611	2553	2898	2644	2980	2383	2529	2277	2058	2455	1969	2005	2703	2826	1860	2802	2042	2002	2250	2323	2487	1242	2538	1749	2081	1731	2353
507840	SSNA1	SS nuclear autoantigen 1	protein_coding	3.8754	0.44211	14.0922	0.000174067	0.00556811	0.512625	19.4794	1.01693e-05	0.000761979	0.320923	7.56018	0.00596719	0.0456627	0.444232	14.3898	0.000148602	0.00265043		139	215	186	238	234	298	179	263	200	192	245	178	151	214	199	127	181	173	184	200	210	228	112	192	114	159	144	118
514926	CDC123	cell division cycle 123	protein_coding	5.21615	0.044326	0.363185	0.546742	0.761408	0.200267	7.3105	0.00685529	0.0589974	0.145435	3.86434	0.0493227	0.183554	0.251578	11.3874	0.000739441	0.00855976		473	452.5	431	541.5	495	572.5	436	557	513	500	476	396	438.5	587	517.5	352	473.5	391	486.5	460	457.5	561	295	535	298	394	375.5	464
527550	BCAR1	BCAR1 scaffold protein, Cas family member	protein_coding	4.6802	0.244452	5.49236	0.0190998	0.121035	0.236577	5.27133	0.0216795	0.122901	0.337064	10.3235	0.00131349	0.0164031	0.441628	18.4325	1.76034e-05	0.000512857		353	306	383	366	349	334	295	325	337	351	349	272	333	341	326	278	333	308	301	390	353	382	270	382	206	226	271	161
506353	KNTC1	kinetochore associated 1	protein_coding	5.10164	-0.253295	5.07104	0.0243287	0.139011	-0.398382	12.445	0.000419107	0.0102089	-0.267237	5.8466	0.0156072	0.086451	-0.393492	11.6921	0.000627647	0.00769873		491	364	424	615	417	518	302	465	321	337	431	295	341	540	510	283	463	314	392	407	338	321	175	397	359	470	448	553
506632	KLHL21	kelch like family member 21	protein_coding	4.3769	0.355267	9.39701	0.00217339	0.0307014	0.193985	2.79429	0.0946007	0.288234	0.444113	14.3501	0.000151775	0.00356478	0.450954	14.6817	0.000127279	0.00233972		253	376	318	302	318	378	264	223	216	199	252	204	290	309	337	290	321	238	156	326	241	330	166	278	171	243	204	197
511956	MAEA	macrophage erythroblast attacher, E3 ubiquitin ligase	protein_coding	5.26433	0.174796	4.83935	0.0278174	0.150341	0.265461	11.5207	0.000688257	0.0140163	0.228427	8.4071	0.00373758	0.0336865	0.271107	11.7465	0.000609581	0.00754424		461	433	471.5	553	573	588	500.5	619	563	493	552	426	412	590.5	530	343.5	529	384	436	526	557.5	546	315.5	604	317	393	395	389
506605	MAD2L2	mitotic arrest deficient 2 like 2	protein_coding	5.55211	0.404866	23.1112	1.52897e-06	0.000194871	0.339438	16.7088	4.35794e-05	0.00212532	0.37147	19.4118	1.05352e-05	0.000506094	0.462696	30.2198	3.85761e-08	4.54571e-06		498.5	725	658	615	678	784	683	751	657	644	579	533	512	586	627	491	661	470	596	737	589	896	443	729	339	475	363	479
504585	SPAG5	sperm associated antigen 5	protein_coding	4.34446	-0.181755	2.64706	0.103742	0.320189	-0.402325	12.7655	0.000353062	0.00901419	-0.161151	2.13044	0.144399	0.349515	-0.490183	17.6669	2.63165e-05	0.000693822		220	250.5	224.5	237	253	363.5	248	315.5	207.5	245	225.5	213	203	276	228	175.5	263.5	181.5	295	260.5	179	262	130	217.5	192.5	290	203	237
614521	RAB35	RAB35, member RAS oncogene family	protein_coding	6.32782	0.175462	7.35053	0.00670429	0.0640289	0.196923	9.47445	0.00208354	0.0282455	0.166091	6.50044	0.0107848	0.0675556	0.277507	18.7565	1.48519e-05	0.000461177		1016	1088	1059	1167	1194	1215	1007	1200	1147	896	1032	925	885	1165	1143	795	1027	795	939	1117	995	1254	744	1093	666	846	852	761
523441	CLASP1	cytoplasmic linker associated protein 1	protein_coding	6.49268	0.122572	3.11163	0.0777351	0.273681	0.156865	5.25684	0.0218607	0.123232	0.0989385	2.18112	0.139712	0.341812	0.250328	13.3535	0.000257936	0.00396894		1241	1085	1340	1697	1190	1445	1007	1239	1049	995	1179	1032	954	1366	1295.5	892	1240	1027	1036	1281	1053	1191	783	1153	780	1028	920	1177
515080	FBXO5	F-box protein 5	protein_coding	4.4615	-0.40318	10.9976	0.000912305	0.0169514	-0.464746	14.8251	0.000117956	0.0041914	-0.463202	14.1541	0.000168429	0.00383823	-0.416845	11.1832	0.00082541	0.00919812		189	299	220	304	258.5	324	237.5	329	254	230.5	207	229	175	316	240.5	185	263.5	158	251	192	247	294	112	308	240	331	283	329
540187	EML4	EMAP like 4	protein_coding	5.60785	-0.26214	13.1318	0.000290333	0.00788141	-0.206586	7.77146	0.00530783	0.050157	-0.295872	15.7296	7.30707e-05	0.00214164	-0.354607	21.8973	2.8764e-06	0.00013219		542	637	648	640	661	743	524	621	587	653	573	507	431	745	598	411	712	450	584	562	442	524	318	550	475	634	621	767
615896	SYCP3	synaptonemal complex protein 3	protein_coding	4.54692	-0.521155	14.268	0.000158534	0.00527948	-0.304154	4.69905	0.0301792	0.149011	-0.731243	28.2611	1.06004e-07	1.4913e-05	-0.655725	23.0733	1.55941e-06	8.02221e-05		252	344	222	241	277	459	300	269	385	381	212	237	185	281	230	146	312	162	193	188	221	251	155	271	256	338	246	474
530333	FZR1	fizzy and cell division cycle 20 related 1	protein_coding	4.96363	0.11874	1.4965	0.22121	0.48766	-0.0295073	0.0873744	0.767542	0.892419	0.164708	2.93349	0.0867596	0.256659	0.376183	14.6424	0.000129956	0.00237626		426	335	401	440	475	519	332	423	327	236	383	298	355	474	486	303	435	315	310	526	462	421	271	523	280	345	323	332
539781	CHMP5	charged multivesicular body protein 5	protein_coding	5.61945	-0.231959	6.24141	0.0124797	0.0944333	-0.0403142	0.197522	0.656729	0.829875	-0.288392	9.45001	0.00211148	0.0230673	-0.303395	10.9652	0.000928393	0.00999486		581	729	649	564	565	657.5	708	703.5	592	638	710	576	520	501	626	397	508	519	491	557	546	560	313	620	499	502	643	605
540455	PIMREG	PICALM interacting mitotic regulator	protein_coding	0.854376	-0.900968	10.709	0.00106614	0.0189663	-0.389803	2.1031	0.147001	0.373697	-1.13242	15.617	7.75562e-05	0.00224165	-1.02931	12.8672	0.000334383	0.00479723		22	31	25	12	13	8	22	16	23	24	17	17	27	19	8	11	12	13	14	16	10	9	6	17	27	25	29	29
516044	NSUN2	NOP2/Sun RNA methyltransferase 2	protein_coding	6.48653	0.194411	6.00188	0.0142906	0.10198	0.261156	9.94845	0.00160985	0.0236646	0.251938	10.02	0.00154849	0.0185815	0.314916	15.205	9.64503e-05	0.0018729		1148	1134	1230	1329	1374	1402	1159	1299	1033	883	1375	1114	969	1367	1180	937	1456	981	1154	1182	1205	1113	739	1293	750	994	934	972
507115	BIN3	bridging integrator 3	protein_coding	5.06857	0.289812	11.7545	0.000606962	0.0129538	0.261871	8.97217	0.00274123	0.0337846	0.126364	2.12851	0.144581	0.349708	0.381923	19.0392	1.28064e-05	0.000413493		397	488	466	454	509	493	525	519	427	447	442	381	328	491	347	292	399	318	478	474	510	457	336	507	249	359	314	316
519513	BRCC3	BRCA1/BRCA2-containing complex subunit 3	protein_coding	3.59356	0.310604	4.81888	0.0281496	0.151025	0.224743	2.07081	0.150141	0.37822	0.21844	2.33322	0.126639	0.322465	0.614655	16.0823	6.06496e-05	0.00131889		184	221	207	205	195	195	98	150	101	131	101	152	132	183	195	149	162	157	96	177	123	196	88	200	101	103	123	165
513195	CENPT	centromere protein T	protein_coding	5.02314	-0.173172	3.40245	0.0650996	0.246998	-0.369601	16.4568	4.97714e-05	0.00231043	-0.28514	8.71466	0.00315661	0.0300506	-0.451827	23.7928	1.07283e-06	6.21475e-05		346	401	440	350	441	426	375	492	385	424	386	326	341	430	289	257	353	260	366	357	408	357	257	361	302	382	425	409
541250	PSRC1	proline and serine rich coiled-coil 1	protein_coding	5.54294	-0.289467	5.06882	0.02436	0.139011	-0.513935	18.6698	1.55428e-05	0.00102531	-0.389068	9.96718	0.00159356	0.0188425	-0.498006	17.7017	2.58394e-05	0.000689069		557	655	691	405	382	559.5	663	596	506	501	545	445	468	458	502	404	451	393	465	586	444	699	344	551	426	663	652	427
511561	SNX33	sorting nexin 33	protein_coding	4.19945	0.15547	2.07699	0.149535	0.395316	0.243223	4.32487	0.0375592	0.170769	0.170738	2.37342	0.123416	0.317392	0.381323	11.0746	0.00087517	0.00959821		238	285	278	267	241	293	205	304	217	183	271	171	272	248	286	165	264	198	189	263	238	262	161	246	175	185	204	246
519992	USP16	ubiquitin specific peptidase 16	protein_coding	5.37831	0.103111	1.41603	0.234058	0.502563	0.325166	13.9443	0.000188311	0.00578229	0.0291118	0.110745	0.739298	0.866927	0.25131	7.7993	0.00522665	0.0345611		524	539	644	665	590	644	542	615	616	553	520	463	467.4	640	479	368	626.2	401	526	520	554	431	278	586.2	329	468	445	583
532985	USP39	ubiquitin specific peptidase 39	protein_coding	5.76922	0.12505	3.25064	0.0713955	0.261929	0.2551	13.2055	0.000279129	0.0076967	0.189551	7.37982	0.00659598	0.049103	0.128348	3.35373	0.0670528	0.204255		700	709	744	803	781	834	840	756	693	737	731	625	656	774	794	577	717	610	525	641	603	785	450	744	440	668	556	632
513594	CEP55	centrosomal protein 55	protein_coding	4.00177	-0.199673	3.07421	0.0795435	0.277147	-0.494643	17.572	2.7663e-05	0.00160248	-0.345464	9.02811	0.0026586	0.0266769	-0.345812	8.99027	0.00271421	0.0215893		206	188	194	209	209	287	194	252	144	143	164	145	151	177	215	124	203	138	175	219	143	203	94	224	141	216	202	272
521326	HMCN1	hemicentin 1	protein_coding	2.00115	-0.50225	4.16873	0.0411766	0.189234	-0.956432	15.7067	7.39613e-05	0.00307763	-0.295324	1.49119	0.222031	0.450183	-0.418403	3.29813	0.0693587	0.208333		33	53	27	47	16	41	28	73	45	29	34	34	45	39	34	17	54	32	62	49	39	82	31	49	27	64	53	40
539106	CNTROB	centrobin, centriole duplication and spindle assembly protein	protein_coding	3.947	-0.0946354	0.701045	0.402433	0.655058	-0.436544	14.7742	0.000121182	0.00425412	-0.272507	5.69799	0.0169843	0.0911984	-0.215031	3.52897	0.0603052	0.190301		160	217.2	172	265.7	213.5	206	138.2	220.2	191.5	170.5	139.2	155	163.5	154.4	178.4	119.2	182	133	128	216	194.2	228.2	136	192	144.33	217	166	176.67
522006	ACAA2	acetyl-CoA acyltransferase 2	protein_coding	3.68974	-0.362626	6.64018	0.00997038	0.0818672	-0.423603	8.38659	0.00377999	0.0410999	-0.418222	8.64057	0.00328759	0.0310878	-0.514444	11.5319	0.000684132	0.00815223		160	127	187	196.25	145	166	167	179	121	108	149	133	123	196	144	100	145.2	116	178	165	132	130	63	120	149	188	188	200
509977	ARL6IP5	ADP ribosylation factor like GTPase 6 interacting protein 5	protein_coding	3.6896	-0.411893	8.64297	0.00328326	0.0404529	-0.244388	3.32983	0.0680337	0.238611	-0.293025	4.73373	0.0295767	0.13188	-0.472188	12.6338	0.000378842	0.00526524		109	192	211	127	116	156	192	217	170	163	93	129	126	120	171	124	149	101	104	140	139	163	93	164	124	170	174	179
512313	ATP2A3	ATPase sarcoplasmic/endoplasmic reticulum Ca2+ transporting 3	protein_coding	3.4103	0.643885	15.5566	8.00711e-05	0.00327579	0.247518	2.15269	0.14232	0.366076	0.534927	10.656	0.00109717	0.0143872	0.609851	13.2253	0.00027619	0.00417525		165	148.2	227	208	225	148	106	106	122	117	78	111	128	147	138	131.2	197	162	86	162	105	158	89	181	63	131	59	107
100034674	BEX3	brain expressed X-linked 3	protein_coding	1.15639	-0.741332	4.48321	0.0342295	0.168501	-0.45293	1.52007	0.217609	0.467627	-1.17062	10.5277	0.00117599	0.0152096	-1.39723	13.5607	0.000230974	0.00367294		19	36	30	13	38	15	17	24	54	46	23	12	7	31	18	11	21	13	7	12	8	18	17	16	17	30	34	12
504851	BOK	BCL2 family apoptosis regulator BOK	protein_coding	4.54649	0.472866	12.9404	0.000321562	0.00852572	0.28853	4.44952	0.0349111	0.163436	0.202592	2.26016	0.13274	0.332261	0.456807	11.0193	0.000901658	0.00981149		363	409	310	358	442	405	324	355	241	202	315	264	323	298	264	258	260	246	247	451	262	304	193	406	191	273	235	205
507481	CASP8	caspase 8	protein_coding	0.467302	-0.7775	2.47319	0.115803	0.341143	0.284425	0.337738	0.561138	0.766608	-1.06655	4.33292	0.0373821	0.15405	-2.2049	16.9958	3.74627e-05	0.000917402		4	16	20	7	13	10	31	7	62	52	13	16	9	11	0	11	5	10	7	2	4	8	3	3	13	26	7	5
281057	CD44	CD44 molecule	protein_coding	0.267664	-1.52173	13.4194	0.000249038	0.0072284	-0.760879	3.81119	0.0509114	0.202398	-1.68467	13.9085	0.000191928	0.00420685	-1.33305	10.9952	0.00091346	0.00989307		5	9	6	8	3	10	21	7	9	20	3	22	3	10	4	20	1	5	15	4	8	9	3	15	10	23	21	16
510242	CDIP1	cell death inducing p53 target 1	protein_coding	7.67104	0.357458	25.1661	5.25982e-07	9.93385e-05	0.29804	18.7257	1.50932e-05	0.00101015	0.422469	34.9875	3.31837e-09	1.20396e-06	0.402201	33.8298	6.01508e-09	9.11317e-07		2808	2854	2776	2855	2839	3361	2839	3187	2533	2465	2747	2125	2520	2895	2751	2287	2816	2455	2424	2844	2725	3100	2045	2756	1520	2264	2114	1764
497199	CFLAR	CASP8 and FADD like apoptosis regulator	protein_coding	0.874728	-0.842402	6.35937	0.0116763	0.0905403	-0.817283	6.62629	0.0100484	0.0751695	-0.712396	4.81888	0.0281496	0.127664	-1.52723	18.6508	1.56981e-05	0.00047777		13	19	37	7	16	23.2	27.2	19	14	17	21	10	11	16	21	11	26.2	17	8.2	7	8	11	9	39	6	42.2	28	19
281715	CREB3	cAMP responsive element binding protein 3	protein_coding	2.25664	0.169286	0.94683	0.330527	0.597245	0.534444	8.37735	0.00379927	0.0412575	-0.207876	1.30671	0.252992	0.484108	0.644	11.7479	0.000609108	0.00754424		66	73	82	71	73	88	55	54	63	66	72	38	43	59	47	45	48	60	53	100	58	61	28	72	48	46	71	45
574093	CRIP1	cysteine rich protein 1	protein_coding	7.16254	0.758837	11.1476	0.000841388	0.0159344	0.662332	9.22258	0.00239049	0.0309892	0.912115	16.4555	4.98056e-05	0.00160504	1.01825	21.1785	4.18443e-06	0.000173767		3734.5	2281	3124.92	1933.1	2060.5	2348	1602.5	1553	1542.17	1121	1740	1548.42	2209	2027	2482	2560	1799.17	2768	987	2702.42	1782	2416	1238.58	1817	1401	1321.5	1068.5	690.5
525506	DAPK3	death associated protein kinase 3	protein_coding	6.96656	0.265876	14.5997	0.000132936	0.00466359	0.254889	14.3922	0.000148417	0.00490486	0.266137	14.6453	0.000129759	0.00314963	0.356082	28.0391	1.18886e-07	1.0713e-05		1678	1837.5	1699.5	1584.5	1788	2088	1772.5	1750	1637	1499.5	1572.5	1399	1445	1784	1513.87	1317	1685	1481	1447.5	1991	1652.5	1802.5	1134.5	1660.5	1045.5	1321	1204.5	1047.5
618360	DDIAS	DNA damage induced apoptosis suppressor	protein_coding	5.51949	-0.215751	5.88302	0.0152876	0.106628	-0.233521	7.24114	0.00712518	0.0602178	-0.260884	8.75326	0.00309049	0.0295893	-0.333348	13.4254	0.000248238	0.00385846		406	616	576	624	578	678	620	672	586	529	526	424	441	605	613	376	553	382	441	483	491	704	254	618	442	666	514	682
529235	DDIT4	DNA damage inducible transcript 4	protein_coding	4.36694	-0.199736	1.78197	0.181908	0.439614	-0.138382	0.848103	0.357089	0.612656	-0.393841	7.11571	0.00764115	0.0537263	-0.62756	18.022	2.18364e-05	0.000609431		261	235	281	162	253	381	141	339	292	261	374	230	230	244	260	147	207	143	162	172	207	216	163	192	249	211	191	330
281141	ENO1	enolase 1	protein_coding	7.99586	0.36719	5.83645	0.0156974	0.107897	0.27652	3.35241	0.0671068	0.236564	0.424244	7.70886	0.00549503	0.0434404	0.515267	11.239	0.000800963	0.0090339		5653	4132	4495	4339	3708	4654	3169	2570	2506	2219	2728	2242	3341	4689	4205	3430	3445	5302	1683	3506	2466	3554	1983	3674	2577	3054	1918	2598
509781	FASTK	Fas activated serine/threonine kinase	protein_coding	3.99231	0.262576	5.93034	0.0148824	0.104899	0.340475	10.0344	0.00153643	0.0229266	0.243643	4.80332	0.0284049	0.128189	0.455273	17.9862	2.22515e-05	0.00061572		200	182.5	194	221.5	236.5	217	215	234	234	176	242	222.5	151.5	221.5	177.5	188	188.5	161	226	271.5	242	225	157.5	222	138.5	177	130	155
280792	FGG	fibrinogen gamma chain	protein_coding	0.511437	-1.19994	18.9155	1.36641e-05	0.00090208	-0.499753	3.39414	0.0654287	0.232877	-1.20341	17.7085	2.5747e-05	0.000975203	-1.67964	27.2186	1.81704e-07	1.50009e-05		8	11	10	9	15	21	12	23	18	27	10	10	11	8	10	7	12	17	5	10	3	2	15	10	19	21	27	26
404126	HDAC1	histone deacetylase 1	protein_coding	8.19893	0.253035	14.3851	0.000148978	0.00502985	0.405859	41.0662	1.47158e-10	1.44919e-07	0.299965	20.1338	7.22086e-06	0.0003829	0.302358	22.5436	2.05433e-06	0.000100081		3900	4094	3807	4453	4240	4482	3984	4388	4124	3872	4121	3794	3383	4405	4248	2914	4243	3223	3266	3996	3868	3906	2373	3886	1990	2959	2874	3587
505919	HIP1	huntingtin interacting protein 1	protein_coding	8.93496	0.19778	5.27005	0.0216954	0.129932	0.206741	6.34339	0.011782	0.0831311	0.208753	5.99448	0.0143507	0.082131	0.313282	14.2886	0.000156812	0.00274013		6298	6255	6854	7692	8286	8446	5366	7103	5777	5101.2	6332	5909	5749	7563.5	7296	4620	7726.33	5292	5953	6650	6273	5708	4069	6977	3910	4930	5205	6609
282295	HYOU1	hypoxia up-regulated 1	protein_coding	8.18802	0.263872	4.80944	0.0283042	0.151428	0.229658	3.72624	0.0535637	0.2083	0.358054	8.29648	0.00397221	0.0351959	0.470344	15.4545	8.4515e-05	0.00169116		4845	4018	4134	4575	4403	5390	3083	2965	3419	2955	3618	3041	2775	4795	4804	4660	4275	4260	2659	4348	3012	4769	2219	4500	3265	3280	2260	2962
281839	ICAM1	intercellular adhesion molecule 1	protein_coding	4.28254	-0.483664	4.51601	0.0335791	0.166591	-0.496817	4.78122	0.0287717	0.145819	-0.82502	13.4593	0.000243799	0.00486434	-1.07635	23.2654	1.41117e-06	7.60383e-05		162	332.5	278	132	198.5	249	320	200.5	391.5	393.5	167	164	170.5	173	135	131.5	147.5	146	105	206	149	197	128	193	232	362	226	141
535043	ITGA6	integrin subunit alpha 6	protein_coding	5.02345	-0.368205	15.6195	7.74516e-05	0.00318754	-0.227364	6.40378	0.0113878	0.0813068	-0.481135	27.1037	1.92832e-07	2.44126e-05	-0.485536	28.5865	8.96026e-08	8.87762e-06		331	386	518	416	383	514	338	478	377	426	453	337	313	368	367	261	387	295	324	376	308	328	224	329	366	369	447	593
538685	ITPRIP	inositol 1,4,5-trisphosphate receptor interacting protein	protein_coding	4.39063	-0.230732	6.53697	0.0105655	0.084755	-0.24469	6.88782	0.00867848	0.068642	-0.19239	4.35474	0.036906	0.1528	-0.371198	15.5774	7.91952e-05	0.00160568		241	284	288	244	236	318	256	279	247	282	235	202	229	287	258	165	251	253	190	258	195	222	167	249	192	284	235	291
514940	IVNS1ABP	influenza virus NS1A binding protein	protein_coding	6.28045	-0.333474	14.4193	0.000146299	0.00496803	-0.346193	16.0274	6.24324e-05	0.00276641	-0.258633	9.01104	0.00268354	0.026888	-0.382178	19.9611	7.90357e-06	0.000285253		894	945	978	1018	832	1355	851	1131	761	957	758	789	714	1083	953	710	1112	815	853	985	777	840	487	856	747	942	918	1319
532997	KDM1A	lysine demethylase 1A	protein_coding	8.36937	0.168687	6.46501	0.0110019	0.087074	0.287948	19.8819	8.23755e-06	0.000648978	0.181181	7.43701	0.0063896	0.0480195	0.296702	21.0736	4.41973e-06	0.00017922		4015	4473	4480	5064	5128	5681	4158	4312	4176	4143	4529	4025	3614	4890	4861	3138	5271	3552	4155	4522	4104	4307	2561	4375	2599	3772	3359	4117
541073	MAEL	maelstrom spermatogenic transposon silencer	protein_coding	4.1881	-0.753265	30.7349	2.95793e-08	1.19944e-05	-0.1945	2.24085	0.134407	0.353775	-1.04155	57.6411	3.14588e-14	7.2287e-11	-0.667784	25.2599	5.01007e-07	3.48858e-05		133	211	169	228	206	299	265	229	218	272	275	196	119	210	176	78	149	136	179	160	165	168	111	199	283	227	256	366
537380	MAP3K5	mitogen-activated protein kinase kinase kinase 5	protein_coding	3.14692	0.497867	11.9485	0.000546917	0.0121423	0.277458	3.41703	0.064527	0.231014	0.430596	8.63235	0.00330246	0.0311643	0.521912	12.206	0.000476362	0.00623704		167	151	157	164	105	133	94	113	111	98	85	83	110	136	128	137	151	83	77	132	100	136	69	139	58	94	86	97
100296937	MAZ	MYC associated zinc finger protein	protein_coding	6.68346	0.115004	2.26966	0.131929	0.366204	0.126522	2.68113	0.101544	0.299654	0.199823	7.18799	0.0073393	0.05251	0.290963	13.9154	0.000191229	0.00316123		1694	1407.83	1515	1355	1343.5	1697.5	1079.5	1326	1291.5	1037.5	1364.5	1111	1249.5	1439	1544	1113.5	1568.5	1171.5	1251	1404.5	1275	1223	935.83	1385	888	1232.83	1068	1254.33
540378	MDM2	MDM2 proto-oncogene	protein_coding	6.14123	-0.403374	5.32465	0.0210259	0.128041	-0.663678	15.4538	8.45473e-05	0.00338853	-0.694439	15.784	7.10016e-05	0.00210064	-0.83937	23.7928	1.07282e-06	6.21475e-05		825.95	1071.5	1162.5	695.2	632.5	727.25	884	1037	789.2	723	968.83	559.5	704.5	620.25	671	531.15	480.4	514	476.67	811.75	684.4	1086.2	368.5	848.9	588.2	1181.4	1040.4	787
533652	MLH1	mutL homolog 1	protein_coding	5.96597	0.507945	14.8016	0.000119435	0.00431059	0.540544	17.2528	3.27209e-05	0.0017831	0.499749	13.7377	0.000210195	0.00443114	0.67435	24.9446	5.90005e-07	4.0672e-05		1071	1172	919	973	806	961	777	822	818	677	966	732	826	809	897	791	741	1000	440	1235	882	952	517	897	510	606	524	589
618576	MNT	MAX network transcriptional repressor	protein_coding	4.76824	0.0463517	0.268833	0.604116	0.800849	0.222036	5.99475	0.0143485	0.0947794	0.124318	1.88269	0.170029	0.384545	0.348441	13.9548	0.000187263	0.0031181		345	390	355	391	335	435	319	402	371	301	371	261	347	380	407	260.2	411	248	372	349	334	330	315	380	254	305.5	330	308.5
281333	MUC1	mucin 1, cell surface associated	protein_coding	5.78678	1.42087	12.3039	0.000452007	0.0106345	1.55534	13.7529	0.000208498	0.00618186	1.53977	14.2623	0.000159017	0.00370333	1.7388	16.7712	4.21692e-05	0.00100067		1374	1142	1462	642	329	666	869	850	703	826	728	559	873	539	770	1132	454	1368	149	1213	602	1158	671	934	344	478	147	159
511268	PARK7	Parkinsonism associated deglycase	protein_coding	6.39286	-0.410231	29.2491	6.36461e-08	2.08926e-05	-0.300113	15.9059	6.65702e-05	0.00287211	-0.586571	60.9756	5.7786e-15	1.99174e-11	-0.421025	32.4921	1.19679e-08	1.63339e-06		863	1053	1151	876	1047	1225	1269	1045	934	994	953	977	776	994	855	627	851	727	830	894	810	1044	585	1079	878	1110	1153	1479
100138102	PDPK1	3-phosphoinositide dependent protein kinase 1	protein_coding	6.73754	0.154686	6.02717	0.0140873	0.101478	0.212124	11.7984	0.000592805	0.0128103	0.203643	10.9678	0.000927102	0.0127184	0.253377	16.7635	4.23406e-05	0.00100129		1282.5	1452	1289.5	1787.5	1648	1650.5	1248	1431	1457.5	1326.5	1473.5	1189	1208	1584	1507	1110	1548.5	1163	1210.5	1429	1339.5	1561	893.5	1420.5	846.5	1290.5	1020.5	1247.5
504839	PELI3	pellino E3 ubiquitin protein ligase family member 3	protein_coding	2.72758	0.339213	5.90868	0.0150664	0.105764	0.353236	7.02172	0.00805267	0.0652304	0.383614	7.13562	0.00755675	0.0534008	0.451948	11.4343	0.000721002	0.00842412		68	79	82	101	87	93	97	104	93	78.5	94	84.5	72	87	94	71	79	42	84	109	110	87	65	98	46	44	48	56
112441889	PHLDA3	pleckstrin homology like domain family A member 3	protein_coding	7.15139	-0.25433	2.17942	0.139867	0.379149	-0.610459	14.7129	0.000125187	0.00431757	-0.498085	9.00404	0.00269383	0.026913	-0.528625	11.4358	0.00072043	0.00842412		1621	2140	2352	961	1120	1733	2280	1792	1634	1366.5	1741	1249	1501	1147	1122	1125	1305	1180	1658	1828	1521	2052	970	1799	1128	2063	2122	1074
617245	PTTG1IP	PTTG1 interacting protein	protein_coding	7.16508	0.588367	17.5555	2.79039e-05	0.0015197	0.562368	17.6121	2.70857e-05	0.00158233	0.493928	12.0988	0.000504531	0.00830068	0.668321	23.9646	9.81218e-07	5.88176e-05		2212	2484	2604	2203	2102	1988	2143	2056	2011	1574	2186	1474	1864	1923	1828	1660	1422	1935	1094	2408	1987	2168	1327	2254.5	1383	1375	1006	1058
512276	SELENOS	selenoprotein S	protein_coding	4.96134	0.223007	7.12816	0.00758825	0.0693401	0.269427	10.3144	0.00131998	0.0207274	0.233667	7.712	0.0054855	0.0434148	0.285423	11.1112	0.000858078	0.00943406		383	385	396	493	480	468	409	443	447	387	402	405	327	459	431	341	406	305	358	425	389	510	200	476	265	304	268	360
282479	SLC25A5	solute carrier family 25 member 5	protein_coding	8.94123	-0.283304	6.23264	0.0125417	0.0945908	-0.285872	6.31535	0.0119697	0.0838975	-0.396373	11.9873	0.000535634	0.00857699	-0.412974	13.5673	0.000230157	0.00366417		5192.5	7219	4921.5	5988.5	6507	7025	6339.5	6502	5397.5	7389.5	4669.5	6138	3899	5810.5	5898.5	4456	6027	3371.5	5068	5127	3932.5	6671	3963.5	6281.5	3903	6886	6242.5	8892.5
373543	STK25	serine/threonine kinase 25	protein_coding	5.25796	0.137966	2.80944	0.0937111	0.303911	0.168204	4.30509	0.0379986	0.171901	0.099335	1.49305	0.221744	0.450022	0.270562	11.1182	0.000854867	0.0094213		425	507	588	459	583	566	526	541	517	483	476	440	395	540	445	394	440	405	447	617	530	542	346	524	353	425	409	400
508358	SYVN1	synoviolin 1	protein_coding	5.60436	0.295828	9.01903	0.00267184	0.0352167	0.308126	9.53054	0.00202081	0.0276672	0.463288	21.402	3.7239e-06	0.000236597	0.411444	16.9622	3.81312e-05	0.000928824		746	671	625	745	699	724	589	606	705	545	631	542	462.5	724	860	648	721	635	491	748	566	756	381	748	398	498	358	594
281530	THBS1	thrombospondin 1	protein_coding	3.14399	-0.43914	1.04885	0.305772	0.57384	-1.12318	5.9712	0.0145414	0.0956501	-0.863078	4.0286	0.0447352	0.171935	-1.52426	12.1217	0.000498384	0.00642771		116	182	55	111	50	424	241	71	71	193	39	23	41	74	46	69	116	168	23	64	16	116	55	60	94	193	125	51
132343046	TMEM238L	transmembrane protein 238 like	protein_coding	4.72864	0.104756	1.05747	0.303793	0.572084	0.588435	31.2602	2.25653e-08	6.91351e-06	0.0839074	0.642156	0.422931	0.652742	0.655952	39.0364	4.15986e-10	1.00718e-07		379	355	376	345	358	436	338	384	327	335	425	325	319	315	349	328	338	282	278	436	394	388	242	356	250	296	209	357
516769	A2ML1	alpha-2-macroglobulin like 1	protein_coding	1.9026	0.947746	14.0166	0.000181208	0.00576977	-0.296712	1.46299	0.226455	0.476928	0.343002	1.77423	0.182859	0.402086	-0.0696152	0.0795062	0.777968	0.890922		41	66	60	157	86	62	36	36	48	33	29	49	37	70	39	17	44	36	54	58	15	50	17	55	15	26	24	33
618369	A4GALT	alpha 1,4-galactosyltransferase	protein_coding	5.94831	0.371431	7.82045	0.00516585	0.0544198	0.108055	0.680075	0.409561	0.652939	0.452723	11.2184	0.000809919	0.0114499	0.559506	17.4664	2.92424e-05	0.000749377		1050	993	1015	955	784	1007	611	784	641	488	635	668	948	822	979	942	838	784	568	1220	786	833	584	997	534	753	490	477
520865	AASS	aminoadipate-semialdehyde synthase	protein_coding	4.11843	0.375102	4.91187	0.0266728	0.146625	0.470866	8.00247	0.00467137	0.0465012	0.459926	7.40856	0.00649142	0.0484031	0.581279	11.6356	0.000647016	0.00783179		274	283	268	314	143	286	229	272.2	204	168	226	174	210	225	330.25	228	178.5	264	77	263.5	245	227	144.5	261	125	206.2	141	189
535379	ABCA1	ATP binding cassette subfamily A member 1	protein_coding	6.98654	-0.214407	3.18813	0.0741749	0.268412	-0.453471	14.1038	0.000172997	0.00545792	-0.297214	5.98959	0.0143906	0.0822227	-0.433947	13.1659	0.000285086	0.00427171		1418	1375	1856	1683	1775	2015	1184	1843	1097	1530	1244	1399	1120	1496	1615	1062	1954	1168	1395	1463	1263	1756	768.2	1388	1055	1420	2302	2083
281588	ABCC1	ATP binding cassette subfamily C member 1	protein_coding	5.63198	-0.338997	10.8117	0.00100863	0.0182016	-0.556261	27.6312	1.46792e-07	2.93308e-05	-0.460034	19.626	9.41804e-06	0.000470458	-0.592487	31.7163	1.78414e-08	2.19625e-06		648	653	658	661	627	699	657	547	450	435	519	530	510.5	531	610	381	588	519	405	569	402	652	319	527	485	873	726	612
518080	ABCC13	ATP binding cassette subfamily C member 13	protein_coding	1.25294	-1.15704	6.3168	0.0119599	0.0918617	-1.15801	7.13475	0.00756043	0.0627548	-1.68957	13.014	0.000309169	0.00575072	-1.92475	15.932	6.56599e-05	0.00139014		28	23	52	3	6	23	26	29	13	24	20	29	9	14	10	11	8	25	6	43	9	35	6	8	16	57	57	14
533151	ABCC3	ATP binding cassette subfamily C member 3	protein_coding	2.03508	-0.793691	12.6755	0.000370474	0.0093377	-0.555564	5.7189	0.0167833	0.104758	-1.18995	24.6403	6.90918e-07	6.85301e-05	-1.141	24.2129	8.62514e-07	5.40993e-05		40	42	55	52	42	26	49	95	24	42	54	44	72	24	25	24	28	33	40	35	39	26	16	27	55	58	70	63
526059	ABCD3	ATP binding cassette subfamily D member 3	protein_coding	4.82761	-0.270658	10.4669	0.00121531	0.0209144	-0.105131	1.61691	0.203523	0.450037	-0.328978	15.4789	8.34299e-05	0.0023716	-0.290664	12.0288	0.000523839	0.00667484		366	358	329	379	283	399	392	426	316	335	350	366	270	369	320	217	375	229	320	351	285	358	171	334	250	392	369	405
528646	ABCD4	ATP binding cassette subfamily D member 4	protein_coding	2.01641	-0.57233	10.7109	0.00106505	0.0189663	-0.64984	14.2234	0.000162343	0.00519309	-0.632329	12.4551	0.000416849	0.00724729	-0.782989	18.5643	1.64269e-05	0.00048705		41.5	39.5	44.5	46.5	44.5	58.5	41	57	38.5	41.5	34.5	40.5	41.5	44.5	38	29.5	43.5	31	62	43	43.5	31	19.5	34.5	59	46.5	83	50.5
536203	ABCG2	ATP binding cassette subfamily G member 2	protein_coding	1.56632	-0.594535	6.98258	0.00823068	0.0728096	-0.742946	9.75491	0.00178844	0.0253154	-1.1665	23.4064	1.31139e-06	0.000109755	-0.446844	3.49083	0.0617096	0.193361		24	36	39	36	41	47	28	32	39	21	16	21	25	27	12	11	30	22	38	35	39	32	14	7	31	49	57	52
515536	ABCG5	ATP binding cassette subfamily G member 5	protein_coding	3.13926	0.748539	5.25705	0.021858	0.130548	1.05588	11.199	0.000818434	0.0157092	1.09337	11.2032	0.000816579	0.0115077	1.25174	14.7554	0.000122397	0.00226813		173	133	106	233.5	112	82	110	79	142	132	107	78	151	197	116	150	104	171	13	145	118	152	149	95	68	88	9	47
508829	ABCG8	ATP binding cassette subfamily G member 8	protein_coding	0.743319	0.75227	3.86032	0.0494409	0.210887	1.36679	14.0912	0.000174154	0.00547241	1.2345	10.6931	0.00107535	0.014125	0.834051	5.11154	0.0237672	0.102367		14	10	14	32	30	16	17	27	55	39	35	12	19	36	40	10	28	11	14	25	22	27	15	10	9	22	3	4
513252	ABHD16A	abhydrolase domain containing 16A, phospholipase	protein_coding	6.29211	0.203949	7.2701	0.00701119	0.0660268	0.117327	2.47995	0.115306	0.324565	0.292267	14.6741	0.00012779	0.00312382	0.186991	6.02934	0.01407	0.0715663		972	983	1008	1158	1221.5	1273	1060	960.5	1025	870.5	1039.5	910	874.5	1084	1337	888	1137.5	801.25	909.5	1085	914	1002	824	1099.5	640.5	786.5	665	873
508717	ABHD2	abhydrolase domain containing 2, acylglycerol lipase	protein_coding	7.66013	0.12991	1.5424	0.214261	0.479159	0.0789546	0.599712	0.438688	0.674946	0.257027	5.71851	0.016787	0.0907617	0.359197	11.8621	0.000572871	0.00715415		2973.2	2808.33	2992	3131.2	2619	2790	2343	2432	2256.2	2344.2	2393.7	1882	2499	2723	3133	2731	2414	2693	1577	3176	2433.25	3345.6	1837	2780	1724.2	2689	2100	2030
768306	ABHD8	abhydrolase domain containing 8	protein_coding	3.26843	-0.669514	11.3958	0.000736085	0.0146231	-0.745305	17.8473	2.39357e-05	0.00142858	-0.634613	11.3514	0.000753893	0.0109756	-0.60312	11.7338	0.000613737	0.00758208		76	128	192	90	58	74	106	121	128	107	100	92	79	83	70	73	72	83	87	136	120	155	72	112	82	139	142	54
504968	ABLIM1	actin binding LIM protein 1	protein_coding	4.99558	-0.282746	5.95158	0.0147041	0.104015	-0.570273	25.3929	4.67637e-07	6.9326e-05	-0.205612	3.30274	0.0691646	0.225591	-0.448977	14.2951	0.000156273	0.00273418		328	352	359	584	386	416	306.2	448	340	291	310	341	304	396	366	299.5	473	283	426	489	315	397.5	166	337	304	414	438	442
615110	ACER3	alkaline ceramidase 3	protein_coding	4.95266	0.411269	16.4109	5.09915e-05	0.00231256	0.360896	13.8194	0.000201248	0.0060331	0.349091	11.9787	0.000538124	0.00859688	0.334966	11.5914	0.000662573	0.0079503		368	475.5	427.5	549.5	536	415	446.5	447	471	367	445.5	338	337	418.5	455	322	466.5	302.5	298.5	482	347.5	517.5	224.5	474.5	181	281.5	305	299.5
534600	ACIN1	apoptotic chromatin condensation inducer 1	protein_coding	7.09715	0.170678	5.93135	0.0148738	0.104893	0.194435	8.07934	0.00447727	0.0455895	0.209152	8.97388	0.00273866	0.0272228	0.289661	17.849	2.39143e-05	0.000651593		1641	1835	1928	2195	2238	2101	1619	2028	1757	1429	1795.5	1517	1603	2002	2096	1198.5	2013	1599	1817	1822	1714	1763	1095	2003	1142	1595	1312	1605
511135	ACLY	ATP citrate lyase	protein_coding	8.69369	-0.265811	18.4048	1.78604e-05	0.00106024	-0.108762	3.06239	0.080124	0.262454	-0.247309	16.2793	5.46576e-05	0.00171265	-0.189692	9.49823	0.0020567	0.0176122		4994	5430.5	4994	6303	4680	5488	5338	5748	4891	4693	5835	4250	4023	5421	5436.5	3434	5225	4362	4421	5072	4574	4869	3026	5126.5	4463	5341	4766	5667
512995	ACO1	aconitase 1	protein_coding	5.26043	-0.48837	23.0966	1.54065e-06	0.000194871	-0.447835	18.4904	1.70759e-05	0.00110529	-0.448285	19.3834	1.06933e-05	0.000510131	-0.429289	16.9141	3.91106e-05	0.000942687		449	488	560	432	400	479	483	462	380	336	433	406	388	384	499	300	494	389	419	488	393	412	255	415	454	559	576	581
509209	ACSF3	acyl-CoA synthetase family member 3	protein_coding	2.03762	0.491665	5.0657	0.0244039	0.139017	0.512021	4.61736	0.0316499	0.154239	0.262794	1.34046	0.246953	0.478047	0.948969	16.6192	4.56854e-05	0.00106038		55	63	46	81	78	66	25	39	62	31	59	61	46	91	54	27	49	39	59	68	77	39	44	57	34	32	35	39
536628	ACSL4	acyl-CoA synthetase long chain family member 4	protein_coding	6.72594	-0.318366	5.76415	0.0163564	0.110684	-0.406921	9.4355	0.00212825	0.0285707	-0.518949	16.0159	6.2814e-05	0.00190316	-0.574745	19.5372	9.86606e-06	0.000335033		691	1472	1676	1517	1400	1442	1378	1265	965	1292	939	1410	890	1453	958	860	1407	883	1079	885	822	1273	648	1321	927	1418	1715	1951
282873	ACSS1	acyl-CoA synthetase short chain family member 1	protein_coding	7.6934	0.178992	3.73185	0.0533842	0.220098	0.46275	24.2214	8.58747e-07	0.000117347	0.254715	7.77616	0.00529403	0.0424107	0.501188	28.9523	7.41839e-08	7.69002e-06		2218	2559	2379	3565	3032	3040	2716	3038	3292	2539	4023	2663	2393	2974	3142	1717	2881	2077	2281	3107	3298	2886	2258	3162	1860	2042	1797	2244
281592	ACTA1	actin alpha 1, skeletal muscle	protein_coding	0.681195	-1.52956	12.6408	0.000377419	0.00948398	-0.734086	2.68772	0.101125	0.298865	-0.627707	2.30925	0.128606	0.325767	-0.899594	3.95787	0.0466528	0.160482		17.17	12.17	9	12.83	8.17	58.33	7.33	20.5	3	16.17	8.5	4.17	17.5	32.5	17.67	14.5	21.67	65	9.83	16.5	3.33	8.67	5.17	4.67	29.67	50	6.67	15.83
522269	ACTN4	actinin alpha 4	protein_coding	10.6417	0.221603	7.92389	0.00487862	0.0524661	0.277828	12.421	0.000424532	0.0103046	0.196144	6.09863	0.0135287	0.0788	0.273916	12.0086	0.000529564	0.00673533		22151	23005.5	24789.8	23394	23227.8	23469	22164	21812	21482.5	19578	22035	17574	20029	21365.3	20125	17144.8	19375.8	19570.5	15900	23604.7	18858.5	20043	14842.8	22718.5	13586	18028.5	15189	15850
100125305	ACTR1B	actin related protein 1B	protein_coding	3.53988	0.375925	10.3391	0.00130241	0.0217916	0.317854	8.04233	0.00456968	0.0460206	0.382008	11.2981	0.000775858	0.0111224	0.442478	15.6151	7.76313e-05	0.00157862		95	151	166	204	205	154	163	162	161	134	155	146	127	164	177	103	155	127	125	204	149	182	114	171	82	105	101	121
616404	ACTR3B	actin related protein 3B	protein_coding	3.00593	-0.290517	4.92061	0.0265381	0.146352	-0.288788	4.83528	0.0278831	0.143423	-0.520763	14.7282	0.000124172	0.00306253	-0.492528	13.0418	0.000304608	0.00448678		78	94	107	102	99	100	91	152	111	99	93	85	75	93	80	59	66	55	107	90	79	105	56	65	67	83	110	95
510907	ADAM19	ADAM metallopeptidase domain 19	protein_coding	6.32364	1.00298	16.5515	4.7347e-05	0.00220896	0.676911	8.86415	0.00290825	0.0349269	1.21592	24.329	8.12071e-07	7.72139e-05	1.12038	23.3763	1.33212e-06	7.28806e-05		1848	1554	1568	1166	668	1178	968	1282	1005	709	835	744	1292	1173	1214	1453	712	1649	461	1643	1089	1508	866	1263	556	755	400	406
512171	ADAMTS1	ADAM metallopeptidase with thrombospondin type 1 motif 1	protein_coding	3.63451	0.225829	1.25871	0.261895	0.532165	0.112365	0.331186	0.564961	0.769049	0.698753	11.6492	0.000642298	0.00979575	-0.120473	0.386223	0.534292	0.738242		185	181	144	164	138	135	211	152	184	192	68	111	91	184	241	165	215	227	98	174	105	199	80	130	139	108	171	96
286806	ADAMTS4	ADAM metallopeptidase with thrombospondin type 1 motif 4	protein_coding	0.614963	-1.58174	16.1399	5.88327e-05	0.00259146	-1.61051	16.5481	4.74312e-05	0.00221673	-1.29766	10.507	0.00118924	0.0153204	-1.39879	12.0988	0.000504556	0.00648305		5	15	6	16	5	17	12	11	13	14	3	6	11	24	11	1	12	10	5	13	4	19	17	10	14	39	34	42
507654	ADAMTSL4	ADAMTS like 4	protein_coding	3.63991	-0.403715	12.3391	0.00044356	0.0104895	-0.373147	10.9526	0.000934743	0.0168274	-0.515746	18.2123	1.97599e-05	0.000815657	-0.714696	38.1813	6.44663e-10	1.48133e-07		105	161	142	157	134	150	144	186	142	188	150	162	142	143	102	84	127	101	109	139	115	131	96	126	125	178	160	163
282176	ADAP1	ArfGAP with dual PH domains 1	protein_coding	4.75124	-0.130492	0.960315	0.327107	0.59418	-0.566646	19.4286	1.0443e-05	0.000774071	-0.154314	1.36416	0.242818	0.474451	-0.273896	4.61072	0.0317726	0.124304		303	327	424	278	295	383	281	352	380	216	283	244	264	263	301	261	274	293	221	410	314	373	267.5	369	215	375	382	214
534106	ADAP2	ArfGAP with dual PH domains 2	protein_coding	1.43201	0.970419	17.5277	2.83147e-05	0.00153088	0.58317	5.25599	0.0218714	0.123232	0.697919	8.54069	0.00347293	0.0321469	0.965372	14.9972	0.00010767	0.00205034		50	55	59	61	37	28	26	37	36	19	24	25	37	29	38	45	43	26	24	48	33	48	14	41	21	23	12	29
539345	ADCK2	aarF domain containing kinase 2	protein_coding	5.07618	0.0275025	0.119769	0.729285	0.873861	0.384198	22.2464	2.39805e-06	0.000264495	0.222709	7.85104	0.00507914	0.0413115	0.278267	11.7589	0.000605519	0.00752098		435	389	439	520	417	485	369	513	478	436	506	402	419	488	515	379	465	390	405	435	390	442	298	401	326	359	328	442
281601	ADCY1	adenylate cyclase 1	protein_coding	3.03578	-0.633976	7.67887	0.00558711	0.0575277	-0.638371	8.08476	0.00446391	0.045487	-0.887872	13.2885	0.000267042	0.00516369	-0.885022	14.6028	0.000132719	0.00241221		65	99	51	112	106	137	118	66	102	115	62	65	29	111	78	55	156	34	104	58	66	66	53	79	87	194	112	158
532674	ADGRF5	adhesion G protein-coupled receptor F5	protein_coding	0.603982	0.812923	4.698	0.0301978	0.157346	0.199926	0.259554	0.610427	0.799464	1.29324	11.7481	0.000609041	0.00939244	0.0677112	0.0286904	0.865496	0.936551		26	25	32	12	13	20	19	14	36	13	14	8	31	25	22	20	18	44	11	10	6	18	11	36	6	8	8	14
505515	ADH5	alcohol dehydrogenase 5 (class III), chi polypeptide	protein_coding	5.43433	-0.131103	2.53451	0.111382	0.333459	-0.117097	2.05868	0.151341	0.380477	-0.279357	11.0468	0.000888399	0.0123347	-0.28151	11.1473	0.000841562	0.00931189		445	515	525	551	602	663	605	642	589	579	531	501	406	565	445	284	554	336	573	483	481	563	340	489	390	470	507	607
615764	ADI1	acireductone dioxygenase 1	protein_coding	3.68729	-0.0496712	0.199365	0.655234	0.83283	-0.251428	5.25645	0.0218655	0.123232	-0.0388008	0.114762	0.734787	0.864923	-0.41544	14.1312	0.000170492	0.00290553		146	166	187	171	137	184	165	150	157	190	179	121	115	164	146	150	158	141	109	162	137	143	98	149	140	142	155	127
280713	ADM	adrenomedullin	protein_coding	2.6219	-0.0494018	0.061311	0.804436	0.911716	-0.627897	10.1585	0.00143637	0.0219063	-0.560535	7.49652	0.00618183	0.0468806	-0.713817	13.7472	0.00020913	0.00338722		31	96	83	88	108	87	76	84	67	48	36	87	45	55	43	61	67	44	54	72	66	72	35	56	41	86	113	108
525738	ADPRH	ADP-ribosylarginine hydrolase	protein_coding	1.84049	-0.915773	12.1504	0.000490762	0.0112957	-0.377291	2.29317	0.129944	0.347468	-1.02486	15.11	0.000101425	0.00273115	-0.827628	10.4104	0.00125309	0.0124197		22	47	37	24	21	60	60	28	54	53	42	34	24	25	42	27	20	23	31	30	32	39	32	21	57	63	44	17
407139	ADRA2C	adrenoceptor alpha 2C	protein_coding	2.10762	-0.710459	13.9228	0.00019047	0.00601243	-0.628295	11.6856	0.000629867	0.0132378	-0.521607	7.74153	0.0053965	0.0428776	-0.513744	7.55375	0.00598854	0.0384735		39	54	31	40	37	71	43	34	60	47	40	39	37	56	56	26	55	33	66	43	42	63	23	42	51	62	67	91
504833	AGAP2	ArfGAP with GTPase domain, ankyrin repeat and PH domain 2	protein_coding	3.08388	1.022	32.9175	9.61528e-09	5.63421e-06	0.913071	26.4712	2.67494e-07	4.55301e-05	0.696074	14.8224	0.000118123	0.00299367	0.665658	12.7551	0.000355043	0.00501108		78	152	130	139	127	139	153	116	184	147	180	113	90	98	98	68	84	89	87	110	203	92	114	151	46	57	42	60
536149	AGFG1	ArfGAP with FG repeats 1	protein_coding	6.75042	-0.230664	13.4057	0.000250867	0.00725095	-0.101133	2.73318	0.0982835	0.294381	-0.219757	12.0445	0.000519447	0.00845346	-0.196624	10.2178	0.00139095	0.0132897		1197	1268	1372	1549	1388	1375	1382	1498	1317	1311	1505	1157	1094	1382	1429	899	1377	968	1144	1338	1171	1452	762	1338	1041	1325	1448	1590.5
282137	AGPAT1	1-acylglycerol-3-phosphate O-acyltransferase 1	protein_coding	2.71315	-0.678167	10.0186	0.0015497	0.0243902	-0.448246	4.41696	0.0355835	0.165187	-0.920767	16.9826	3.77248e-05	0.00129704	-1.04179	22.9759	1.64047e-06	8.28466e-05		73	57	94	53	59	104	63	106	110	83	84	36	61	41	61	42	46	77	52	68	33	69	40	41	70	129	92	78
508158	AHCY	adenosylhomocysteinase	protein_coding	8.94328	-0.183129	5.14065	0.0233719	0.135932	-0.169694	4.66244	0.0308294	0.151315	-0.234924	8.66496	0.00324387	0.0307165	-0.291771	13.7454	0.00020933	0.00338722		6089	7773	6188	5685	5629	8086	5328	6795	5753	6183	5831	5796	5124	5268	6870	4604	6023	4545	5141	5739	4789	6220	3321	5766	5034	6594	6265	7413
539220	AHSA1	activator of HSP90 ATPase activity 1	protein_coding	7.12479	0.00284752	0.00123886	0.971922	0.989792	0.280086	13.1524	0.000287148	0.00783943	0.0116453	0.0213262	0.883894	0.946559	0.143898	3.36541	0.0665791	0.203606		1610	1792	1712	2037	2020	2620	1809	1908	1961	1867	1936	1790	1491	1837	1983	1218	2166	1422	1800	1621	1590	1899	1024	1820	1236	1566	1333	2012
534217	AIFM2	apoptosis inducing factor mitochondria associated 2	protein_coding	4.70957	0.580445	21.7612	3.08785e-06	0.000348952	0.311759	5.70754	0.0168922	0.104961	0.45209	13.0999	0.00029531	0.00558373	0.420909	10.5315	0.00117359	0.011848		419	380	439	508	412	358	322	350	301	267	425	312	358	356	399	257	304	323	246	379	377	320	216	445	218	237	193	240
519937	AJUBA	ajuba LIM protein	protein_coding	3.22369	-0.0785658	0.228386	0.632723	0.81894	-0.544235	11.0682	0.0008782	0.016295	-0.0449085	0.0711646	0.789649	0.897815	-0.608589	13.2407	0.000273941	0.0041595		105	99	84	149	109	163	132	121	82	104	108	80	88	95	121	73	131	133	123	116	78	120	57	80	90	147	94	100
281613	AK3	adenylate kinase 3	protein_coding	6.09017	-0.446638	24.3399	8.07479e-07	0.000139159	-0.162425	3.47622	0.062257	0.226602	-0.412782	20.8444	4.98146e-06	0.000294761	-0.259903	8.65702	0.00325803	0.0244224		686	705	910	845	760	849	864	1024	825	836	779	912	634	909	796	465	848	571.5	906	806	777	890	479	801	781	722	916	1026
511269	AK7	adenylate kinase 7	protein_coding	0.700323	-0.564999	2.70559	0.0999968	0.314905	-0.173469	0.254101	0.614202	0.801819	-1.26801	12.6989	0.000365867	0.00655944	-0.803775	4.88118	0.0271511	0.111575		8	24	5	31	35	20	17	14	21	19	18	23	3	20	9	11	11.5	10	9	5	7	14	14	19	16	25	29	47
533105	AKAP11	A-kinase anchoring protein 11	protein_coding	6.38719	-0.256554	8.46021	0.00362999	0.0434056	-0.179717	4.1812	0.0408748	0.178618	-0.354718	16.0119	6.29463e-05	0.00190316	-0.414607	21.036	4.5073e-06	0.000180646		904	1202	1096	1334	958	1248	994	1049	1176.5	1108	862	881	721	1149	1101	637	1176	733	723	742	736	1114	584.2	974	755	1129	964.5	1440
537810	AKAP6	A-kinase anchoring protein 6	protein_coding	2.87009	-0.453768	3.86785	0.0492194	0.210282	-0.441454	3.69616	0.054538	0.210912	-0.612374	7.17554	0.0073904	0.0527389	-0.922401	16.1786	5.76403e-05	0.00126947		54	136	96	88	72	58	107	113	91	125	34	85	61	89	45	65	62	45	47	64	45	91	60	84	44	90	122	103
539700	AKAP8L	A-kinase anchoring protein 8 like	protein_coding	5.01352	0.241317	5.52728	0.0187222	0.119391	0.638005	35.6035	2.41848e-09	1.28245e-06	0.0736142	0.507041	0.476423	0.693541	0.354177	10.2897	0.00133773	0.0129154		386	515	405	516	550	523	481	457	566	511	489	387	375	449	387	259	483	286	343	356	351	434	263	586	261	396	322.5	395
317748	AKR1B1	aldo-keto reductase family 1, member B1 (aldose reductase)	protein_coding	6.95724	0.692417	12.9521	0.000319568	0.00850311	0.12322	0.407369	0.523308	0.739508	0.548851	7.89315	0.00496224	0.0406607	0.325322	2.81949	0.0931261	0.253591		2480.03	2408.18	2765.85	1829.37	1547.25	2390.37	1885.17	1248.35	1324.92	1342.92	1121.37	1112.83	1389.73	1615.98	1894.83	1882.95	1571.27	2272.88	719.37	1743.02	1350.17	1929.87	930.65	1736.07	1140.58	1435.37	885.57	946.28
510679	ALAD	aminolevulinate dehydratase	protein_coding	6.18816	0.0817985	1.43457	0.231021	0.499307	0.202833	9.18159	0.00244461	0.0314989	0.119368	3.02271	0.0821064	0.248821	0.337863	25.2184	5.11906e-07	3.54656e-05		882	945	906	1056	915	1065	1023	994	937	882	1014	856	702	1061	1032	668	1030	677	964	1163	1008	1058	584	1125	674	778	811	757
506329	ALDH16A1	aldehyde dehydrogenase 16 family member A1	protein_coding	4.86411	0.186116	3.74431	0.0529875	0.218986	0.200293	4.52171	0.0334673	0.159374	0.312552	10.5108	0.0011868	0.0153204	0.32836	12.1678	0.000486208	0.00630606		442	365.5	438	428	363	420	346	348.5	414	326	361	344	339	392	462	368	408	341	349	459	386	375	215	429	280	257	273	268
514759	ALDH18A1	aldehyde dehydrogenase 18 family member A1	protein_coding	4.57129	-0.208293	3.04884	0.080795	0.279178	-0.173729	2.20106	0.137916	0.359103	-0.241239	4.15169	0.0415931	0.164833	-0.436505	13.7433	0.000209567	0.00338722		295	292	393	298	265	354	310	314	259	337	347	200	215	354	277	217	249	266	190	277	231	282	184	219	330	259	299	295
281615	ALDH1A1	aldehyde dehydrogenase 1 family member A1	protein_coding	1.193	-1.26763	15.5657	7.96855e-05	0.00326972	-0.957591	10.4348	0.00123663	0.0201066	-1.29077	15.6725	7.53117e-05	0.00219206	-0.964341	10.8814	0.000971328	0.0103092		7	27	8	17	18	12	27	24	47	20	10	30	8	25	14	11	9	8	33	16	24	32	22	11	24	45	33	32
516864	ALDH1L2	aldehyde dehydrogenase 1 family member L2	protein_coding	5.54647	0.56556	8.51393	0.00352437	0.0425859	0.691799	13.139	0.000289212	0.00786462	0.441775	5.11481	0.0237224	0.114038	0.771748	15.9368	6.54915e-05	0.00138913		984	869	859	1068	790	724	393	459	505	525	694	477	676	668	747	695	492	771	205	666	509	524	372	615	524	502	209	507
513967	ALDH3A2	aldehyde dehydrogenase 3 family member A2	protein_coding	4.54994	-0.312232	5.68985	0.0170633	0.113048	-0.386135	7.9581	0.00478726	0.0473472	-0.508562	14.862	0.00011567	0.00294778	-0.401277	8.66823	0.00323805	0.0243817		293	320	401	338	324.33	329	242	262	183	248	266	229	271	281	268	242	229	204	188	306	179	219	170	281	263	401	329	348
100126042	ALDH4A1	aldehyde dehydrogenase 4 family member A1	protein_coding	6.52762	0.16445	2.31089	0.12847	0.361179	0.0985456	0.798131	0.371653	0.623522	0.302587	7.41608	0.00646437	0.0483528	0.40753	13.9509	0.000187647	0.00312074		1239	1140	1433	1273	1192	1172	1058	1271	1038	825	1324	1036	1227	1212	1198	1022	1014	1304	1115	1616	1323	1197	892	1484	831	912	1046	953
537539	ALDH9A1	aldehyde dehydrogenase 9 family member A1	protein_coding	4.22984	-0.472933	14.1461	0.000169151	0.00550021	-0.192897	2.47205	0.115887	0.325404	-0.552853	19.0668	1.26223e-05	0.000574548	-0.389752	9.77834	0.0017658	0.0158188		147	194	234	226	198	277	294	227	229	207	285	235	143	193	235	133	230	122	227.5	210	191	272	105	214	178	227	286	332
506566	ALG5	ALG5 dolichyl-phosphate beta-glucosyltransferase	protein_coding	4.30723	0.0807646	0.905863	0.341215	0.606638	0.313524	12.9974	0.000311917	0.0083503	0.163292	3.63907	0.0564384	0.19855	0.299128	11.642	0.0006448	0.00782558		242	267	269	294	299	286	264	234	263	230	274	242	199	292	301	218	303	212	245	273	227	265	129	271	173	182	216	254
407169	ALOX12	arachidonate 12-lipoxygenase, 12S type	protein_coding	0.431705	-0.454651	1.95062	0.16252	0.41356	-1.39478	16.9491	3.83956e-05	0.00195962	-1.09048	9.60222	0.00194342	0.0216255	-1.30913	14.2631	0.000158947	0.00276464		14	9	14	18	18	12	15	9	29	9	6	6	7	11	3	7	14	5	8	25	4	24	4	10	16	17.5	12	10
535750	ALS2	alsin Rho guanine nucleotide exchange factor ALS2	protein_coding	5.64311	-0.295126	8.45506	0.00364029	0.0434127	-0.222842	4.71708	0.0298644	0.147952	-0.393893	14.8393	0.000117073	0.00297252	-0.454137	18.0836	2.11412e-05	0.000593632		626	562	718	714	498	648	465	664	644	650	602	642	538	559	606	364	608	410	641	647	466	450	364	444	567	662	659	686
506969	ALS2CL	ALS2 C-terminal like	protein_coding	3.07443	1.19332	23.627	1.16935e-06	0.000166204	0.221799	0.981471	0.321836	0.578314	1.00444	16.913	3.91335e-05	0.00133548	0.591737	6.78616	0.00918672	0.0524027		142	138.2	204.2	175.2	111	74	83.4	110.2	117.2	84	118	79	138	103	119	92	76	116	38	154	143	134	90.2	121	51	59.4	43.2	29
521401	AMDHD2	amidohydrolase domain containing 2	protein_coding	3.53421	0.359903	7.84621	0.00509273	0.053886	0.113931	0.713706	0.398216	0.642317	0.48895	14.3982	0.000147946	0.00349868	0.408608	9.2345	0.00237497	0.0196541		185	149	139	169	198	175	146	142	126	137.5	115	107	127	168	180	147	170	165	107	187	130	168	111	185	89	120	106	94
132343540	AMIGO3	adhesion molecule with Ig like domain 3	protein_coding	2.72168	0.545159	18.3987	1.79181e-05	0.00106024	0.578739	19.131	1.22048e-05	0.000876396	0.725736	32.7084	1.07074e-08	3.0127e-06	0.601988	20.4958	5.97638e-06	0.000227614		85	98.5	77.5	111.5	114.5	116	78.5	78	85	96.5	86.5	70.5	77	123	108.5	76.5	108.5	101	66.5	88.5	90.5	100	41.5	88	52.5	63	51.5	63.5
615842	AMMECR1	AMMECR nuclear protein 1	protein_coding	3.03408	-0.512843	7.17179	0.0074059	0.0685619	-0.352844	3.25634	0.0711476	0.244312	-0.482131	6.36683	0.0116273	0.071026	-0.906571	21.4836	3.56869e-06	0.000153755		64	132	115	69	89	114	105	88	152	141	68	75	74	79	87	67	118	84	73	55	43	78	61	70	60	124	121	158
514185	AMPD2	adenosine monophosphate deaminase 2	protein_coding	3.53241	-0.158441	1.31181	0.252068	0.521967	-0.472346	11.3943	0.00073669	0.0146562	-0.378228	7.40591	0.00650098	0.0484481	-0.635953	19.859	8.33683e-06	0.000297772		129	179.5	192	203	114	131	136.5	166	121.5	112.5	113	118.5	116.5	138	114.5	81.5	137.5	126.5	109.5	127.5	95	116	54.5	149.5	134.5	173	107	169.5
353108	ANK1	ankyrin 1	protein_coding	1.81371	0.82372	12.201	0.000477648	0.0111424	-0.104202	0.197726	0.656563	0.829852	0.996702	18.0074	2.20045e-05	0.000886779	0.0339356	0.0207457	0.885474	0.945772		39	69	48	61.5	67.5	29	44	41	38.5	42	25.5	31.5	52	58	63	60	54	30.5	34	28	34.5	46	38	47.5	16	38	21	22
511800	ANKH	ANKH inorganic pyrophosphate transport regulator	protein_coding	3.6058	1.15851	20.746	5.24416e-06	0.000478816	0.12033	0.244892	0.620695	0.80675	1.13203	18.4934	1.70493e-05	0.000727738	1.01487	17.7247	2.55286e-05	0.0006821		371	217	282	195	144	174	125	201	92	83	105	104	146	142	220	256	117	420	83	279	157	259	121	279	64	81	71	68
510376	ANKRD1	ankyrin repeat domain 1	protein_coding	1.9356	-0.880076	7.90096	0.00494086	0.0528879	-2.03898	39.6819	2.98877e-10	2.27323e-07	-0.607406	3.5944	0.0579747	0.201741	-1.24879	17.2894	3.2098e-05	0.000807125		31	49	30	13	28	38	32	56	16	29	13	9	23	25	35	37	32	87	31	40	36	52	18	48	40	83	38	22
510084	ANKRD10	ankyrin repeat domain 10	protein_coding	4.65379	0.721666	42.6298	6.61449e-11	1.01327e-07	0.767398	46.0887	1.13021e-11	1.94777e-08	0.954804	72.0559	2.09184e-17	1.44201e-13	1.10576	96.5544	8.68238e-23	1.19704e-18		330	365	342	535	439	440	268	315	320	289	345	280	309	371	618	318	539	358	286	400	387	450	205	457	170	231	185	225
515838	ANKRD31	ankyrin repeat domain 31	protein_coding	1.72565	-0.527284	4.34742	0.037065	0.177621	-0.677352	7.09165	0.00774438	0.0633558	-1.30471	23.6039	1.18345e-06	0.000101976	-1.21949	21.8881	2.89024e-06	0.000132303		36	44	46	57.2	28	33	52	48	29	47	13	26	27	33	16	9	20	19	31	21	12	37	9	35.5	13	50	44	49
526800	ANKRD44	ankyrin repeat domain 44	protein_coding	4.40765	-0.116853	1.5751	0.209468	0.472745	-0.364703	15.9291	6.57586e-05	0.00285099	-0.071801	0.573287	0.448956	0.672945	-0.257353	8.16734	0.00426514	0.0298712		223	257	226	313	253	302	249	305	247	223	195	240	185	282	312	189	251	200	248	264	223	306	161	295	122	238	234	277
527956	ANKRD50	ankyrin repeat domain containing 50	protein_coding	3.9474	-0.468851	13.6514	0.000220075	0.00669796	-0.214495	2.49921	0.113904	0.322321	-0.463588	12.3918	0.000431225	0.00744092	-0.636525	23.524	1.23363e-06	6.89181e-05		141	182	170	204	172	175	190	231	250	345	135	174	93	229	169	117	183	128	167	134	155	157	100	163	148	239	166	234
538961	ANKRD54	ankyrin repeat domain 54	protein_coding	4.66372	0.3355	14.7048	0.000125727	0.00445604	0.255604	8.5913	0.00337773	0.0382338	0.51633	33.3731	7.6069e-09	2.33058e-06	0.372207	17.9833	2.22851e-05	0.00061572		288	330.5	314	337.5	348	420.5	342	397.5	345.5	295	296	348	327.5	413	283.5	280	389	262.5	392.5	346	331.5	401	227	375	172	229.5	228.5	227.5
530846	ANKS6	ankyrin repeat and sterile alpha motif domain containing 6	protein_coding	3.91696	-0.460481	14.1343	0.00017021	0.00550867	-0.455827	14.5893	0.000133674	0.00452816	-0.497425	15.8277	6.93807e-05	0.0020571	-0.712126	34.0257	5.43894e-09	8.51919e-07		119	212	186	153	149	204	223	198	202	190	146	149	113	170	107	133	186	123	147	167	107	161	99	188	159	211	196	168
521784	ANO6	anoctamin 6	protein_coding	7.33295	0.171233	5.88409	0.0152783	0.106628	0.127367	3.09699	0.0784372	0.259332	0.229387	10.9072	0.000957924	0.0130117	0.250049	12.2988	0.000453249	0.0060318		2304	2296	2268	2891	2243	2277	1892	2065	1836	1703	1947	1970	1853	2365	2548	1786	2321	1936	1669	2338	1889	2226	1229	2297	1368	1765	1648	2055
528201	ANO8	anoctamin 8	protein_coding	3.90811	0.163376	2.50812	0.113261	0.336432	0.278429	6.95058	0.00837921	0.0671262	0.226144	4.66767	0.0307356	0.134953	0.431154	16.0221	6.26073e-05	0.0013445		221	209	211	220	207	237	183	190	167	156	203	173	195	190	236	163	224	166	199	223	175	146	141	196	126	168	136	150
616010	ANTXR1	ANTXR cell adhesion molecule 1	protein_coding	2.32998	0.300373	2.18672	0.139205	0.378098	0.921671	20.866	4.92558e-06	0.000452201	0.389757	3.72097	0.0537332	0.193219	0.977788	24.0378	9.44614e-07	5.73037e-05		56	68	70	80	51	39	113	79	79	73	83	46	46	81	62	44	64	50	64	85	77	75	55	91	30	29	43	25
338074	AOX1	aldehyde oxidase 1	protein_coding	4.1177	-0.387661	6.03233	0.0140462	0.101292	-0.377163	5.34415	0.020792	0.11974	-0.536846	11.7876	0.000596281	0.00926824	-0.658941	17.0257	3.68776e-05	0.000904681		202	204	239	241	215	135	283	247	139	244	211	116	124	230	183	138	167	163	111	189	162	147	145	213	190	224	265	216
281023	AP3D1	adaptor related protein complex 3 subunit delta 1	protein_coding	8.89211	0.26319	17.7858	2.4722e-05	0.00137436	0.330393	27.9014	1.27657e-07	2.66668e-05	0.225587	12.7886	0.000348744	0.00633482	0.373032	34.5773	4.09665e-09	6.80487e-07		6331	7062	7163.5	7218	6982	8172	5931	6476	5930	5509	6665	5877	6038	6754	6376	4936	6417	5611	5142	6783	6373	5799	4054	6843	4006	5084.5	4436	5178
514761	AP3M1	adaptor related protein complex 3 subunit mu 1	protein_coding	5.59118	-0.112148	2.27373	0.131583	0.365826	-0.225748	9.1222	0.00252526	0.032207	-0.184268	6.00171	0.014292	0.0819309	-0.261111	11.6735	0.000633962	0.0077571		538	664	683	678	636	665	644	641	531	534	549	537	467	618	616	433	558	489	454	588	512	660	282	652	490	593	564	599
537782	APAF1	apoptotic peptidase activating factor 1	protein_coding	4.34019	0.336025	12.0315	0.000523098	0.0117842	0.16026	2.77221	0.0959138	0.290502	0.335845	11.7676	0.000602701	0.00933645	0.0282372	0.0818688	0.774781	0.889565		246	307	279	358	297	294	263	287	288	282	240	225	199	319	277	216	306	229	227	210	242	256	131	296.67	141	216	175	257
514762	APBA2	amyloid beta precursor protein binding family A member 2	protein_coding	1.05337	-1.04764	11.7667	0.000603004	0.0128893	-1.0351	13.0369	0.00030541	0.00820796	-1.5065	20.2778	6.69727e-06	0.000363524	-1.34888	20.8191	5.04778e-06	0.000198273		7	27	22	18	7	13	39	31	25	23	9	13	5	6	4	16	19	11	18	11	35	19	9	21	20	24	31	21
505096	APBB1	amyloid beta precursor protein binding family B member 1	protein_coding	3.95901	-0.0801458	0.296936	0.58581	0.788188	-0.186255	1.62755	0.202043	0.448714	-0.155262	1.08551	0.297469	0.532479	-0.507251	12.1169	0.000499667	0.00643823		217	200	232	167	137	247	188	207	236	220	226	107	198	153	168	154	180	148	152	133	174	180	119	140	131	176	225	152
511790	APEX2	apurinic/apyrimidinic endodeoxyribonuclease 2	protein_coding	3.72726	-0.0401765	0.0706074	0.790454	0.905659	0.010044	0.00478906	0.944828	0.975769	-0.147601	0.953538	0.32882	0.56558	-0.633556	17.4215	2.99414e-05	0.000763035		141	190	156	139	222	228	168	186	208	221	132	188	110	209	131	112	167	137	90	127	91	122	88	181	106	139	115	220
504800	APOBR	apolipoprotein B receptor	protein_coding	5.91928	0.385994	13.1937	0.00028089	0.00778621	0.0502881	0.23986	0.624308	0.809492	0.146317	1.87481	0.170926	0.385498	0.346471	11.4196	0.000726726	0.00847663		688	1003	724	1038	1074	1061	770	839	715	602	660	689	639	763	773	542	996	506	905	893	783	805	571	946	482	557	663.5	652
517850	APPL1	adaptor protein, phosphotyrosine interacting with PH domain and leucine zipper 1	protein_coding	4.95804	-0.367618	15.188	9.73208e-05	0.00380103	-0.340117	13.7707	0.000206527	0.00613661	-0.328592	12.2969	0.000453701	0.00773199	-0.314414	11.4598	0.000711181	0.00833763		309	461	385	344	342	459	359	407	351	346	363	312	312	381	382	286	339	310	324	395	278	361	244	441	280	398	436	532
515605	APPL2	adaptor protein, phosphotyrosine interacting with PH domain and leucine zipper 2	protein_coding	3.51166	-0.408548	13.6171	0.000224136	0.00676183	-0.118368	1.07029	0.300879	0.557707	-0.141215	1.58608	0.207887	0.433974	-0.0238853	0.0446619	0.832627	0.919016		122	130	131	148	132	152	152	178	117	101	121	111	88	176	159	118	178	121	142	152	126	147	84	117	116	189	128	175
780866	AQP3	aquaporin 3	protein_coding	7.81754	0.16695	3.70238	0.054335	0.222554	0.345401	18.6252	1.59101e-05	0.00104453	0.249896	8.0529	0.00454309	0.0384536	0.258096	10.3809	0.00127325	0.012512		2657	2993	2878	2836	3358	3107	3059	3357	3705	3451	2922	2787	2173	3207	3105	2245	4018	2173	2947	2840	2728	3307	1925	3282	1603	2176	1696	3215.5
511889	ARAP1	ArfGAP with RhoGAP domain, ankyrin repeat and PH domain 1	protein_coding	5.58038	0.208562	6.63885	0.00997783	0.0818672	0.210343	6.91761	0.0085351	0.06798	0.301062	13.7006	0.000214391	0.00446496	0.272289	11.3071	0.000772132	0.00881971		683	642	665	732	698	671	571	656	676	532	604	527	631	733	655	528	672	553	456	713	503	656	450	685	420	571	429	415
532778	ARFGAP3	ADP ribosylation factor GTPase activating protein 3	protein_coding	7.17398	0.0480111	0.505137	0.477252	0.712562	0.339832	26.0672	3.2974e-07	5.54405e-05	0.188269	7.88312	0.00498984	0.040811	0.290716	18.9928	1.31212e-05	0.000418754		1498	1737	1705	2200	1891	2103	2021	2276	2024	1935	2182	1764	1588	2200	1936	1334	2119	1433	1892	2044	2001	2005	1148	1990	1180	1468	1389	1753
522232	ARFGEF3	ARFGEF family member 3	protein_coding	1.78195	-0.32087	1.61161	0.204265	0.466955	-0.921837	14.6291	0.000130877	0.00447742	-0.129597	0.280678	0.596257	0.782914	-0.2708	1.35922	0.243672	0.471245		14	62	38	50	28	28	41	28	36	36	14	22	33	44	38	21	39	35	28	39	48	66	45	41	30	71	30	34
518752	ARG2	arginase 2	protein_coding	6.38501	0.136956	2.23993	0.134487	0.370167	0.278285	8.61535	0.00333341	0.0379816	0.185134	4.25898	0.0390433	0.158227	0.322146	12.2624	0.000462173	0.00612102		1362	1031	1195	1096	1087	1346	1012	1303	1379	793	1334	827	997	1135	1176	853	1164	893	1029	1348.5	1119	1158	539	1129	691	885	892	921
512972	ARHGAP45	Rho GTPase activating protein 45	protein_coding	3.20496	-0.181198	1.58375	0.208222	0.471156	-0.398049	7.78114	0.00527946	0.049962	-0.723028	22.4952	2.10671e-06	0.000156157	-0.8508	30.0221	4.27148e-08	4.91619e-06		98	133	146	124	108	159	125	127	111	109	127	73	77	65	83	69	68	87	37	88	96	76	77	77	112	102	112	117
104968450	ARHGAP8	Rho GTPase activating protein 8	protein_coding	6.57064	0.113447	1.78014	0.182132	0.439765	0.028559	0.0967432	0.755773	0.886664	0.186544	4.79068	0.0286142	0.128797	0.322025	12.6769	0.000370194	0.00517633		1368	1228	1431	1484	1425	1463	1000	1197	913	821	1080	1172	1192	1454.2	1461	1136	1259	1118	1149	1579	1011	1245	755	1336	965	1093	1004	1118.2
513377	ARHGEF1	Rho guanine nucleotide exchange factor 1	protein_coding	5.26776	0.322353	9.85579	0.00169298	0.0259058	0.288893	7.59798	0.00584337	0.0536726	0.363233	12.3023	0.000452408	0.0077195	0.29104	7.66094	0.0056429	0.0366599		634	564	579	614	577	553	519	519	468	412	554	396	535	560	568	404	459	535	377	500	437	466	356	539	375	383	383	350
100138303	ARHGEF10	Rho guanine nucleotide exchange factor 10	protein_coding	0.781537	-0.782336	4.69027	0.0303339	0.157579	-1.3026	14.3382	0.000152735	0.00497816	-1.0867	9.08473	0.00257753	0.0262068	-0.958692	8.34165	0.00387463	0.0277793		28.5	30.5	10.5	9.5	11	13.5	33.5	11	15	15	9.5	11	9	10.5	4	13	11	13.5	27	13	8	13	17	22	39	18	23	12.5
503575	ARHGEF12	Rho guanine nucleotide exchange factor 12	protein_coding	5.06613	-0.0530868	0.463774	0.495865	0.725177	-0.206983	7.1015	0.00770196	0.0632664	-0.0761818	0.89437	0.344296	0.581076	-0.339799	18.6583	1.56365e-05	0.000476948		434	469	419	454	416	480	394	444	404	367	448	402	363	480	449.2	247	454	278	354	368	371	423	222	373.25	279	392	386	467
514453	ARHGEF16	Rho guanine nucleotide exchange factor 16	protein_coding	4.69511	0.435696	13.7604	0.000207668	0.00639088	0.393706	9.89248	0.00165955	0.0240087	0.322403	7.19686	0.00730314	0.0523873	0.823703	44.8392	2.13894e-11	8.19153e-09		338	381	394	427	444	421	329	343	265	238	321	386	335	396	330	301	261	250	303	456	386	410	328	415	218	286	241	222
540026	ARHGEF17	Rho guanine nucleotide exchange factor 17	protein_coding	2.66057	-0.440469	6.02533	0.014102	0.101478	-0.700419	16.0769	6.08209e-05	0.00271371	-0.11527	0.439881	0.50718	0.717989	-0.424651	6.08277	0.0136507	0.0699375		90	66	68	58	43	78	58	48	80	62	55	76	64	78	72	50	92	70	78	68	46	69	62	100	76	70	61	81
522521	ARHGEF18	Rho/Rac guanine nucleotide exchange factor 18	protein_coding	7.05635	0.076779	1.06096	0.302997	0.571481	0.102761	1.96157	0.161345	0.395156	0.105423	2.16892	0.140825	0.343821	0.259607	12.4981	0.000407373	0.00559408		1638	1891	1653	1807	2225	2607	1542	1757	1626	1398	1607	1522	1479	1721	1922	1390	1935	1515	1444	1704	1685	1855	1254	1902	1135	1491.5	1419	1575
616969	ARHGEF28	Rho guanine nucleotide exchange factor 28	protein_coding	3.47722	-0.175896	1.60031	0.20586	0.468682	-0.697449	23.5822	1.19688e-06	0.000155312	-0.271956	3.61969	0.0570994	0.199957	-0.434689	9.61646	0.00192841	0.0168016		131.5	162	121.5	167.2	112.5	158.5	110	177	121	95	108	79	132.5	104	119.7	86.5	134.5	113.5	82	160.5	106.5	171	67	159.5	84.5	160	110.4	170
512780	ARL13A	ADP ribosylation factor like GTPase 13A	protein_coding	0.685271	-0.941082	5.05536	0.0245499	0.13946	-0.205161	0.246431	0.619599	0.805765	-1.11733	6.6257	0.0100518	0.0646078	-1.61729	12.8492	0.000337628	0.00482606		12	19	13	3	12	21	18	26	34	34	2	23	10	27	6	3	15	9	4	2	11	9	14	12	12	36	5	27
523894	ARL14EP	ADP ribosylation factor like GTPase 14 effector protein	protein_coding	5.78503	0.0670716	0.520832	0.470487	0.706713	0.415023	20.195	6.99368e-06	0.000584375	0.155853	2.74279	0.0976938	0.275666	0.392396	17.1327	3.4857e-05	0.000862199		601	749.5	663	697	759.5	917.5	710.5	808	784.5	813.5	828.5	661.5	549.5	814	755.5	507.5	913	561	826.5	698	799	811	389.5	779.5	511	560	515	750
616348	ARL14EPL	ADP ribosylation factor like GTPase 14 effector protein like	protein_coding	3.48959	0.330611	3.99595	0.0456097	0.201078	0.0831219	0.286885	0.592224	0.786987	0.583616	12.7315	0.000359541	0.00648659	0.0162116	0.0109932	0.916496	0.960527		138	126	143.5	144.5	237	178	129	104	144.5	148	145	154.5	146	225	144.5	128.5	204.5	90	89	117.5	140.5	153	101	152	51	97	92	188.5
788039	ARL4C	ADP ribosylation factor like GTPase 4C	protein_coding	3.35992	0.324154	4.62148	0.0315739	0.161465	0.463355	9.45724	0.00210317	0.0283445	0.265366	3.11357	0.0776427	0.241258	0.554839	13.2735	0.000269178	0.00411437		186	125	135	149	170	158	156	124	150	130	112	123	111	149	134	104	132	123	107	175	142	129	121	123	73	117	71	76
613421	ARPC5L	actin related protein 2/3 complex subunit 5 like	protein_coding	5.67919	0.1189	3.151	0.0758806	0.270887	0.236371	12.2589	0.000463054	0.0108759	0.119293	3.11368	0.0776375	0.241258	0.236319	12.1358	0.000494623	0.00639716		660	687	762	716	645	855	645	788	633	618	717	590	571	788	643	536	685	520	571	722	662	680	403	713	415	617	535	536
281638	ARRB2	arrestin beta 2	protein_coding	5.67039	0.196618	5.84639	0.0156091	0.107709	0.354849	18.7	1.52981e-05	0.00101891	0.132226	2.5825	0.108051	0.293594	0.33159	15.9601	6.46913e-05	0.00137639		654	700	698	822	696	856	745	667	695	611	715	633	568	683	763	502	685	459	565	660	664	676	416	809	359	594	499	699
786098	ARRDC1	arrestin domain containing 1	protein_coding	6.60311	0.20661	7.16635	0.00742839	0.0686611	0.246162	10.0105	0.00155647	0.0231399	0.31311	16.107	5.98633e-05	0.00183408	0.372171	22.85	1.75153e-06	8.74939e-05		1446	1350	1439	1357	1242.5	1377	1298	1267	1218	1136.2	1270	1141	1201	1433	1318	1163	1184	1183	1085.5	1577	1243	1373	802	1490	843	980	829	1052
538517	ARRDC4	arrestin domain containing 4	protein_coding	2.26647	-1.04269	17.7965	2.4583e-05	0.00137217	-0.69747	8.18641	0.00422053	0.0437507	-1.15218	19.2058	1.17354e-05	0.000547002	-1.45493	30.5015	3.33615e-08	3.96513e-06		31	46	35	53	50	38	65	89	57	68	41	40	21	68	13	33	53	20	69	28	40	41	18	26	52	45	74	105
505503	ASCC2	activating signal cointegrator 1 complex subunit 2	protein_coding	5.38757	0.126652	2.57274	0.10872	0.329414	0.111767	1.86818	0.171683	0.410439	0.156173	3.91015	0.0479954	0.180202	0.273888	11.9579	0.000544174	0.00685789		484	575	517	625	662	715	433	529	498	513	517	588	422	670	561	403	619	483	529	568	543	557	361	589	399	463	406	450
618099	ASF1A	anti-silencing function 1A histone chaperone	protein_coding	4.15119	-0.262344	8.62579	0.00331436	0.0406516	0.0188311	0.0451736	0.831685	0.925609	-0.332766	13.3355	0.000260431	0.00506724	-0.0641506	0.491109	0.483433	0.696311		210	221	212	210	244	259	245	252	218	242	233	174	150	243	212	155	225	141	194	174	223	219	131	245	178	247	223	252
540563	ASH1L	ASH1 like histone lysine methyltransferase	protein_coding	5.69085	-0.0996197	1.95786	0.161742	0.412808	-0.316451	19.0359	1.28281e-05	0.000897071	-0.124781	2.84554	0.0916278	0.265004	-0.189866	6.88534	0.00869058	0.0504493		614	744	683	799	704	833	565	579	570	590	504	459	528	620	827	440	767	574	486	654	524	685	349	674	487	708	653	699
539672	ASNSD1	asparagine synthetase domain containing 1	protein_coding	4.92674	-0.317277	13.6392	0.000221511	0.00671904	0.0433037	0.263346	0.607831	0.797731	-0.270506	9.56753	0.00198049	0.0219494	-0.118579	1.92994	0.164764	0.36817		321	396.5	420	389	348.5	413	340.5	442	427.5	398	396	351	297	389	452	276	367.5	285	302.5	391.5	328	406	195.5	367.5	335	305	337.5	497
280726	ASS1	argininosuccinate synthase 1	protein_coding	3.01894	-0.0100384	0.00184402	0.965748	0.987815	-0.0709181	0.0901691	0.763962	0.890901	-0.452619	3.59904	0.0578128	0.201401	-0.853158	12.8261	0.000341826	0.00486353		36.2	138	75	116	130	95	147	88	194	180	114.2	72	50	122	59	49	94	39	71	68	83	48	64	78	67.2	81.25	74	99
101905341	ASTE1	asteroid homolog 1	protein_coding	2.42719	-0.457345	7.61615	0.00578479	0.0585196	-0.296475	3.26529	0.0707607	0.243651	-0.295668	3.23645	0.0720165	0.230614	-0.568106	11.1776	0.000827925	0.00920532		49	51	47	62	78	92	69	66	88	56	59	46	51	64	87	52	57	49	26	71	47	69	31	45	63	59	64	79
529808	ATG2A	autophagy related 2A	protein_coding	6.8242	0.155292	2.02779	0.154445	0.402738	0.226312	4.60316	0.0319131	0.154679	0.374094	12.4475	0.000418557	0.00726782	0.352054	11.4464	0.00071631	0.00838747		1012	1328	1193	1782	1708	1546	1564	1686	1517	1534	1152	1584	1073	1894	1631	973	1869	1153	1744	1684	1574	1607	1048	1750	768	1013	1052	1226
532686	ATG5	autophagy related 5	protein_coding	4.73142	0.188945	4.31066	0.0378744	0.179688	0.225502	5.73624	0.0166183	0.10422	0.121051	1.72789	0.188681	0.408999	0.318798	10.973	0.000924513	0.0099736		387	418	411	403	362	382	357	343	316	317	329	283	292	397.2	368	291	343	265	295	414	279	440	168	369	184	330	279	300
614392	ATP11B	ATPase phospholipid transporting 11B (putative)	protein_coding	6.08632	-0.15541	5.81474	0.0158924	0.108577	-0.107886	2.8644	0.0905596	0.280383	-0.194479	8.93643	0.00279539	0.0276075	-0.244304	14.3091	0.000155114	0.00271734		812	935	830	989	783	937	857	988	859	841	808	825	631	902	864	621	848	604	690	834	650	942	495	840	555	868	780	964
282641	ATP2B1	ATPase plasma membrane Ca2+ transporting 1	protein_coding	6.6471	0.283843	10.848	0.000989005	0.0179887	0.235998	7.8757	0.00501033	0.0486119	0.330558	15.4645	8.40705e-05	0.00238004	0.29223	11.6562	0.000639893	0.00780036		1569	1327	1591	2103.5	1471	1527.2	1090	1186	1276.2	1117	1337	1052.2	1256.5	1560	1746.9	1035	1742.2	1140	1159	1477	1023	1253	603.2	1374.4	860.67	954	1017	1185.5
510329	ATP2C2	ATPase secretory pathway Ca2+ transporting 2	protein_coding	2.70237	-0.298844	2.66996	0.102259	0.318033	-0.768726	16.7999	4.1536e-05	0.00205254	-0.164259	0.800592	0.370916	0.607126	-0.526928	7.97619	0.00473967	0.0321901		62	89	95	61	66	92	79	76	73	44	25	52	49	98	88	50	83	78	44	77	51	123	52	83	68	94	52	67
338081	ATP5F1D	ATP synthase F1 subunit delta	protein_coding	6.58417	0.239624	11.4757	0.000705128	0.0142755	0.0852772	1.55796	0.211965	0.459849	0.315837	19.789	8.64774e-06	0.000441579	0.279141	16.1732	5.78063e-05	0.00127109		1246	1187	1256	1303	1351	1457	1139	1277	1155	1100	1352	1155	1066	1391	1333	1004	1290	1036	1316	1433	1236	1318	1067	1367.5	721	939	1139	940
515696	ATP5MG	ATP synthase membrane subunit g	protein_coding	7.18674	0.0743675	1.47607	0.224391	0.491754	0.128525	4.55727	0.0327793	0.157576	0.217075	12.677	0.00037019	0.00662832	0.241386	15.6331	7.68959e-05	0.00157061		1812	1811.5	1717.17	1915.5	1913.83	2382.33	1779	2085.83	2007.67	1676	1901.33	1657.5	1637.67	2091.17	2115.33	1619	1993	1516.33	1834.17	2208.83	1930.67	1850.83	1259.33	2080.33	1235.33	1440.67	1606.17	1697
767909	ATP5MJ	ATP synthase membrane subunit j	protein_coding	5.3745	0.194153	5.7288	0.0166889	0.111605	0.311705	14.8031	0.000119338	0.00420798	0.16436	4.17506	0.0410231	0.163468	0.17302	4.51483	0.0336023	0.128687		572	594	574	575	609	817.2	562	643	519	472.4	548.2	558	475	603	613	374	670	414.2	482	575.2	502.2	515	274	469.2	356	469	447	484
286768	ATP6V0A1	ATPase H+ transporting V0 subunit a1	protein_coding	4.58949	-0.377456	10.0337	0.00153701	0.0242735	-0.242048	4.06138	0.0438748	0.185838	-0.548082	20.1043	7.33329e-06	0.00038672	-0.738154	35.7392	2.25583e-09	4.09225e-07		258	314	269	303	359	334	338	302	321	357	196	276	154	271	277	206	327	180	245	197	157	296	127	237	234	342	311	457
518974	ATP6V0A4	ATPase H+ transporting V0 subunit a4	protein_coding	8.01558	-0.197189	6.08759	0.0136135	0.0992537	-0.250695	9.32082	0.00226564	0.0298058	-0.16582	4.29327	0.0382636	0.156389	-0.288097	12.4439	0.000419368	0.00571892		3454	3244.5	3415.5	3824.5	2957.5	3404	3359.5	3664.5	2630	2693.5	3130	2573	2716	3062	3699.5	2637	3190.5	2578.5	2414	3502	2862.5	3167.5	1767.5	2916.5	2604	3289	3077	3357.5
505684	ATP6V0B	ATPase H+ transporting V0 subunit b	protein_coding	6.49783	0.0164832	0.0653555	0.798223	0.908482	0.251168	14.9336	0.000111361	0.0041037	0.0478124	0.535744	0.464202	0.684414	0.137405	4.424	0.0354369	0.133703		1081	1155	1214	1278	1102.5	1219	1339	1282	1256	1207	1375	1127	1018.38	1077	1232	850	1109	912	1009	1254	1160	1248	689	1258	830	978	983	1043
282147	ATP6V1A	ATPase H+ transporting V1 subunit A	protein_coding	7.94372	-0.0111718	0.0271046	0.869232	0.944879	0.259683	14.4766	0.000141909	0.00473728	0.00964985	0.0205541	0.886	0.947436	0.132372	3.80916	0.050973	0.17045		2873	3351	2910.5	3961.5	3342	3510.5	3347.5	3449.5	3455	3689	3563.5	2774.5	2292	3403.5	3626.5	2369.5	3306	2502.5	2675.5	3250.5	2948	3474.5	1765	3381	2250.5	2692	2540	3319
100137953	ATP8B4	ATPase phospholipid transporting 8B4 (putative)	protein_coding	2.09667	-0.934478	25.2307	5.08649e-07	9.83355e-05	-0.223354	1.48617	0.222812	0.472535	-0.893566	23.7133	1.11807e-06	9.69486e-05	-0.749229	15.5196	8.16536e-05	0.00164585		47	50	22	30	44	63	49	55	76	44	58	36	27	52	54	35	47	25	29	31	38	32	29	41	55	77	42	77
504357	AXIN1	axin 1	protein_coding	6.39495	0.0958749	2.03905	0.153306	0.400839	0.167609	6.19406	0.012818	0.0874861	0.178282	7.16736	0.00742419	0.0528648	0.234978	12.0459	0.000519057	0.0066413		1010	1159	1143	1029	1160	1349	1101	1160	1100	873	1185	937	919	1121	1193	886	1210	979	1009	1066	1205	1125	727	1207	762.5	956	795	977
532835	AZIN1	antizyme inhibitor 1	protein_coding	7.22376	-0.0262153	0.0989312	0.753116	0.885026	0.291665	12.6497	0.000375628	0.0094781	-0.0428214	0.27344	0.601034	0.786116	0.160263	3.72901	0.053475	0.175873		1618	1949	1808.33	2678	2130	2037	1958	2376.33	2311	1905	2461	1661	1620	2204	2033.33	1149	1713	1495	1600	2183	1842	2034	943	2153	1386	1701	1608	2019
614873	B3GALT5	beta-1,3-galactosyltransferase 5	protein_coding	3.70265	0.98892	20.8586	4.9447e-06	0.000462287	0.666325	8.81358	0.00298997	0.0355369	0.978207	20.5463	5.82067e-06	0.000326218	0.78774	11.9993	0.000532204	0.00675644		251	243	216.5	275.33	303.53	164.33	157.53	157.5	149	136	106.5	116	166.75	198.33	261.7	197.5	239.33	204	73	145.2	94	217.67	114	188	79	106.33	70	73.67
515585	B3GNT2	UDP-GlcNAc:betaGal beta-1,3-N-acetylglucosaminyltransferase 2	protein_coding	7.04063	0.329915	12.166	0.000486692	0.0112208	0.333103	11.9627	0.000542763	0.0121282	0.238896	6.32739	0.0118887	0.0722559	0.332614	11.6114	0.000655481	0.00790649		1828.95	2225.23	1886.37	2191.35	1873.2	1903.57	1808.05	1725.25	1799.87	1697.27	1906.33	1357.77	1444.9	1607.18	1891.12	1396.62	1743.33	1525.93	1216.08	1882.67	1556.43	2140.08	1063.52	1809.15	982.53	1470.93	1343.95	1315.97
538799	B3GNT7	UDP-GlcNAc:betaGal beta-1,3-N-acetylglucosaminyltransferase 7	protein_coding	4.87176	0.315959	6.20721	0.0127231	0.0952814	0.0819782	0.404117	0.524971	0.741119	0.517296	15.9751	6.41818e-05	0.00193204	0.420566	10.5364	0.00117046	0.0118394		426	365	474	518	348	555	341	375	253	293	318	255	391	391	525	414	375	473	254	469	300	416	289	425	280	369	241	313
534859	B3GNT8	UDP-GlcNAc:betaGal beta-1,3-N-acetylglucosaminyltransferase 8	protein_coding	4.13073	0.253189	4.15644	0.0414764	0.190016	0.157211	1.54193	0.214331	0.462631	0.290306	5.36327	0.0205651	0.104523	0.450111	13.0435	0.000304331	0.00448678		222	241	264	257	250	246	233	236	201	134	202	209	235	227	218	171	225	230	174	286	250	251	183	273	164	172	173	130
527026	B4GALNT3	beta-1,4-N-acetyl-galactosaminyltransferase 3	protein_coding	5.33065	0.423826	6.75015	0.00937399	0.0789971	0.255317	2.62861	0.104954	0.306113	0.511835	9.59476	0.00195134	0.0216786	0.568579	12.8383	0.000339603	0.00484023		652	724	693	572	503	627	497	555	491	341	515	292	562	521	603	521	568	694	337	722	603	536	367	520	394	407	257	391
506107	BAG2	BAG cochaperone 2	protein_coding	5.52871	0.120823	1.56985	0.210229	0.473247	0.0870477	0.762492	0.38255	0.631432	0.160882	2.88875	0.0892	0.261104	0.408682	16.9726	3.79229e-05	0.000927026		765	601	657.5	632	554	728	531	614	533	450	707	468	498	601	707	477	660	480	430	752	645	695	496	658	415	554	455	471
615412	BAIAP2L1	BAR/IMD domain containing adaptor protein 2 like 1	protein_coding	6.86189	-0.276402	13.4545	0.000244424	0.00713226	-0.124812	2.73749	0.0980186	0.294243	-0.314119	17.0837	3.57687e-05	0.00123905	-0.238557	9.79993	0.00174518	0.0156711		1220	1528	1389	1430	1538	1799	1596	1525	1443	1554	1298	1257	1167	1457	1222	1040	1436	1130	1239	1361	1276	1281	816	1595	1144	1521	1425	1780
535498	BAZ2B	bromodomain adjacent to zinc finger domain 2B	protein_coding	2.77037	-0.747744	11.9101	0.0005583	0.0123156	-0.754958	13.1821	0.000282629	0.00776217	-0.981909	19.5582	9.75797e-06	0.000478766	-0.805267	14.4105	0.000146977	0.00263165		68	72	109	99	41.9	55.2	85.2	98.33	62	48	58	76	87	55.2	59	41	44	54.2	51	90.2	68.2	40.2	42.33	88	93	98	133	85
282149	BCKDHA	branched chain keto acid dehydrogenase E1 subunit alpha	protein_coding	3.95548	0.265025	4.82809	0.0279997	0.150794	0.284666	6.30822	0.0120179	0.0840218	0.431574	12.6501	0.000375551	0.00668956	0.199247	2.96276	0.0852023	0.238665		174	179	216	213	206	220	219	222	228.5	229	217	182.5	193	274	180	152	203	173	208.5	239	210	174	131	169	152	97	142	127
505005	BCKDK	branched chain keto acid dehydrogenase kinase	protein_coding	4.10467	-0.0745946	0.4708	0.492619	0.723295	-0.50412	18.5849	1.625e-05	0.0010618	-0.0286423	0.0683168	0.793803	0.900185	-0.0921973	0.637811	0.424505	0.648924		230	254	262	209	192	286	174	178	170	139	171	135	169	224	272	169	251	200	185	249	179	235	139	222	149	241	184	201
100138731	BCL6B	BCL6B transcription repressor	protein_coding	2.04004	-0.3738	3.97077	0.0462966	0.203148	-0.524947	8.63778	0.00329263	0.0376735	-0.161156	0.749704	0.38657	0.620485	-0.81868	18.433	1.7598e-05	0.000512857		34	44	54	29	54	50	43	64	59	42	45	26	27	51	51	38	59	45	19	40	35	42	43	40	37	75	51	50
514135	BCO2	beta-carotene oxygenase 2	protein_coding	5.81491	-0.409955	18.2109	1.97739e-05	0.00114068	-0.151354	2.62458	0.10522	0.306393	-0.269697	7.93399	0.00485147	0.0401484	-0.128509	1.80191	0.179481	0.387588		685.5	677.5	647.5	659.75	486	850.5	585.5	743	730	642	729	532	545	609	823	504	859	541	641	781	545.5	715	290	763	715.75	786.5	713.2	751
516056	BEX5	brain expressed X-linked 5	protein_coding	2.08756	-0.695731	5.73247	0.0166541	0.111569	0.39146	1.73691	0.187531	0.431132	-1.14299	14.7533	0.000122533	0.00303843	-0.647573	4.49991	0.0338965	0.129347		32	60	57	43	37	71	63	38	97	134	72	47	20	55	47	24	24	23	20	43	24	34	46	36	101	67	30	55
281644	BFSP1	beaded filament structural protein 1	protein_coding	4.67311	0.507706	23.3711	1.33569e-06	0.000179774	0.149054	2.0115	0.156111	0.387414	0.427634	16.5607	4.71177e-05	0.0015467	0.284678	6.82789	0.0089745	0.0516177		317	497	400	442	441	379	284	372	301	278	267	308.5	316	391	347	294	354	300	220	318	319	323	292	401	165	273	255	218
100848337	BHLHA15	basic helix-loop-helix family member a15	protein_coding	2.19081	0.753253	16.8764	3.98948e-05	0.00192993	0.621076	9.52245	0.00202974	0.0277087	0.571262	9.3039	0.00228667	0.0242358	1.16626	36.1244	1.85111e-09	3.6459e-07		78	61	57	93	88	95	34	44	41	52	67	50	42	75	64	47	77	57	50	80	70	61	52	75	19	47	58	39
533796	BICD1	BICD cargo adaptor 1	protein_coding	3.40462	0.499904	9.17049	0.00245948	0.0335182	0.556774	10.9632	0.00092939	0.0168274	0.52939	10.1592	0.00143587	0.0175189	0.703181	16.7355	4.29695e-05	0.00101096		127	175	151	163	200	173	118	116	166	129	144	107	159	173	162	98	140	140	65	137	143	134	109	193	62	136	70	105
281649	BLCAP	BLCAP apoptosis inducing factor	protein_coding	4.92499	0.148271	2.99028	0.0837658	0.284667	0.313932	13.5262	0.000235258	0.00678556	0.253755	8.8293	0.00296432	0.028842	0.342143	16.3746	5.19781e-05	0.00117866		292	398	354	410	417	494	442	418	457	434	447	293	343	433	426	324	399	283	419	402	423	496	270	393	258	320	272	349
504596	BLVRA	biliverdin reductase A	protein_coding	4.6448	0.340828	13.8207	0.000201106	0.00621669	0.0741679	0.607745	0.435638	0.672505	0.349091	14.2372	0.000161156	0.00373369	0.304518	9.9834	0.00157958	0.0145768		367	361	405	379	362	412	318	295	250	201	324	275	334	389	346	265	355	299	266	454	326	350	160	360	197	237	237	270
617566	BMP6	bone morphogenetic protein 6	protein_coding	1.43906	-0.806404	7.03231	0.0080052	0.0715523	-1.31247	23.0544	1.57482e-06	0.000195603	-0.405935	1.80922	0.178602	0.395878	-1.05259	14.1666	0.000167315	0.002875		9	22	10	19	21	40	23	35	40	24	21	15	12	35	20	12	53	15	23	34	21	75	21	29	16	58	28	27
540595	BMP7	bone morphogenetic protein 7	protein_coding	0.650203	-0.425092	1.86424	0.172136	0.426064	-1.2251	13.378	0.000254599	0.00719063	-0.533503	2.80427	0.0940139	0.268971	-0.986773	9.23255	0.00237751	0.0196633		16	17	17	15	16	30	9	6	19	19	6	10	12	9	24	8	19	17	14	11	8	18	13	8	19	31	17	20
614629	BOLA3	bolA family member 3	protein_coding	3.25651	-0.448556	10.0301	0.00153999	0.0242928	0.0857808	0.366997	0.544646	0.755132	-0.50021	12.3367	0.000444138	0.00763589	-0.0622385	0.180635	0.670828	0.829034		91	85	114	136	110	171	112	124	117	132	114	146	87	113	100	103	107	74	130	120	119	87	45	119	118	111	143	152
533785	BPGM	bisphosphoglycerate mutase	protein_coding	2.09293	-0.167979	1.01313	0.314154	0.583201	-0.227329	2.08185	0.14906	0.376804	-0.540559	9.39107	0.00218045	0.0235964	-0.60431	13.4936	0.000239378	0.00375714		39.83	46.33	40	45.17	60.33	70.17	70	77.17	60	51.83	52.67	43.83	26	35	38.67	32.33	32	36	45	39.17	44.67	52.83	32.33	40.67	30.5	59.67	54.42	52.33
523971	BRDT	bromodomain testis associated	protein_coding	2.85884	-1.01158	23.8991	1.01521e-06	0.000157487	-0.590194	8.26423	0.00404338	0.0426865	-0.780954	14.8927	0.000113802	0.00293432	-0.946981	21.3666	3.79327e-06	0.000161413		48	60	64	58	71	144	61	102	79	105	45	103	42	103.2	74	38	114	54	75	48	64	72	46.2	62	81	136	109	120
615390	BRI3	brain protein I3	protein_coding	5.22691	0.34268	18.6753	1.5498e-05	0.000984658	0.212388	7.05814	0.00789057	0.0642752	0.408497	25.6354	4.12412e-07	4.44213e-05	0.465531	36.0242	1.94881e-09	3.68058e-07		482	515	497	490	507	590	551	419	507	434	498	412	381	531	487	437	513	452	488	647	485	561	384	624	290	370	358	347
508716	BSG	basigin	protein_coding	8.9886	0.208374	8.30618	0.00395104	0.0456988	0.21002	8.10655	0.00441055	0.0451435	0.201516	7.82983	0.00513909	0.0416535	0.299068	16.6343	4.53247e-05	0.00105378		6992	7003.5	8109	6828	7477	8220	6756	6710	6349.5	5173	6873	5550	6308	7008.5	6811	5243	6834	6144.5	5968.5	7599	6431	6326.5	4192	6981.5	4427.5	5729	5047	5083
510681	BSPRY	B-box and SPRY domain containing	protein_coding	6.03524	0.224518	4.23571	0.0395821	0.184927	0.163277	2.0935	0.147927	0.375372	0.192165	3.08374	0.0790787	0.244148	0.405944	12.4945	0.000408144	0.00559908		985.5	874	1038	1140	787.5	1025.5	820	833	821	619	837	666	841.5	863	954	750	799	699.5	553	1123.5	786.5	1044.5	647	832	643	741	621	671
533435	BTBD2	BTB domain containing 2	protein_coding	4.20925	-0.151416	1.85219	0.173528	0.427756	-0.408368	13.6293	0.000222689	0.00651849	0.0309404	0.0768863	0.781562	0.893022	-0.0940399	0.770106	0.380184	0.60782		179	230	229	228	211	219	195	280	205	153	216	184	218	226	258	183	204	178	210	252	235	313	188	223	135	234	277	189
541054	BTG3	BTG anti-proliferation factor 3	protein_coding	1.48554	-0.680423	7.69473	0.00553821	0.0571522	-0.825512	12.1607	0.000488076	0.0112764	-0.871507	12.0013	0.000531642	0.00855201	-1.22394	24.8464	6.20841e-07	4.2374e-05		35	36	19	25	15	42	35	31	33	36	23	21	15	20	23	23	22	27	12	19	22	34	11	31	35	55	42	21
513878	BUD23	BUD23 rRNA methyltransferase and ribosome maturation factor	protein_coding	6.05361	-0.204335	4.45566	0.0347857	0.170249	-0.371081	16.2768	5.47299e-05	0.0025152	-0.278773	8.73799	0.00311648	0.0297349	-0.464215	24.2957	8.26246e-07	5.29835e-05		596	837	808	753	837	1166	959	899	901	712	834	629	606	805	751	504	824	535	882	711	758	909	440	722	690	754	946	862
506562	BZW1	basic leucine zipper and W2 domains 1	protein_coding	7.80888	0.11934	4.0903	0.04313	0.194452	0.29883	27.042	1.99081e-07	3.7091e-05	0.115344	3.78283	0.051781	0.188864	0.149256	6.6906	0.00969228	0.0545641		2557	2929	2936	3289	2898	3334	3354	3493	3262	3211	3423	2626	2299	3342	2835	1977	2962	2165	2665	3103	2769	3202	1684	3028	1704	2396	2556	2619
100297536	C10H15orf62	chromosome 10 C15orf62 homolog	protein_coding	2.16463	0.701006	16.5483	4.74253e-05	0.00220896	0.453711	6.21706	0.0126525	0.0867862	0.664426	13.8538	0.000197594	0.00427666	0.783574	19.5712	9.69212e-06	0.000332401		69	70	61	56	81	77	49	67	49	31	68	49	55	73	61	54	37	56	58	66	72	60	40	80	28	33	27	44
618766	C14H8orf82	chromosome 14 C8orf82 homolog	protein_coding	4.09115	0.485562	23.7938	1.07225e-06	0.000158319	0.303248	9.89387	0.0016583	0.0240087	0.721969	52.6872	3.91123e-13	5.39241e-10	0.430179	19.9331	8.0198e-06	0.000287192		202	230.5	236.5	219.5	246	247	226.5	270.5	198.5	196	242.5	203	200.5	273	233.5	199.5	304	202	205	266	244	238	157.5	258	105	148.5	158.5	164
505518	C15H11orf34	chromosome 15 open reading frame, human C11orf34	protein_coding	1.66878	-0.589077	2.52126	0.112321	0.33468	-0.477446	1.57473	0.209521	0.457285	-1.21497	10.5056	0.00119011	0.0153204	-1.4995	15.428	8.57108e-05	0.0017126		24	67	24	13	42	63	56	28	42	116	24	36	15	34	14	11	27	28	23	18	24	25.5	8	19	34	101.5	38	28
781721	C16H1orf21	chromosome 16 C1orf21 homolog	protein_coding	6.06729	0.669859	17.358	3.09595e-05	0.00162296	0.480707	9.51983	0.00203263	0.027719	0.611907	13.956	0.000187136	0.00412795	0.770964	23.7572	1.09286e-06	6.27801e-05		1345	1188.67	1197.17	1101.33	869	1062.67	911.83	840.83	764.17	779.17	915.67	587.67	791.67	965.75	1000.33	894.67	634.67	1131.83	542.5	1221.67	920.17	1070.5	623.67	1046.33	501.5	731.17	529.33	494.33
613483	C18H16orf74	chromosome 18 C16orf74 homolog	protein_coding	4.69623	0.255645	6.9209	0.00851941	0.0746234	0.236747	5.48719	0.0191563	0.113798	0.295561	9.11362	0.00253713	0.0259188	0.452634	21.0661	4.43712e-06	0.000179398		309	305	335.5	398.5	353.5	383	355	391	356	211	314	326	287.5	349.5	358.5	249.5	360	252.5	377	420	379	378	244.5	396.5	229.5	237.5	255.5	248
100296459	C18H19orf18	zinc finger protein 606	protein_coding	2.8106	-0.107847	0.534101	0.464888	0.703249	-0.58885	14.2333	0.000161487	0.00517771	0.0895933	0.365081	0.545698	0.746677	-0.258471	2.73577	0.0981241	0.261772		95.5	80	89	133	85	116	65.5	72	80	49	50	41	71	122	145	70	109.2	86	48	117.5	65	75	42	91	68	69	82	118
613977	C1H3orf52	chromosome 1 C3orf52 homolog	protein_coding	1.82256	1.02917	14.5321	0.000137788	0.00479719	0.299876	1.30819	0.252723	0.508359	0.499568	3.28381	0.0699662	0.226705	0.117644	0.189568	0.663277	0.825101		77	58	87	57	54	43	53	36	48	48	48	40	43	38	56	29	31	30	15	64	31	53	30	33	13	49	20	20
101904507	C20H5orf58	chromosome 20 C5orf58 homolog	protein_coding	1.72306	-0.594042	7.15799	0.00746309	0.0688713	-0.606008	7.0504	0.00792474	0.0643833	-0.619479	7.14003	0.0075382	0.0533363	-0.885596	14.7422	0.000123256	0.00227793		45	46	23	44	33	40	60	31	35	34	25	28	11	44	53	14	39	34	19	26	27	43	13	30	39	44	42	54
534366	C23H6orf62	chromosome 23 C6orf62 homolog	protein_coding	5.17396	-0.237164	6.95229	0.00837118	0.0737938	-0.253512	8.53984	0.00347457	0.0387259	-0.407704	20.6616	5.48048e-06	0.000313524	-0.251683	8.29499	0.00397547	0.0283694		590	526	512	523	455	481	416	462.33	400	401	380.33	350	325	446	447	337.33	370	380.5	357	424	314	434	272	460	398	565	394	568
512779	C24H18orf21	chromosome 24 C18orf21 homolog	protein_coding	3.44798	-0.391144	14.1962	0.000164703	0.00542386	-0.133875	1.61906	0.203223	0.449678	-0.364051	11.8926	0.000563566	0.00885961	-0.199739	3.50781	0.0610801	0.192131		106	130	110	152	125	161	137	154	109	137	152	108	108	149	116	90	136	93	118	146	128	132	62	132	101	158	119	162
280677	C3	complement C3	protein_coding	4.83223	0.0703623	0.168399	0.681539	0.847649	0.896981	25.8689	3.65415e-07	5.79078e-05	-0.222779	1.68817	0.193843	0.415955	0.26098	2.12254	0.145145	0.33946		413	557	439	350	521	540	359	278	476	510	482	325	341	381	303	224	391	358	157	269	298	232	259	293	412	326	196	454
132344942	C3H1orf122	chromosome 3 C1orf122 homolog	protein_coding	3.29238	0.536544	18.9825	1.31925e-05	0.000887247	0.369412	10.1284	0.00146004	0.0221656	0.532475	18.2583	1.92879e-05	0.00080732	0.369675	10.0037	0.00156222	0.0144553		109	128	156	121	131	150	127	165	135	136	160	127	120	141	106	108	114	91	127	161	117	157	82	158	51	79	98	83
538970	C4H7orf25	chromosome 4 C7orf25 homolog	protein_coding	2.68115	-0.526047	12.4235	0.000423966	0.0101833	-0.283455	3.67576	0.0552092	0.212451	-0.40144	7.32838	0.00678743	0.049935	-0.613007	16.1196	5.9466e-05	0.00129795		57	83	55.5	95	57.25	110	84	92	68	88	57	62	67	73	90.5	58.5	88	46	58	62	52	71	33	62.5	85	84	66	106
617131	C4H7orf31	chromosome 4 C7orf31 homolog	protein_coding	3.59803	-0.539899	10.7519	0.0010417	0.0187249	-0.332228	4.04954	0.0441835	0.186515	-0.638645	14.6824	0.000127227	0.00312113	-0.379924	5.15543	0.0231738	0.100788		79	167	113	128	142	174	186	200	122	108	146	128	112	147	117	82	131.5	62	168	147	140	119	93	138	98	199	178	188
508965	C7H19orf25	chromosome 7 C19orf25 homolog	protein_coding	3.94684	0.458735	16.3979	5.13434e-05	0.00231762	0.324007	7.93828	0.00483998	0.0477374	0.278919	5.88885	0.0152371	0.0848096	0.456193	15.7286	7.31092e-05	0.00150441		241	210	235	214	229	321	204	230	176	164	231	167	163	193	187	176	214	163	195	212	211	221	152	205	143.5	143	141	162
515858	CAAP1	caspase activity and apoptosis inhibitor 1	protein_coding	4.49427	-0.091209	1.15063	0.283417	0.553858	-0.310356	13.5787	0.000228763	0.0066539	-0.077353	0.807257	0.368932	0.605295	-0.237094	7.91039	0.00491518	0.0331048		255	290	305	291	291	331	230	264	303	257	283	211	219	281	296	199	317	233	252	276	257	305	184	248	216	265	236	353
785909	CACNA2D2	calcium voltage-gated channel auxiliary subunit alpha2delta 2	protein_coding	4.99391	-0.211362	3.9906	0.0457547	0.201476	-0.248724	5.58493	0.0181157	0.109978	-0.303483	7.68439	0.00557006	0.0438149	-0.355144	11.4613	0.000710604	0.00833763		274.5	366	342	473	447	472	399	432	365	426	337	428	274	494	357	236	417	213	371	337	335	343	254	418	279	392	373.5	444
112447365	CACTIN	cactin, spliceosome C complex subunit	protein_coding	5.09164	0.19535	4.39483	0.0360481	0.174183	0.0734553	0.618729	0.43152	0.670124	0.182118	3.79626	0.0513673	0.187952	0.327763	11.9802	0.000537699	0.00680115		462	421	496	512	549	562	362	411	440	322	406	385	362	512	481	325	518	398	519	485	437	435	307	457	316	356	344	287
526873	CAMK1D	calcium/calmodulin dependent protein kinase ID	protein_coding	1.73088	0.562742	6.14531	0.0131761	0.0970917	1.12098	20.8432	4.98456e-06	0.000452201	0.493238	4.66933	0.0307058	0.134865	0.935018	13.5508	0.000232197	0.0036861		48	47	32	78	57	54	60	42	55	47	49	27	28	57	58	46	37	32	36	31	67	34	25	52	15	30	26	33
282162	CAMK2G	calcium/calmodulin dependent protein kinase II gamma	protein_coding	5.1027	0.541703	23.5696	1.20474e-06	0.000167775	0.500301	20.7676	5.1852e-06	0.000467244	0.483182	18.601	1.6114e-05	0.000694261	0.466158	17.4435	2.95973e-05	0.000755663		476	484	550	652	584	471	445	476	515	433	470	410	427	537	516	358	410	426	339	494	383	609	267	500	198	406	284	254
525741	CAMKV	CaM kinase like vesicle associated	protein_coding	5.19659	0.359025	9.08259	0.00258055	0.0343511	0.619631	29.4866	5.63044e-08	1.46466e-05	0.458763	14.7175	0.000124882	0.00307455	0.228689	4.00193	0.0454482	0.157872		439	460	431	547	523	573	572	689	701	557.5	594	387	401	504	446.5	340	602	462	314	458	418	485	301	537	253	252	307	239
616206	CAMSAP3	calmodulin regulated spectrin associated protein family member 3	protein_coding	7.62242	-0.0901967	0.966855	0.325466	0.592839	0.37669	16.8573	4.02974e-05	0.00201297	-0.0294306	0.104906	0.74602	0.870904	0.147798	2.54795	0.110437	0.284333		2409	2687	2641	2275	2654	3281.5	2611	2397	2997	2895	2788	2311	2434	2560	2578	1890	2614	2340	1884	2401	2265	2230	1896	2381	1972	2114	1676	2873
281661	CAPN1	calpain 1	protein_coding	7.89487	0.254053	14.1495	0.000168843	0.00550021	0.192258	7.58582	0.00588293	0.0539314	0.30937	20.3028	6.61055e-06	0.000360236	0.324733	21.981	2.75359e-06	0.000128918		3194	3183.5	3289	3584.5	3240	3289	2949.5	3411	3085.25	2757.5	3634.5	2721.5	3006	3377	3395.5	2482.25	2974	2565	2801.5	3882.5	3276	3141.5	2240.5	3412	1707	2371	2387.5	2561.5
522068	CAPN15	calpain 15	protein_coding	4.06243	0.206405	3.4099	0.0648063	0.24641	0.328071	8.44677	0.00365691	0.0401097	0.26336	5.76488	0.0163496	0.0890959	0.466806	16.8667	4.00997e-05	0.000959817		277	179	231	278	217	285	207	231	196	171	211	191	186	215	285	175	232	230	187	285	189	223	153	219	138	210	186	190
281664	CAPNS1	calpain small subunit 1	protein_coding	7.85356	0.0810704	1.75462	0.185297	0.444061	0.254578	17.1792	3.40139e-05	0.00181746	0.176435	8.07573	0.0044862	0.0381319	0.278483	20.5102	5.93137e-06	0.000226742		2981	3296	2921	3336	3011	3416	3125	3190.5	2984.5	3033	2957	2687	2812	3358	3182	2551	2870	2533	2777	3441	2710	3320	1832	3183	2026	2509	2564	2611
536187	CAPRIN2	caprin family member 2	protein_coding	2.52715	-0.293996	3.47672	0.0622379	0.240964	-0.478225	9.41752	0.00214922	0.0287683	-0.580803	12.6279	0.000380022	0.00674997	-0.485615	9.55472	0.00199436	0.0172276		60	71	64	50	81	70	57	95	88	53	60	66	44	57	46	43	47	45	68	73	59	74	38	80	52	81	62	61
537314	CARMIL1	capping protein regulator and myosin 1 linker 1	protein_coding	5.26104	-0.322802	11.7972	0.000593192	0.0127787	-0.496025	27.912	1.26961e-07	2.66668e-05	-0.159546	3.04197	0.0811375	0.247405	-0.352114	14.7628	0.000121919	0.00226232		339	471.5	468	656.5	404.5	490.5	393	584.5	376.5	429	401	356.5	338.5	607	505.5	315	518	394	456	467	405.5	507.5	270	468	407.5	493.5	467	485
538441	CARNMT1	carnosine N-methyltransferase 1	protein_coding	4.3117	-0.246537	5.01698	0.0250998	0.141624	-0.381404	12.8704	0.000333812	0.00874954	-0.250219	5.02675	0.0249587	0.118127	-0.54576	23.7835	1.07802e-06	6.21867e-05		210.75	239.75	270	262	206	257	228.5	249.75	235.75	247.5	226	249	200	248.75	206	151	283	170	274.5	218	198	244.75	135	178	176	235	298	307.5
783525	CARNS1	carnosine synthase 1	protein_coding	6.89145	0.152137	1.73609	0.187635	0.447101	0.049119	0.188751	0.663959	0.835676	0.237681	4.14586	0.0417366	0.165116	0.411178	12.7106	0.000363583	0.00509941		1630	1602.5	1572	1939	1774	1467	1358	1569	1382	1150	1340.5	1168	1589	1538	1718	1414	1262	1405	1008	2043.5	1534	1730	1259	1738	1321	1226	1133	1143
515715	CARS1	cysteinyl-tRNA synthetase 1	protein_coding	8.04044	0.105098	0.759519	0.383479	0.640587	0.526263	20.1057	7.32766e-06	0.00059685	0.0700407	0.320394	0.571371	0.766674	0.41923	12.6969	0.00036627	0.00512667		2897	3594	3762	3900	4109	4091	3538	3742	3907	3539	5011	3219	3724.5	3997	3299	2144	2780	3148	3044	3999	3864	2640	2198	3426	2824	1914	2662	3052
281039	CAST	calpastatin	protein_coding	6.41063	0.379512	24.1298	9.00569e-07	0.000149592	0.271519	11.7248	0.000616723	0.0130812	0.257637	10.9553	0.000933371	0.0127789	0.35138	18.6893	1.53847e-05	0.000471352		1267	1395.2	1172	1474	1276	1465	1103	1106	1058	970	1070	978	1016	1098	1197	863.2	1132.4	1047	831	1231	1111	1098	671	1387	684	893	760	890
524593	CASTOR2	cytosolic arginine sensor for mTORC1 subunit 2	protein_coding	6.81411	0.163007	3.66073	0.0557092	0.2261	0.094922	1.18851	0.275631	0.532523	0.238305	7.74071	0.00539897	0.0428776	0.345039	15.2882	9.22901e-05	0.0018052		1631.5	1561	1753	1558	1611	1640	1366	1451	1266.5	1130.5	1338.5	1105	1408	1500	1679	1302	1493.5	1438	1128.5	1751	1286.5	1612.5	1137	1589	1004	1387	1044.5	1141
531682	CAT	catalase	protein_coding	5.8049	-0.307742	21.1542	4.23778e-06	0.000422929	-0.152833	5.18274	0.0228123	0.126621	-0.314548	21.6896	3.2053e-06	0.000212459	-0.339557	23.9088	1.0101e-06	5.97124e-05		630	782	720	790	666	710	709	719	643	688	703	626	525	681	681	519	746	554	641	633	550	672	341	601	549	780	749	733
517699	CATSPER2	cation channel sperm associated 2	protein_coding	1.07132	0.984334	15.3742	8.81844e-05	0.00352405	0.233309	0.859267	0.353944	0.609806	0.725846	7.80683	0.00520493	0.0419981	0.286723	1.27352	0.259107	0.488353		34	27	37	36	40	35	31	21.5	25	20	24	20	19	31	20	23	30	28	19	29	21	23	12	37	16	15	9	6
513830	CBX6	chromobox 6	protein_coding	3.47193	0.0122019	0.00737179	0.931578	0.972982	-0.209648	2.29118	0.130111	0.347653	-0.0852455	0.355711	0.550898	0.75074	-0.479686	11.6437	0.000644205	0.00782525		120.5	174.5	163.5	108.5	142.5	143.5	153	105.5	174	175.5	140.5	101.5	102.5	126	144	96	122.5	108	146	102.5	107	135	82.5	110	97	141.5	165.5	99.5
525770	CBX7	chromobox 7	protein_coding	2.67422	0.259299	3.13452	0.0766511	0.27248	0.169342	1.2695	0.259861	0.516273	0.606505	17.7686	2.49468e-05	0.000962529	0.482307	10.7578	0.00103839	0.0108129		69	83	74	104	100	67.2	52	94	67	59	80	78	79.2	119	112	58	102	87	74.7	104	88	100	63	75.2	56	57.25	57	70
504721	CCDC68	coiled-coil domain containing 68	protein_coding	5.10489	0.196365	3.6383	0.0564646	0.227891	0.430585	16.686	4.41063e-05	0.00212532	0.117756	1.25897	0.261845	0.49326	0.465242	20.1356	7.21418e-06	0.000267371		435	582	477	473	447	524	501	550	443	311	465	477	456	468	426	341	390	345	376	582	482	475	287	523.5	321	360	313	329
617455	CCDC85C	coiled-coil domain containing 85C	protein_coding	5.82985	0.161095	4.53727	0.0331644	0.165785	0.243978	10.5584	0.00115664	0.019392	0.185829	6.00432	0.0142709	0.081844	0.334338	19.6514	9.29352e-06	0.000320324		645	697	825	839	863	936	658	820	754	677	713	714	646	880	744	584	783	598	665	866	730	729	560	761	447	569	599	746
538595	CCDC89	coiled-coil domain containing 89	protein_coding	2.30304	-0.426483	5.08349	0.0241547	0.138586	-0.0734224	0.154755	0.694032	0.850792	-0.649641	11.8641	0.000572261	0.00896564	-0.592281	9.64822	0.00189535	0.0166123		52	67	52	35	61	94	51	69	81	77	32	67	30	51	58	28	66	39	38	37	54	49	31	47	51	54	59	89
616839	CCDC93	coiled-coil domain containing 93	protein_coding	4.61462	0.426254	16.0736	6.0929e-05	0.00264993	0.331529	9.13461	0.00250818	0.0320485	0.320558	8.9155	0.0028276	0.0278061	0.490924	20.2232	6.89122e-06	0.000256688		366	341	431	398	447	381	271	310	294	234	327	310	321	356	353	243	319	308	234	375	314	337	196	374	201	283	168	252
513496	CCDC9B	coiled-coil domain containing 9B	protein_coding	2.04576	0.825969	13.655	0.000219652	0.00669796	0.536523	6.01201	0.0142088	0.0940907	0.642162	7.59984	0.00583736	0.0450614	0.498816	5.16105	0.0230989	0.100557		40	79	68	58	80	54	53	89	75	40	65	33	53	41	52	63	33	48	37	48	70	58	47	54	19	25	42	34
504847	CCNI	cyclin I	protein_coding	5.50219	-0.273193	13.1877	0.000281793	0.00778621	-0.210349	7.83037	0.00513757	0.0493257	-0.153588	4.16098	0.0413656	0.164164	-0.230049	9.10501	0.00254911	0.020649		573	517	563	588	520	581	494	622	567	541	541	480	504	597	597	358	585	497	525	613	487	587	311	474	450	533	543	633
540046	CCSER2	coiled-coil serine rich protein 2	protein_coding	3.96323	-0.234978	4.72536	0.029721	0.155922	-0.354774	10.2149	0.00139308	0.0214357	-0.268871	6.0841	0.0136404	0.07925	-0.441232	16.3582	5.24298e-05	0.00118695		160	225	190	243	153	213	155	202	269	204	161	146	128	231	165	132	193	159	135	187	155	202	109	175	133	220	166	225
616350	CD177	CD177 molecule	protein_coding	2.08989	0.692886	13.3386	0.000259994	0.00737561	0.332962	3.08578	0.0789796	0.260054	0.736532	14.9051	0.00011306	0.00292449	0.466963	5.94371	0.0147699	0.0738746		52	57.9	77.5	70.2	61.6	46.2	43.13	65	79.2	45	47.4	54.2	47.6	67.6	62.2	41.2	60	51.4	57	60.2	48.73	72	54.2	35.9	18.8	45.6	27	27.1
615496	CD226	CD226 molecule	protein_coding	3.85052	0.261559	3.39407	0.0654311	0.247966	0.0477291	0.117477	0.731787	0.873164	0.634799	21.1734	4.19555e-06	0.000258233	0.414553	8.82515	0.00297107	0.0228967		144	154	181	247	204	333	181	137	178	117.5	145	159.2	177	285	262	165	293.5	168	165	197	174	278	100	236	122	154	130	161
767920	CD24	CD24 molecule	protein_coding	6.20647	-0.549124	15.0619	0.000104045	0.00397338	-0.262531	3.46785	0.0625727	0.227263	-0.62546	19.0612	1.26595e-05	0.000574548	-0.461167	10.3435	0.00129929	0.0126832		653	1102	872.83	736.67	591.33	920.67	1002.5	1033.83	1151	1002.5	830.17	912.67	919.5	690.83	667.5	448.5	650	694.17	783.5	695.67	662.5	1052.83	719.33	914.33	589	1287.83	1031.33	1015.17
509230	CD99	CD99 molecule	protein_coding	5.90749	-0.398868	12.6396	0.000377653	0.00948398	-0.0940903	0.725372	0.394387	0.640349	-0.184853	2.8462	0.0915901	0.265004	-0.0262534	0.057255	0.810888	0.907502		960.67	768.5	844.25	698	677	878.5	623	572.1	589.5	655.4	684.17	700	649.5	859	926.95	678.9	924.17	692	677	789	598.67	638	332	733.5	750	678.5	727.5	925.5
511099	CDC42EP1	CDC42 effector protein 1	protein_coding	5.47786	0.350593	6.09475	0.0135584	0.0989569	0.149046	1.02501	0.311334	0.568224	0.549963	15.1598	9.87867e-05	0.00266798	0.493108	11.6455	0.000643577	0.00782451		757	644	739	623	593	598	428	528	580	324	661	424	659	605	715	623	594	651	429	835	612	623	370	675	392	470	375	380
535046	CDH24	cadherin 24	protein_coding	1.55104	0.678491	7.81748	0.00517433	0.0544568	0.148845	0.404583	0.524732	0.740934	1.03256	19.5726	9.68463e-06	0.000478177	0.48396	4.38282	0.0363029	0.135713		41	30	36	66	45	20	24	40	32	45	31.5	24	34	47	64	36	57	28	29	30	55	47	22	52	13	20	18	28
617096	CDH26	cadherin 26	protein_coding	4.66436	-0.68847	27.7533	1.37815e-07	3.87766e-05	-0.710182	28.4344	9.69264e-08	2.23834e-05	-0.467399	13.3076	0.000264333	0.00512569	-0.605173	21.6613	3.25293e-06	0.000143744		168	259	275	347	257	366	295	236	205	279	145	243	224	391	296	211	373	234	274	219	226	313	183	248	328	408	363	463
515135	CDIPT	CDP-diacylglycerol--inositol 3-phosphatidyltransferase	protein_coding	5.04857	0.0617252	0.62624	0.428738	0.675235	0.314217	15.8974	6.68708e-05	0.00287211	0.194019	6.13004	0.0132904	0.0778725	0.307925	14.8818	0.000114463	0.00215		362	410	424	438	451	470	436	495	506	447	429	404	365	486	450	337	458	332	446	412	469	471	273	459	268	363	353	380
784403	CDK14	cyclin dependent kinase 14	protein_coding	4.81045	0.65778	31.0447	2.52157e-08	1.14227e-05	0.22168	3.46609	0.0626391	0.227325	0.656091	30.1366	4.02669e-08	7.4714e-06	0.357062	8.74208	0.00310949	0.0236854		487	434	471	499	407	415	360	321	372	320	354	264	316	439	411	393	400	395	230	442	361	426	214	363	216	238	232	234
508100	CDK5RAP2	CDK5 regulatory subunit associated protein 2	protein_coding	6.46945	0.215972	5.28664	0.0214897	0.129552	0.162449	2.87824	0.0897841	0.279551	0.23767	6.37335	0.0115846	0.0709225	0.320247	11.3214	0.000766204	0.00878109		1232	1154	1205	1596	1443	1408	901	1125	1066	813	1158	1186	924	1589	1365	859	1390	1025	1127	1256	1294	1002	667	1121	769	882	871.5	1097
533114	CDKL2	cyclin dependent kinase like 2	protein_coding	0.401199	0.73787	6.35587	0.0116993	0.0906683	-0.443761	2.35619	0.124786	0.339335	-0.0219285	0.00459739	0.945942	0.975979	-1.09143	12.1867	0.000481326	0.00628224		25	10	22	36	22	20	12	17	15	8	13	17	12	26	14	7	12	5	8	10	12	8	4	7	13	7	16	9
100336936	CDS1	CDP-diacylglycerol synthase 1	protein_coding	5.38631	0.281054	7.61086	0.00580179	0.0585617	0.306578	8.82831	0.00296592	0.0353152	0.341764	11.169	0.000831753	0.0116538	0.435075	17.5482	2.80112e-05	0.00072729		636	541	595	734.5	568	637.5	560	513	522	458	632	419	558	631	663	422	568	510	368	663	534	705	313	565	284	483	329	466
536901	CDYL2	chromodomain Y like 2	protein_coding	3.29774	0.208399	1.44015	0.230116	0.498464	0.0323649	0.0330971	0.855641	0.936396	-0.387601	4.84548	0.0277186	0.126487	-0.687103	14.0036	0.000182464	0.00305523		122	214	162	123	109	157.5	146	167	199	185	110.5	115	79	109	65	64	95	76	59	89	94	98	84	103	76.5	116	96	101
281678	CEBPD	CCAAT enhancer binding protein delta	protein_coding	6.68591	0.251764	10.4891	0.00120078	0.0207198	0.192403	6.19944	0.0127791	0.0873936	0.398973	26.7983	2.25833e-07	2.77633e-05	0.307264	15.7859	7.09291e-05	0.00146832		1482	1411	1563	1234	1306	1840	1227	1362	1251	1188	1194	1159	1302	1444	1625	1254	1677	1238	1237	1472	1294	1345	814	1358	937	1005	958	1115
515491	CEMIP2	cell migration inducing hyaluronidase 2	protein_coding	4.50725	-0.0591449	0.353723	0.552013	0.765732	-0.323874	11.0322	0.000895444	0.0165152	-0.184526	3.42403	0.064254	0.215226	-0.348747	12.1585	0.000488652	0.0063318		219	357	322	318	295	367	252	290	270	285	220	228	189	309	272	214	309	216	285	268	211	256	161	267	187	244	289	366
767930	CENPO	centromere protein O	protein_coding	3.746	-0.27964	8.21345	0.0041581	0.0472021	-0.442855	19.2593	1.14113e-05	0.000832422	-0.286181	8.15661	0.00429045	0.0369703	-0.545896	28.4449	9.6403e-08	9.22992e-06		184.8	170.4	189.6	173.1	152	191.3	152.5	153	121.25	148.6	150.2	130.2	128.8	182.2	171.8	148.8	151.3	137.6	135.3	150.4	129.6	142.5	73.2	120.8	123.6	185.2	183.65	191.6
787125	CENPW	centromere protein W	protein_coding	3.47198	-0.21676	3.79318	0.0514619	0.215222	-0.242988	4.55983	0.0327303	0.157429	-0.419975	13.4048	0.000250976	0.0049624	-0.362965	9.97341	0.00158817	0.0146072		123.5	153.5	127.5	165	138	176	128.5	151.5	98.5	148	133.5	122	83.5	125.5	135	86	139.5	97	114.5	126.5	118.5	161.5	62.5	114.5	102.5	126.5	173.5	146
617312	CEP72	centrosomal protein 72	protein_coding	3.26103	-0.238496	3.36553	0.0665741	0.250575	-0.459658	12.5637	0.000393307	0.00982715	-0.118031	0.827418	0.36302	0.599612	-0.23736	3.39373	0.0654447	0.201268		98	89	129	123	138	111	88	128	92	100	105	101	93	144	100	86	123	102	102	108	118	110	86	145	106	136	96	105
539223	CERS2	ceramide synthase 2	protein_coding	6.49981	0.216031	8.47405	0.00360248	0.0432499	0.296879	14.2005	0.00016433	0.00524449	0.34516	21.5395	3.46621e-06	0.000226486	0.29423	14.1674	0.000167246	0.002875		1293	1165	1277	1391	1168	1421	1169	1262	1187	975	1349	1024	1054	1329	1494	968	1508	998	1123	1279	1071	1209	713	1095	763	930	876	1080
505647	CFD	complement factor D	protein_coding	0.845072	1.51449	13.3919	0.000252713	0.00727469	0.602011	2.0542	0.151787	0.381181	1.11925	7.03261	0.00800384	0.0554517	0.271474	0.393531	0.530449	0.735784		44	50	60	13	26	22	20	29	28	9	27	13	46	31	19	16	25	17	8	13	7	27	11	36	7	17	7	6
782472	CGAS	cyclic GMP-AMP synthase	protein_coding	2.19732	-0.422564	7.33274	0.00677099	0.0643804	-0.0833184	0.267402	0.60508	0.795711	-0.675803	17.0509	3.63918e-05	0.00125433	-0.831801	23.299	1.38669e-06	7.52689e-05		50	49	54	79.5	62	69	51	70	59	68	39	58	31	43	58	26	66	44	22	43	30	47	19	36	43	69	81	64
511654	CHAF1B	chromatin assembly factor 1 subunit B	protein_coding	4.87494	-0.095117	0.926691	0.335724	0.602138	0.290105	8.96509	0.00275186	0.0338447	-0.116991	1.37908	0.240259	0.471657	0.324518	11.0325	0.000895306	0.00975007		359	405	391	368	392	483	326	479	376	346	433	306	349	430	350	239	387	295	399	422	361	347	246	386	344	307	346	407
615846	CHCHD10	coiled-coil-helix-coiled-coil-helix domain containing 10	protein_coding	6.27322	0.122562	1.7211	0.189551	0.44909	0.151002	2.73492	0.0981767	0.294381	0.302749	11.1968	0.000819374	0.0115155	0.313513	11.9306	0.000552184	0.00694613		1433	1010	1183	919	950	1240	880	878	934	826	1024	983	985	1018	1108	948	1173	1009	849	1160	955	907	737	1085	647	840	746	893
616477	CHCHD3	coiled-coil-helix-coiled-coil-helix domain containing 3	protein_coding	7.11784	0.19491	9.72563	0.00181716	0.0271524	0.246977	16.1676	5.79783e-05	0.0026292	0.193093	9.44504	0.00211721	0.023083	0.151122	6.00824	0.0142392	0.0721487		1768	1925	1913	2044	1941	2098	2021	2093	1868	1645	2000	1689	1510	2066	1994	1257	2036	1331	1655	1830	1697	1759	1069	1937	996	1404	1454	1645
506402	CHD4	chromodomain helicase DNA binding protein 4	protein_coding	9.14094	-0.236199	5.84488	0.0156224	0.107747	0.0159499	0.0266726	0.870269	0.942487	-0.372969	14.6759	0.000127669	0.00312382	-0.160218	2.63071	0.104815	0.274157		6317.5	8128	6628.5	7247.5	8046.75	9921.25	7553	7036.5	7763	7699	7052.75	5794	4711	7672.5	6758.5	4043	7731	5744	6038.25	5638.75	5833	5604.5	4767.5	7163.25	6471	7604.75	5818.5	7332.75
533175	CHD7	chromodomain helicase DNA binding protein 7	protein_coding	6.55146	-0.274426	10.2975	0.0013321	0.0221807	-0.134841	2.54195	0.110858	0.316803	-0.326097	14.4792	0.000141719	0.00338043	-0.24265	8.13741	0.00433612	0.0302082		1322	1274	1238	1141	1172	1459	1071	1162	1263	1122	1174	843	895	1241	1120	840	1189	1090	851	1090	965	949	740	1128	1105	1365	855	1340
281070	CHGA	chromogranin A	protein_coding	5.06742	-0.338107	5.16625	0.0230299	0.134919	-0.228591	2.21636	0.136555	0.357169	-0.287581	3.77387	0.0520592	0.189427	-0.52594	11.6189	0.000652859	0.00788867		340	368	413	299	336	527	447	444	514	470	587	240	279	398	453	217	403	313	453	377	375	293	279	311	375	362	505	390
513513	CHI3L2	chitinase 3 like 2	protein_coding	1.79638	-0.342958	0.812767	0.367303	0.626114	-0.461107	1.58528	0.208001	0.45512	-0.318627	0.701835	0.402168	0.634341	-1.28028	12.2085	0.000475721	0.00623704		50	60	18	19	25	102	23	44	73	83	14	36	16	41	31	15	80	51	18	25	24	24	15	31	21	50	21	102
514865	CHKA	choline kinase alpha	protein_coding	2.29078	0.402272	3.80588	0.0510728	0.214481	0.965042	20.0975	7.35944e-06	0.00059685	0.340555	2.7166	0.0993092	0.278005	0.702586	10.4072	0.00125524	0.0124235		37	93	56	85	79	95	73	52	98	84	61	56	39	77	77	60	63	58	53	46	36	81	46	69	25	47	63	47
532324	CHML	CHM like Rab escort protein	protein_coding	5.91521	0.216729	5.86994	0.0154016	0.106882	0.174715	3.79156	0.0515118	0.203952	0.327698	12.5585	0.000394415	0.0069537	0.286536	9.76663	0.00177708	0.0158888		920	818	853	981.45	850	909	671	785.2	728.2	684	867	601	729.5	732	1134	649	963.5	742	542	852	719	966	386	878	484	702.5	480	782
507285	CHN2	chimerin 2	protein_coding	2.55609	-0.809106	13.1191	0.000292297	0.00790176	-0.990233	19.0366	1.28234e-05	0.000897071	-0.779873	12.4417	0.000419857	0.00728123	-0.518096	5.48846	0.0191424	0.0886221		92	72	77	61	41	57	45	91	31	38	41	53	48	56	73	47	58	61	56	80	29	82	22	90	70	174	86	71
505144	CHORDC1	cysteine and histidine rich domain containing 1	protein_coding	5.69101	-0.337074	14.1411	0.000169599	0.0055018	-0.0668345	0.537521	0.463462	0.695748	-0.230131	6.48107	0.0109029	0.0680484	-0.13551	2.22384	0.135895	0.325831		579.5	637.5	687.5	713	646.5	822	537.5	680	555	736	625.5	503	478	687	814	490	839.5	540	498	558	502	683	280	664.5	494.5	780.5	609	974
515280	CHP2	calcineurin like EF-hand protein 2	protein_coding	3.96488	-0.577044	12.3943	0.000430641	0.0102998	-0.0170238	0.0118932	0.913158	0.9607	-0.704576	18.0697	2.12959e-05	0.000871235	-0.387589	5.93564	0.0148377	0.0740114		134	142	180	157	253	189	204	308	201	203	195	236	104	170	185	81	234	87	200	157	182	159	92	194	155	179	209	287
540002	CHPF	chondroitin polymerizing factor	protein_coding	5.79729	0.326303	13.1201	0.000292152	0.00790176	0.0914176	0.980886	0.32198	0.578314	0.41716	20.6995	5.37308e-06	0.000309953	0.326993	12.3189	0.000448388	0.0060077		842	755	853	761	827	867	714	656	675	608	635	555	678	843	792	742	771	725	567	825	598	857	576	832	463	576	482	535
511215	CHST10	carbohydrate sulfotransferase 10	protein_coding	2.11311	-0.661458	9.09278	0.00256621	0.03425	-0.566517	6.49131	0.0108403	0.0787435	-0.723827	10.0291	0.00154089	0.0185216	-0.860079	14.4324	0.000145281	0.00260806		31	57	45	41	31	57	50	74	52	74	18	32	40	39	27	21	44	55	30	43	23.5	81	29	49	45	80	46	64
511837	CIAO3	cytosolic iron-sulfur assembly component 3	protein_coding	4.19618	0.411731	15.9117	6.6366e-05	0.00282404	0.234198	4.78835	0.0286529	0.145555	0.462763	19.6036	9.529e-06	0.000472577	0.459044	18.999	1.30788e-05	0.000418371		267	279	248	287	282	320	196	258	196	174	225	230	197	244	283	226	318	233	216	294	230	266	142	250	160	162	210	171
506589	CIST1	colon, intestine and stomach enriched 1	protein_coding	2.89773	-0.883814	21.2996	3.9282e-06	0.00040633	-0.50245	6.72756	0.00949344	0.0725935	-0.463991	6.05622	0.0138574	0.0802064	-0.671521	11.1442	0.000842944	0.0093197		90	68	67	71	48	100	75	74	73	81	73	120	82	133	81	68	95.5	59	87	104	42	51	65	46	75	134	86	126
281692	CKMT1A	creatine kinase, mitochondrial 1A	protein_coding	8.81518	0.135478	2.06926	0.150295	0.396273	0.312182	11.1662	0.000833015	0.0159149	0.114194	1.44643	0.229101	0.458702	0.327362	12.2696	0.000460395	0.00610334		6215	7200	6661	5916	5663	6401	6843.5	5818	6581	5048.5	6834	4693	5061	5544	5547	5122	5619	5365	4738	6607	5984	6226	3790	6685	4179	5028	3726	4550
513545	CLCN7	chloride voltage-gated channel 7	protein_coding	5.47049	0.251894	8.16309	0.00427514	0.0481547	0.199168	4.8976	0.0268941	0.140557	0.397575	20.3138	6.57257e-06	0.000360236	0.371662	17.8782	2.355e-05	0.000644213		573	563	694	614	611	652	540	636	504	447	703	498	515	614	650	515.2	665	571	551	686	610	640	366	592	422	460	428	390
404153	CLDN3	claudin 3	protein_coding	3.47108	0.494782	5.76344	0.016363	0.110684	0.210123	1.0185	0.312876	0.569813	0.770029	13.7826	0.000205228	0.00436647	0.386016	3.48471	0.0619383	0.193727		201	156	165	138	153	131	169	162	126	75	123	137	180	112	156	156	138	198	88	173	134	203	97	164	95	84	57	104
511318	CLDN6	claudin 6	protein_coding	9.1054	0.25267	18.2129	1.97536e-05	0.00114068	0.137165	5.21604	0.0223794	0.12517	0.357211	36.3103	1.68273e-09	7.73327e-07	0.305382	26.1179	3.21186e-07	2.44652e-05		7266	7352.5	7268.83	8354.33	7580.5	8136.83	7621.83	7484.83	6546.33	6400.5	6775.5	6151	5971	7801.5	8315	6080.5	8393.67	6265	7055.5	8582.83	6870.83	8285.5	4746.5	7698.33	4372.83	5352	5658.83	5617.5
512975	CLDN7	claudin 7	protein_coding	5.95319	0.380925	9.88328	0.00166787	0.0256354	0.390953	9.23212	0.00237806	0.0309503	0.456636	13.4902	0.000239819	0.00481631	0.640361	24.2063	8.65474e-07	5.40993e-05		902	983	1050	1011	795	1061	911	730	709	593	798	605	843	775	981	841	718	884	446	943	696	1036	555	990	531	727	592	540
538761	CLDN8	claudin 8	protein_coding	1.68718	1.66065	15.4838	8.32137e-05	0.00338427	0.977646	7.58127	0.00589779	0.0539568	1.44018	11.2401	0.000800468	0.011354	1.0482	8.51933	0.00351394	0.0259351		45	35	42	70	20	59	55	69	63	41	63	26	64	21	32	34	23	35	14	40	70	61	56	52	12	3	55	37
504256	CLGN	calmegin	protein_coding	2.79494	-0.780154	17.5491	2.79976e-05	0.0015197	-0.715067	15.7657	7.16919e-05	0.00301346	-0.621343	11.3018	0.000774312	0.0111224	-0.886597	21.8525	2.94436e-06	0.000133532		62	51	96	64	70	87	84	76	59	83	72	66	61	64	70	43	101	72	113	68	63	57	45	55	130	123	116	88
515646	CLIC1	chloride intracellular channel 1	protein_coding	9.55779	0.348989	17.674	2.62193e-05	0.00144594	0.301065	13.7833	0.00020515	0.00612209	0.362053	18.8554	1.41015e-05	0.000618362	0.358208	18.7478	1.49196e-05	0.000462238		11727	11241	11497.5	11250	10202	11798.5	10257.5	10532	9870.5	8775	10086	8327	9376	10549	10672	9107	9656	9182	7336	12406	9493	10114	6604	10561	6239	7643	7161	6600
286823	CLIC4	chloride intracellular channel 4	protein_coding	7.62243	0.228715	8.58778	0.00338427	0.0412546	0.293996	13.6701	0.000217894	0.00641176	0.186544	5.69109	0.0170512	0.0913662	0.333049	17.3199	3.1586e-05	0.000797576		2791	2954.5	2759	3455	2650.5	3078.5	2319	2657.5	2530	2399	3079.5	2212	2323	2661	2741.5	2171	2499.5	2341.5	1621.5	2900	2549.5	2981	1522	2595.5	1732	1895	2044.5	2245.5
505010	CLMN	calmin	protein_coding	4.37905	0.762361	20.6724	5.44955e-06	0.000481703	0.502005	8.76454	0.00307144	0.0361305	0.74592	19.1695	1.1961e-05	0.000553253	0.351876	4.28423	0.0384675	0.140714		311	320	342	432	329	275	348	294	315	273	260	206	196	307	281	325	342	295	169	289	196	315	184	282.2	107	248	156	111
504799	CLN3	CLN3 lysosomal/endosomal transmembrane protein, battenin	protein_coding	4.48495	0.508524	19.1081	1.23519e-05	0.000863755	0.329612	8.28935	0.00398784	0.0424935	0.500516	18.235	1.95258e-05	0.000812775	0.493257	18.4877	1.71006e-05	0.0005027		347.5	356	323	373	286	325	322	303	261	264	314	235	278	288	329	268	271	280	231	401	298	318	207	341	171	192	269	177
529186	CLN5	CLN5 intracellular trafficking protein	protein_coding	3.68402	0.59505	34.0099	5.48316e-09	3.97876e-06	0.295516	7.88858	0.00497478	0.0484032	0.465031	19.631	9.39323e-06	0.000470458	0.434885	17.1803	3.3994e-05	0.000845985		205	227	198	231	210	227	157	171	143	154	146	126	130	180	215	164	176	165	147	182	153	178	93	178	88	145	101	109
617615	CLN6	CLN6 transmembrane ER protein	protein_coding	4.62517	0.0551724	0.322821	0.569917	0.777808	-0.361041	12.8324	0.00034067	0.00880953	0.0719084	0.538222	0.463171	0.683551	-0.303516	9.51684	0.00203595	0.017478		295	311	324	369	289	329	279	409	280	229	297	286	244	294	325	242	302	266	264	314	296	341	207	283	182	262	305	286
506507	CLP1	cleavage factor polyribonucleotide kinase subunit 1	protein_coding	4.38805	0.162142	3.14248	0.0762775	0.271811	0.0677686	0.527351	0.467723	0.699413	0.334868	13.3477	0.000258736	0.00505985	0.206623	4.83117	0.0279496	0.113804		229	274	252	298	303	359	290	248	255	238	256	217	211	323	350	202	331	263	249	311	284	303	139	267	168	221	219	226
618037	CLPTM1	CLPTM1 regulator of GABA type A receptor forward trafficking	protein_coding	7.01813	0.13711	5.46385	0.0194139	0.122442	0.140068	5.41901	0.0199186	0.116759	0.286153	22.8527	1.74899e-06	0.000135918	0.280052	21.754	3.09948e-06	0.000139494		1599	1591	1781	1824	1709	1835	1596	1906	1698	1416	1760	1425	1432	1905	1875	1547	1839	1430	1665.5	1897	1743	1853	1111	1866	1027	1350	1342	1355
506200	CLPTM1L	CLPTM1 like	protein_coding	6.89086	0.218771	9.14522	0.00249369	0.0337726	0.19999	7.35071	0.00670361	0.0583845	0.284801	15.3026	9.15911e-05	0.00253059	0.313377	18.054	2.14727e-05	0.000601715		1673	1468	1587	1828	1819	1808	1536	1610	1396	1273	1495	1442	1276	1878	1745	1431	1718	1301	1483	1760	1478	1679	899	1652	913	1216	1196	1473
514447	CLSTN1	calsyntenin 1	protein_coding	6.25269	-0.532256	31.7011	1.79818e-08	8.85412e-06	-0.427341	19.8001	8.59772e-06	0.0006678	-0.42625	20.4269	6.19532e-06	0.000343031	-0.456487	21.9258	2.83404e-06	0.000131117		766	847	1007	845	796	923	916	1216	875	796	842	756	780	1010	741	677	922	636	907	874	844	674	614	800	840	879	1142	1115
614200	CNDP1	carnosine dipeptidase 1	protein_coding	0.950671	1.20088	12.7933	0.000347856	0.00896136	0.81334	6.79787	0.00912669	0.0704928	0.73772	4.43711	0.0351658	0.147845	0.697785	4.96344	0.0258886	0.108094		37	15	28	46	28	17.33	31	34	42	11	40	20	17	23	10.5	11	21	29	12	32	21	40	21	31	6	11	23	8
512626	CNDP2	carnosine dipeptidase 2	protein_coding	6.12622	0.275733	5.13594	0.0234353	0.136101	0.249174	4.39927	0.0359544	0.166176	0.302615	6.20903	0.01271	0.0756291	0.44256	13.5065	0.000237744	0.00374369		1230	972	1212	1052	860	998	900	927	818	726	861	805	862	986	870	866	830	1009	612	1134	879	1109	591	1055	661	743	599	670
534583	CNN1	calponin 1	protein_coding	0.743483	-0.698289	3.44667	0.0633795	0.24347	-0.767724	4.00744	0.0452998	0.188857	-0.941621	5.92894	0.0148942	0.0837464	-1.58856	15.0835	0.000102861	0.00197512		13	19	17	14	11	22	27	9	25	51	5	16	10	7	12	8	15	17	6	7	6	24	19	10	22	28	13	12
538975	CNN3	calponin 3	protein_coding	5.82566	-0.389965	13.0912	0.00029669	0.00798918	-0.140483	1.77916	0.182252	0.424874	-0.379364	13.1008	0.000295174	0.00558373	-0.312854	8.86479	0.00290724	0.0225419		740.5	858	669.33	660.33	495.33	679.5	859.83	736.17	821.67	778.17	595.5	474.17	473	636.83	707.67	481.67	642.83	647.83	562.17	689.17	531.83	860.58	394.5	623.83	655.5	780.58	708.67	748.58
100138153	CNNM3	cyclin and CBS domain divalent metal cation transport mediator 3	protein_coding	5.23474	0.138721	2.28328	0.130775	0.364857	0.190862	3.73479	0.0532903	0.207822	0.359805	14.8536	0.000116187	0.00295549	0.294004	8.98299	0.00272504	0.0216418		549	470	568.25	564	517.5	588	362	445	456	384	509	413	500.75	497.5	645.5	448.5	642	495.25	403	539	439	469.5	294	442.5	387	411.25	423.5	407.5
507473	CNPPD1	cyclin Pas1/PHO80 domain containing 1	protein_coding	5.43563	0.258549	7.46503	0.00629091	0.0619078	0.177516	3.51351	0.0608705	0.223452	0.246218	6.56313	0.0104113	0.0663619	0.417466	19.1763	1.19181e-05	0.000389373		660	627	609	578	544	667	599	537	525	495	657	450	523	554.5	628	438	434	474	401	741	603	682	433	646	390	489	410	406
513804	COL17A1	collagen type XVII alpha 1 chain	protein_coding	4.67278	-1.16069	48.2272	3.79595e-12	1.04669e-08	-1.52835	81.7066	1.57863e-19	2.17645e-15	-1.4108	72.4202	1.73921e-17	1.44201e-13	-1.40512	76.5384	2.15976e-18	7.44415e-15		137	243	269	159	241	311	188	407	188	190	143	223	145	257	155	129	231	117	243	211	191	305	118	200	396	457	672	358
282187	COL1A1	collagen type I alpha 1 chain	protein_coding	3.21705	-0.785169	4.95419	0.0260275	0.144577	-0.288813	0.602468	0.437638	0.673707	-1.20291	11.4539	0.000713436	0.0105425	-1.58698	18.9348	1.35264e-05	0.000427726		54	160.25	107	85	74.25	119	202	93	336	251	43	67	57	77	34	66	77	63	24	77	32	87	63	54	133	190	122	76
521058	COL22A1	collagen type XXII alpha 1 chain	protein_coding	3.72455	-0.190622	1.07696	0.299378	0.568772	-0.665521	12.8131	0.000344196	0.00884394	-0.255601	1.94208	0.163443	0.375133	-0.272211	2.14831	0.142726	0.335511		226	170	186	186	166	183	97	153	85	89	136	153	149	147	206	127	127	155	108	224	125	98.2	128	162	192	173	190	156.2
513668	COL27A1	collagen type XXVII alpha 1 chain	protein_coding	2.88548	-0.618166	16.5957	4.62547e-05	0.00217483	-0.879577	32.4586	1.21759e-08	4.537e-06	-0.780343	25.0902	5.47098e-07	5.71427e-05	-0.994979	39.0344	4.164e-10	1.00718e-07		63.5	96	95	84	68	94	67	77	103	75	71	63	54	96	62	40	86	54	96	58	64	62	47	78	74	105	116	112
511422	COL6A1	collagen type VI alpha 1 chain	protein_coding	1.70459	-1.16671	11.1186	0.000854665	0.0161044	-0.63247	2.9856	0.0840079	0.269165	-1.09935	10.5027	0.00119202	0.0153306	-1.18379	11.0426	0.000890439	0.00971839		18	28	33	19	32	85	160	29	28	30	17	57	12	48	20	17	49	23	30	8	12	31	20	28	29	71	34	86
514295	COMMD7	COMM domain containing 7	protein_coding	5.30425	0.341375	16.9762	3.78515e-05	0.00187719	0.189167	5.24075	0.0220638	0.123807	0.235881	7.94611	0.00481909	0.0400005	0.33598	16.3077	5.38452e-05	0.00121103		615	644	609	600	624	635	497	501	449.33	404	482	451	420.5	561	598	411	555	464	381.5	538.5	508	582	296	598	306	349	358	466
519896	COP1	COP1 E3 ubiquitin ligase	protein_coding	6.04606	0.100758	1.93292	0.16444	0.416616	0.265483	13.0511	0.000303103	0.00819387	0.159187	4.78319	0.0287389	0.129147	0.250849	11.162	0.00083489	0.00925292		845	887	950	996	897	937	884	889	935	745	916	784	765	926	985	583	1047	704	711	959	847	918	420	911	517	768	626	805
281706	COPB2	COPI coat complex subunit beta 2	protein_coding	7.04767	0.0595771	0.89609	0.343832	0.609073	0.247723	14.5168	0.000138917	0.00464866	0.111049	3.10856	0.0778817	0.241714	0.263249	15.8757	6.76399e-05	0.00142157		1707	1887	1892	2112	1702	1828	1585	1919	1736	1523	1759	1504	1391	1960	1883	1406	1913	1466	1462	1916	1626	1791	901	1803	1093	1466	1381	1756
338085	COPE	COPI coat complex subunit epsilon	protein_coding	6.49771	0.244229	12.7807	0.000350223	0.00896805	0.108373	2.52882	0.111784	0.318423	0.274767	16.1182	5.951e-05	0.00183139	0.214852	9.99123	0.00157287	0.0145343		1097	1119	1213	1290	1323	1543.5	1091	1154	1140	1056	1272	1137	1078	1306	1139	888	1286	993	1109	1252	1238.5	1213	884.5	1171	788	922	869	885.5
338055	COPG1	COPI coat complex subunit gamma 1	protein_coding	6.7685	0.159292	4.96928	0.0258014	0.143785	0.124733	2.82192	0.092985	0.285369	0.194335	7.10305	0.00769531	0.0539421	0.251884	11.8663	0.0005716	0.00714474		1572	1547	1707	1542	1494	1774	1310	1431	1238	997	1323.75	1244	1344	1550	1516	1323	1419	1360	1156	1546	1273	1386	910	1569	959	1206	1097	1279
505079	COPS7A	COP9 signalosome subunit 7A	protein_coding	5.60399	-0.10897	1.35272	0.244804	0.513793	-0.3863	17.1185	3.51179e-05	0.00184096	-0.102999	1.19526	0.274271	0.508283	-0.150627	2.6755	0.101903	0.269094		537	622	641	576	573	618	558	765	597	474	496	522	500.5	634	503	382	606.5	482	624	621	498	772	469	683	397	655	603	461
517811	COX15	cytochrome c oxidase assembly homolog COX15	protein_coding	4.10436	-0.252356	6.33419	0.0118432	0.0912703	-0.232015	5.46219	0.0194323	0.114591	-0.357694	11.6699	0.000635191	0.00971962	-0.36499	13.2116	0.00027822	0.00419674		226	244	217	231	217	206	201	222	199	188	205	216	157	216	282	130	200	152	163	208	141	214	121	205	198	196	275	258
282199	COX6A1	cytochrome c oxidase subunit VIa polypeptide 1	protein_coding	7.11357	0.179373	8.42048	0.00371018	0.0439452	0.220461	12.6476	0.000376044	0.0094781	0.34206	30.5124	3.31736e-08	6.72594e-06	0.300299	23.4008	1.31525e-06	7.25334e-05		1687	1642	1842	1903	1722.5	2138.5	1943	1906	1914	1686	1971.5	1538.5	1643	2014	1970.5	1378	2101.5	1506.5	1841	1974	1897	1900	1288	1905.5	1108	1354	1399.5	1463.5
327718	COX7C	cytochrome c oxidase subunit VIIc	protein_coding	7.79549	0.221685	11.372	0.000745598	0.0147907	0.374067	33.181	8.39675e-09	3.3076e-06	0.258871	15.307	9.13762e-05	0.00252973	0.246262	13.5018	0.000238333	0.00374675		2658.1	3112.22	2901.38	3054.93	3105.3	3344.88	3165.37	3219.12	3562.27	3102.77	3255.4	2885.15	2549.32	3001.13	3177.37	2118.55	3237.48	2090.27	2292.3	3093.67	3034.85	2925.22	1832.48	3595.85	1462.77	2227.48	2244.25	2480.27
514174	CPEB1	cytoplasmic polyadenylation element binding protein 1	protein_coding	1.61626	1.86834	9.70245	0.00184022	0.0273987	-1.04737	3.17928	0.0745776	0.251512	2.07275	11.6112	0.000655561	0.00993211	0.558402	1.06705	0.301613	0.533463		29	62	5	73	5	60	5	82	74	13	14	10	4	61.5	58	10	101	31	37	53	40	148	45	57	4	150	7	7
513281	CPM	carboxypeptidase M	protein_coding	3.09389	0.337118	2.83626	0.0921583	0.301037	0.539108	6.98785	0.00820647	0.0659724	1.01589	26.087	3.26376e-07	3.7188e-05	0.530713	6.65662	0.00987883	0.0553882		75	114	119	118	84	73	131	114	170	127	102	87	139	109	156	128	122	138	79	135	115	149	105	78	44	73	76	68
615677	CPNE1	copine 1	protein_coding	6.10451	-0.2021	7.46765	0.00628173	0.0619058	-0.0815347	1.21203	0.270931	0.527589	-0.274443	13.9016	0.000192638	0.00421573	-0.197237	7.00314	0.00813667	0.0482411		789	1063	878.5	887	840.5	981	864.5	898	957	924.5	882.5	687	737.5	774.5	885	605.5	850.5	579.5	756.5	793	690	860.5	508.5	908.5	686.5	898.5	781.5	899
280875	CPSF4	cleavage and polyadenylation specific factor 4	protein_coding	3.49533	0.24291	2.79018	0.0948434	0.306159	0.731545	23.4695	1.26909e-06	0.000159063	0.278813	3.55016	0.0595399	0.204656	0.680116	20.4363	6.16494e-06	0.000233506		133	131	123	136	186	201	117	161	195	188	201	137	120	160	135	107	208	97	141	135	135	198	124	180	87	132	81	108
504925	CPSF7	cleavage and polyadenylation specific factor 7	protein_coding	6.24001	0.0391823	0.456276	0.49937	0.727704	0.365468	39.2154	3.7954e-10	2.61636e-07	0.0935835	2.57111	0.108831	0.294727	0.219185	13.4067	0.00025073	0.00386978		986	1014	1019	1146	1027	1186	1043	1062	1018	1015	1091	835	872	1119	1097	725	1115	826	857	974	876	843	594	936	656	872	852	984
534518	CPVL	carboxypeptidase vitellogenic like	protein_coding	1.81753	-1.50139	47.684	5.00773e-12	1.15069e-08	-1.15663	25.6539	4.08467e-07	6.25726e-05	-1.59672	51.5332	7.03959e-13	8.82316e-10	-1.7637	53.7295	2.3008e-13	1.58606e-10		47	29	38	31	26	36.33	22.25	36	23	27	17	39.5	10	32.5	41.33	23.33	32.33	22	17	13	10	22	10	27.5	36	98.87	59	90
787466	CRB3	crumbs cell polarity complex component 3	protein_coding	6.71214	0.190914	3.79918	0.0512778	0.214947	0.227728	5.58088	0.0181576	0.110062	0.269797	7.49099	0.00620084	0.0469989	0.339052	12.1558	0.000489348	0.00633487		1433	1623	1680	1365	1304	1481.5	1378	1537.5	1254	1092.5	1460	1140	1379	1436	1339	1206.5	1281.5	1355	1011	1670.5	1330.5	1394	1008	1465	966	1239	956	971
511585	CRBN	cereblon	protein_coding	5.22322	0.374972	22.4224	2.18805e-06	0.000255649	0.474435	35.2302	2.92941e-09	1.49585e-06	0.333238	17.2035	3.35818e-05	0.0011781	0.357493	19.5417	9.8426e-06	0.000335033		482	514	574	578	505	573	525	580.5	559.5	444.5	632.5	519	442.5	516	515	322	465	456	419	597	484	536	242	533.5	269	392	296	397
281713	CREB1	cAMP responsive element binding protein 1	protein_coding	3.49355	-0.419479	15.0364	0.00010546	0.00399988	-0.0679969	0.393788	0.530315	0.745686	-0.556043	23.3135	1.3763e-06	0.000111656	-0.185591	2.83734	0.0920965	0.251582		142	136	126	161	121	167	137	154	143	132	128	130	99	127	201	87	129	84	109	137	106	155	67	145	147	118	161.5	182
515222	CRELD2	cysteine rich with EGF like domains 2	protein_coding	5.34986	0.720243	17.9071	2.31959e-05	0.00131066	0.498139	8.17606	0.00424468	0.043902	0.689892	15.7272	7.31641e-05	0.00214164	0.86457	24.0542	9.36641e-07	5.73037e-05		828	564	700	685	679	778	459	429	507	331	485	489	420	668	669	692	475	690	339	699	558	730	324	647	329	425	253	296
505329	CRISPLD2	cysteine rich secretory protein LCCL domain containing 2	protein_coding	2.47878	0.0471598	0.0309034	0.860456	0.940233	-0.484966	2.88022	0.0896735	0.27927	-0.457153	2.79085	0.0948037	0.270221	-0.988706	12.6346	0.000378678	0.00526524		42	99	67	104	82	93	84	51	155	106	39	39	29	79	46	42	43	56	35	44	32	65	36	58	81	71	49	62
518180	CRKL	CRK like proto-oncogene, adaptor protein	protein_coding	7.27235	0.0102694	0.0296114	0.863375	0.942166	0.133042	4.68296	0.0304633	0.149973	0.0992703	2.75221	0.0971201	0.274441	0.212558	12.3055	0.000451614	0.0060318		1927	1915	2070	2046	2069	2450	1930	2107	1944	1663	2212	1753	1658	2273	2137	1587	2177	1671	1761	2150	1950	2228	1352	1993	1530	1858	1617	1841
104968457	CRPPA	CDP-L-ribitol pyrophosphorylase A	protein_coding	4.62518	0.355675	12.5574	0.000394638	0.00971584	-0.225081	4.75798	0.0291627	0.146747	0.292675	8.16705	0.00426582	0.0368271	0.284619	7.65918	0.00564841	0.0366599		360	435	331	444.15	356.2	345.7	254.4	290.5	239	234	255	202.65	295.2	353	369	280.33	274.9	281.5	240	401.2	310	380.5	231	391.75	164	276.4	279	242.25
281725	CRYL1	crystallin lambda 1	protein_coding	5.21082	1.99445e-06	5.34147e-10	0.999982	0.999994	0.0814765	0.815598	0.36647	0.620475	0.157676	3.20342	0.0734844	0.233176	0.368987	17.5494	2.79943e-05	0.00072729		452	455	424	513	555.2	528	367	524	445	378	438	467	416	485	586	390	591	349	443	570	494	530	355	578	320	351	424	482
768234	CSNK1E	casein kinase 1 epsilon	protein_coding	3.92025	-0.425797	8.12578	0.00436402	0.0487181	-0.574748	14.7184	0.000124824	0.00431757	-0.427488	8.53605	0.00348181	0.032174	-0.382226	6.86838	0.00877341	0.0507378		226	201	146	185	124	204	145	205	241	159	134	112	108	195	208	115	154	150	145	211	132	226	139	164	124	273	203	182
282419	CSNK2A1	casein kinase 2 alpha 1	protein_coding	6.77609	-0.278079	19.012	1.299e-05	0.000882234	-0.170076	6.89272	0.00865475	0.0685371	-0.17896	7.96896	0.00475862	0.0396657	-0.15151	5.23433	0.0221453	0.0979838		1211	1281.5	1324	1469.5	1312	1703.5	1264	1491.5	1254.5	1208.5	1383.5	1151	1079.5	1448	1486	998	1585	1091.5	1330.5	1386.5	1258	1405	731.5	1308.5	1182.5	1418.5	1310	1572.5
615884	CT55	cancer/testis antigen 55	protein_coding	0.857908	-0.980948	8.37802	0.00379786	0.0445295	-0.560782	3.17339	0.0748469	0.251625	-0.612781	3.37592	0.0661557	0.219418	-1.25158	14.3644	0.000150623	0.00267953		14	9	13	5	16	17.5	19	22.5	34	39	11	21	7	25	15	14	18	7	19	9	7	27	12	11	6	19	18	19
509192	CTDNEP1	CTD nuclear envelope phosphatase 1	protein_coding	4.70604	0.197217	4.30727	0.0379499	0.179923	0.0931252	1.04981	0.305551	0.562421	0.32139	12.3042	0.000451929	0.0077195	0.227306	6.26596	0.0123079	0.0650151		436	324.5	351	318	301.5	464	281	353	363	307	353	303.5	249	335.5	410	284	403.5	298	303	398	335	402.5	217	374	195	298	241	266
506115	CTDSP2	CTD small phosphatase 2	protein_coding	6.52788	0.118457	2.58651	0.107777	0.32745	0.329132	18.9615	1.33385e-05	0.000924111	0.192061	6.67131	0.0097977	0.0634183	0.349925	21.5684	3.41429e-06	0.000148965		1121	1165	1277	1425	1390	1259	1184	1384	1153	1092	1446	1118	1092	1385	1315	882	1129	1109	938	1354	1188	1240	879	1302	758	978	926	1025
615119	CTIF	cap binding complex dependent translation initiation factor	protein_coding	5.23284	0.46307	20.6721	5.45047e-06	0.000481703	0.208023	4.05338	0.044083	0.186402	0.515729	25.6905	4.00802e-07	4.38853e-05	0.527323	27.4412	1.61947e-07	1.35319e-05		674	562	569	614	524	660	402	558	388	311	447	396	483	495	637	447	570.25	503	427	587	444	594	327	566	312	401	287	328
282421	CTNNBL1	catenin beta like 1	protein_coding	6.14072	-0.135002	4.37742	0.036418	0.17519	-0.085294	1.74346	0.186701	0.430142	-0.19791	9.34205	0.00223955	0.0240011	-0.218177	11.2084	0.000814274	0.00912715		725	913	963	914	916	1091	850	1022	956	869	919	812	707	990	807	577	861	658	766	861	735	959	546	773	639	869	871	865
515187	CTNND1	catenin delta 1	protein_coding	9.54416	0.177948	8.03877	0.00457867	0.0501684	0.211654	11.3953	0.000736304	0.0146562	0.245022	15.5521	8.02622e-05	0.00230333	0.279023	19.7789	8.69362e-06	0.000308121		10868	9726	10277.5	11588	10423	11226	9387	10275	9114.25	8219.5	10360.5	8696	9261.5	11120	11055.5	7281.5	10543	8704	8803.2	10975.5	9126.5	10021.5	6149.5	10159.5	6430.5	8347	7230.5	7897
613527	CTNS	cystinosin, lysosomal cystine transporter	protein_coding	4.86292	0.664476	24.6249	6.96474e-07	0.000123106	0.57077	17.996	2.21372e-05	0.00135647	0.52584	15.0685	0.000103681	0.00275424	0.653115	22.3138	2.31533e-06	0.000111224		487	532	486	479	421	385	415	425	460	322	366	352	367	367	432	302	332	431	246	424	405	487	349	377	192	297	244	223
518169	CTSA	cathepsin A	protein_coding	7.25976	0.283523	10.7752	0.00102867	0.0185148	0.360339	16.4585	4.97268e-05	0.00231043	0.304629	12.2475	0.00046587	0.00784243	0.397544	20.0067	7.71699e-06	0.000280723		2100	2415	2462	2314	2314	2312	2099	1946	1904	1565	1986	1928	2033	2127	2038	1891	2198	1858	1565	2368	1852	1788	1308	2142	1338	1441	1423	1806
352958	CTSC	cathepsin C	protein_coding	4.37297	-0.607676	20.8517	4.96253e-06	0.000462287	-0.681661	24.2193	8.59654e-07	0.000117347	-0.601756	19.4648	1.02471e-05	0.000493974	-0.959578	48.7831	2.85899e-12	1.46867e-09		183	268	168	213	243	291	204	238	337	234	207	236	168.5	280	196	137	319	151	209	201	163	229	117.5	180	204	322	301	323
504558	CUL7	cullin 7	protein_coding	3.72662	0.206133	1.26853	0.260043	0.530201	0.131319	0.542829	0.461263	0.694505	0.697438	14.6701	0.000128063	0.00312496	0.39338	4.92559	0.0264618	0.109591		267.5	154.5	189	183	138	165	180.5	178.5	147.5	109.5	216	92.5	200	141.5	246.5	165.5	214	248.5	91	240.5	176.5	210	96	189.5	82	138.5	137.5	114
523683	CUX1	cut like homeobox 1	protein_coding	5.45109	-0.30768	13.0135	0.000309256	0.00829515	-0.293731	10.7329	0.00105245	0.0180474	-0.281319	10.5059	0.00118995	0.0153204	-0.118265	1.74597	0.186384	0.397721		565	552	539	603	502.5	678	495	525	473	328	478	412	450	516	675	407	580	433	477	528	501	453	321	635	521	634	585	598
515356	CYB5D2	cytochrome b5 domain containing 2	protein_coding	3.26266	0.437943	10.7169	0.00106159	0.0189342	0.295158	4.64068	0.0312226	0.152647	0.31724	5.50361	0.0189773	0.0989187	0.449257	11.6097	0.000656082	0.00790683		118	125	128	152	176	139	107	140	199	87	161	109	120	116	112	101	102	100	132	153	144	112	91	157	73	87	87	94
515773	CYB5R3	cytochrome b5 reductase 3	protein_coding	7.52274	0.383159	11.6675	0.000636015	0.0133466	0.338838	9.86156	0.00168768	0.0243135	0.475899	17.8084	2.44308e-05	0.000951491	0.521339	22.7207	1.87336e-06	9.25156e-05		2883	2831	3011	2326	2027	2794	2446	2662	2238	2099	2674	1946.5	2227	2436	2681	2303	2041	2571	1856	3383	2610	2564	1767	2772	1539	1776	1576	1534
534257	CYBRD1	cytochrome b reductase 1	protein_coding	0.892711	-0.618672	5.07009	0.0243421	0.139011	-0.627158	5.97725	0.0144916	0.0954135	-0.576089	4.18631	0.0407517	0.162995	-1.40613	26.6038	2.49751e-07	1.96761e-05		10	25	13	20	10	24	17	26	28	30	9	23	5	20	14	16	16	17	13	14	12	21	4	12	17	22	25	15
512500	CYC1	cytochrome c1	protein_coding	7.3692	0.0846299	1.138	0.286075	0.556522	0.0876151	1.28884	0.256261	0.512411	0.153705	3.6926	0.0546544	0.194827	0.2638	11.6731	0.000634094	0.0077571		1893	1957	2113	2273	2232	2168	2024	2560	1967	1906	2376	1975	1946	2437	1956	1523	2154	1532	2370	2664	2217	2273	1662	2281	1356	1703	1798	1634
338048	CYP11A1	cytochrome P450 family 11 subfamily A member 1	protein_coding	5.42886	0.7254	4.01627	0.0450633	0.199541	0.942735	6.04604	0.0139375	0.0928079	0.692168	3.74909	0.0528363	0.191346	1.39123	12.4214	0.000424445	0.00576534		952	756	1654	752	558	740	604	413	170	437	337	408	516	526	813	914	351	1017	74	862	294	1044	286	625	385	503	346	359
514971	CYP2S1	cytochrome P450 family 2 subfamily S member 1	protein_coding	8.89311	0.0104593	0.0150714	0.902293	0.960452	0.213389	6.55138	0.0104803	0.0771543	0.166388	3.99718	0.0455764	0.174311	0.280118	11.3573	0.000751531	0.00866335		7357	5428	6639	6533	6196	7127.2	5726	6625	5615	5111	6843	5531	4954	6411	7306	5744	7436	5571	5986	6373	6346	6242	3619	6263.2	4601	5058	4805	6061
281439	DAG1	dystroglycan 1	protein_coding	8.66641	0.264507	4.71194	0.0299538	0.156548	0.167635	1.80541	0.17906	0.42049	0.32216	6.75235	0.00936242	0.0616721	0.518538	16.5401	4.76316e-05	0.00109632		6752	6180	6414	6496	4975	6013	5047	4864	4216	3809	4816	4213	5160	4932	6417	5351	4715	5433	3199	6878	5220	6021	4067	5990	3748	4895	3871	3852
508778	DCAKD	dephospho-CoA kinase domain containing	protein_coding	3.31803	-0.593855	16.4623	4.96278e-05	0.00228073	-0.370821	6.34949	0.0117415	0.0829729	-0.554036	14.1805	0.000166079	0.00380355	-0.431543	7.97942	0.00473121	0.0321901		101	106	108	140	101	192	109	122	108	82	122	96	115	134	111	60	155	67	144	105	78	105	67	105	128	154	149	196
784292	DCTD	dCMP deaminase	protein_coding	3.44395	-0.148362	1.93491	0.164222	0.416353	-0.316879	7.90348	0.00493399	0.0482301	-0.415048	13.9685	0.000185894	0.00412709	0.0153664	0.0210942	0.884523	0.945346		122	149	146	130	146	152	124	156	93	97	179	100	84	108	113	95	122	86	135	153	152	172	86	155	117	131	141	133
540386	DDAH2	dimethylarginine dimethylaminohydrolase 2	protein_coding	3.47638	0.138958	0.876337	0.349207	0.613549	0.555783	14.0424	0.000178737	0.00555011	0.229678	2.36746	0.123889	0.317753	0.160856	1.10799	0.29252	0.524376		128	142	146	122	144	196	124	178	211.5	201	159	155	132	142	151	108	170	106	141	164	102	114	117	101	103	96	113	111
338047	DDHD1	DDHD domain containing 1	protein_coding	4.27694	-0.131662	1.31208	0.252018	0.521967	-0.349367	8.56395	0.00342885	0.0384398	-0.128089	1.22194	0.26898	0.502497	-0.406317	11.7073	0.000622547	0.00764979		236	220	231	267	253	330	176	285	285	208	217	172	199	270	283	154	265	174	169	230	174	195	166	258	168	227	201	303
510906	DDIT4L	DNA damage inducible transcript 4 like	protein_coding	1.13846	1.16182	14.7579	0.000122232	0.00436583	-0.0243477	0.00706772	0.933001	0.970703	1.10351	12.9071	0.000327332	0.00601724	0.452935	2.63921	0.104256	0.273377		32	27	42	35	33	27	26	44	20	18	26	12	13	18	43	27	30	31	25	32	34	38	19	32	7	9	27	23
510682	DDOST	dolichyl-diphosphooligosaccharide--protein glycosyltransferase non-catalytic subunit	protein_coding	7.06397	0.0487636	0.594176	0.440809	0.685023	0.156428	6.40586	0.0113744	0.0812536	0.195462	9.67434	0.00186859	0.0211387	0.228826	13.6602	0.000219053	0.00350764		1917	1676	1718	1923	1661	2053	1668	1796	1602	1540	1819	1579	1432	2040	1836	1564	1950	1577	1648	1944	1683	1702	1078	1836	1202	1344	1344	1584
493725	DDX4	DEAD-box helicase 4	protein_coding	3.04954	-1.05784	14.5652	0.000135391	0.00472567	-0.734435	6.80176	0.00910681	0.0704378	-1.03907	13.9747	0.000185285	0.00412595	-1.58225	30.5319	3.28428e-08	3.93743e-06		30	117	61	58	101	136	78	68	159	117	76	64	45	105	107	21	84	84	55	27	61	49	33	49	76	157	97	213
508660	DDX46	DEAD-box helicase 46	protein_coding	7.15074	0.421037	25.762	3.86211e-07	7.9473e-05	0.392605	23.5594	1.21117e-06	0.000155312	0.4122	26.7837	2.27551e-07	2.77633e-05	0.517102	41.7687	1.02735e-10	3.01362e-08		1887	2206.5	1994	2888.5	2550	2051	1927.5	1865	1702	1559	2199.5	1648	1681	2157.5	2269.5	1367.5	2243.5	1746	1901.5	1970.5	1878.5	1919.5	1075	2307.5	1010	1315.5	1347.5	1685
509952	DECR1	2,4-dienoyl-CoA reductase 1	protein_coding	1.29042	-0.635703	6.55429	0.0104632	0.0842124	-0.770444	9.47124	0.00208718	0.0282672	-0.34393	1.93914	0.163762	0.375672	-0.993281	15.0325	0.000105676	0.00202073		44	17	23	29	19	45	27	18	15	16	32	20	31	16	23	27	52	25	12	16	19	19	16	19	27	33	25	48
507290	DEGS1	delta 4-desaturase, sphingolipid 1	protein_coding	6.01214	0.394272	16.8499	4.04559e-05	0.00194343	0.379019	15.4462	8.48895e-05	0.00339238	0.319984	10.706	0.00106791	0.0140623	0.231659	5.57283	0.0182412	0.0858334		872	1115	1064	1012	862	939	1003	838	1005	932	867	697	652	866	825	794	936	779	634	913	673	1068	492	858	468	747	520	634
514134	DENND1A	DENN domain containing 1A	protein_coding	6.31718	0.194412	3.65999	0.0557338	0.226134	0.116012	1.26941	0.259878	0.516273	0.318216	9.63827	0.00190565	0.0213603	0.453234	18.6296	1.5874e-05	0.000479945		1253	1057	1143	1258	1103	1292	780	1008	973	714	927	762	1089	1057	1426	961	1056	993	651	1292	899	1163	732	1238	547	945	789	955
504595	DENND2D	DENN domain containing 2D	protein_coding	4.51286	0.248564	7.98832	0.00470801	0.0510695	0.0941388	1.12497	0.288851	0.545607	0.199561	5.10561	0.0238486	0.114477	0.305208	11.8372	0.000580589	0.00724396		300	319	335	378	341	300	320	285	255	244	289	247	249	308	330	233	307	240	225	357	305	312	208	354	176	206	254	253
514906	DENND4A	DENN domain containing 4A	protein_coding	3.77622	-0.047468	0.182825	0.668957	0.840356	-0.322939	7.77211	0.00530589	0.050157	-0.223009	3.63602	0.0565419	0.198812	-0.443817	14.1532	0.000168506	0.00288267		175	182	191.2	221.2	201.2	188	136	190	176	152	142	145	119	253	154	128	158	126.5	101	133	144	170	105	154	148	181	162.2	159
784484	DENND5A	DENN domain containing 5A	protein_coding	5.78397	-0.3989	26.8604	2.18698e-07	4.94294e-05	-0.259486	10.4439	0.00123052	0.0200772	-0.32243	17.4704	2.91822e-05	0.00105878	-0.145927	3.48859	0.061793	0.193535		613	686	577	644	534	744	669	914	652	673	576	562	507	703	650	432	707	492.5	698	736	637	784	420	750	516	708	737	784
532586	DEPDC7	DEP domain containing 7	protein_coding	2.32887	-0.332114	5.69591	0.0170045	0.112766	-0.360781	6.82761	0.00897592	0.0698562	-0.225865	2.65768	0.103051	0.284312	-0.567443	15.9419	6.5317e-05	0.00138756		56	54	57	86	50	70	56	63	73	50	50	48.5	47	71	62	53	60	47	53	55	55.5	48	24	40	41	78	63	80
534558	DERA	deoxyribose-phosphate aldolase	protein_coding	4.74914	-0.393786	14.4398	0.000144709	0.00493837	-0.333736	10.6073	0.00112643	0.0190553	-0.262647	6.53895	0.0105537	0.0668097	-0.410796	16.0355	6.21656e-05	0.00133918		263	355	352	300	296	458	332	283	266	278	330	318	241	367	420	251	395	235	296	261	274	335	153	297	270	313	344	459
614655	DESI1	desumoylating isopeptidase 1	protein_coding	4.94339	0.199783	7.50839	0.00614124	0.060957	0.298558	16.9815	3.77459e-05	0.00193458	0.208001	7.93204	0.0048567	0.040165	0.171475	5.46804	0.0193673	0.0893036		354	414	375	452	443	501	401	431	447	443	430	426	352	390	401	304	440	317	354	414	350	465	253	387	264	343	302	332
507981	DFFA	DNA fragmentation factor subunit alpha	protein_coding	4.88097	-0.204129	2.25103	0.133525	0.368921	-0.419028	9.94115	0.00161624	0.0236971	-0.295898	4.79008	0.028624	0.128799	-0.454723	11.6379	0.000646198	0.00782877		401	377	503	320	338	368	377	401	326	331	364	262	338	295	338	233	382	257.5	267	413.5	304	417	179	327.33	265	408.5	435	281
282609	DGAT1	diacylglycerol O-acyltransferase 1	protein_coding	3.20846	0.659845	15.9897	6.36866e-05	0.0027604	0.370046	5.36813	0.020508	0.11875	0.585507	12.1968	0.000478705	0.00800109	0.464781	8.46897	0.00361257	0.0264365		172	100	157	167	156	124	108	114	118	94	131	128	96	144	127	147	103	128	85	162	109	135	66	151	65	82	67	63
404129	DGAT2	diacylglycerol O-acyltransferase 2	protein_coding	2.50782	-0.297634	2.1359	0.143886	0.385346	-0.169935	0.763191	0.382332	0.631432	-0.125122	0.364349	0.546101	0.746794	-0.950525	19.9954	7.76272e-06	0.000281644		39	50	51	57	70	76	91	94	83	103	56	88	40	92	39	46	79	43	75	39	60	40	43	25	51	46	47	82
540254	DGCR8	DGCR8 microprocessor complex subunit	protein_coding	6.17199	0.370895	16.9082	3.92315e-05	0.00191172	0.405844	20.0701	7.46536e-06	0.0006019	0.404701	20.0023	7.73477e-06	0.000402413	0.538545	37.0434	1.15532e-09	2.56909e-07		1062.5	932.5	933.5	1136	1077.5	1135.5	1028	1073	919	690.5	1118	780.5	734	1107	1089.5	806.5	1082.5	774.5	960.5	1015.5	1043.5	1075.5	597	1148	557	633	612.25	629
513389	DGKD	diacylglycerol kinase delta	protein_coding	6.98099	0.165391	6.47043	0.0109684	0.0868828	0.025914	0.155119	0.693691	0.850518	0.235254	13.016	0.000308834	0.00575072	0.200757	9.22068	0.00239297	0.0197536		1802	1695	1701	1892	1922	2077	1430	1755	1427	1215	1478	1280	1405	1832	1865	1411	2013	1554	1222	1852	1556	1666	1079	1654	1061	1492	1167	1382
511887	DGKZ	diacylglycerol kinase zeta	protein_coding	5.62304	0.275862	10.9195	0.000951562	0.0175087	0.0232114	0.0778925	0.780174	0.899004	0.313664	13.9607	0.000186673	0.00412795	0.250931	8.84411	0.00294036	0.0227235		610	675	684	697	747	728	601	732	574	508	583	557	560	767	608	546	622	562	478	750	636.5	765	463	760	371	603	419	449
533726	DHCR24	24-dehydrocholesterol reductase	protein_coding	5.06677	-0.436389	11.4691	0.000707627	0.0142841	-0.347474	7.4339	0.00640066	0.0568961	-0.419745	9.83158	0.00171541	0.0198694	-0.461796	12.8682	0.000334205	0.00479723		446	384	507	418	325	440	376	393	433	323	437	303	392	378	441	252	261	427	328	350	298	356	276	332	419	542	412	359
510264	DHRS11	dehydrogenase/reductase 11	protein_coding	7.24877	0.278374	13.7222	0.000211939	0.00649335	0.391853	27.8113	1.3374e-07	2.75204e-05	0.408873	29.4747	5.66517e-08	9.2983e-06	0.484167	42.2445	8.05456e-11	2.46774e-08		2093	1888	1961	2251	2307	2255	1878	2024	2286	1766	2194	1822	1864	2247.5	2070	1725	2396.5	1770	1928	2305	1954	2073	1538	2097.5	1118	1548.5	1351.5	1791
512327	DHX15	DEAH-box helicase 15	protein_coding	6.92156	0.0986651	2.47782	0.115462	0.340508	0.221748	12.7497	0.000356075	0.0090409	0.154776	6.05525	0.013865	0.0802171	0.119001	3.56318	0.0590745	0.187793		1557	1601	1540	1910	1674	1734	1598	1725	1549	1660	1727	1419	1314	1781	1689	1186	1843	1253	1496	1520	1414	1564	854	1662	928	1304	1394	1555
529207	DHX37	DEAH-box helicase 37	protein_coding	6.03513	0.154166	4.19503	0.0405427	0.187634	0.266467	12.5545	0.000395252	0.00983636	0.198679	6.98958	0.00819856	0.0563196	0.348292	21.389	3.74911e-06	0.000161025		856	828.5	882	1004	1073	1147	712	838	819.6	780	884	765	771	1165	899	612	1043	741	738	878	787	834	568	962	534	775	631	856.3
337871	DICER1	dicer 1, ribonuclease III	protein_coding	4.83366	-0.161366	3.5411	0.0598658	0.235887	-0.330437	14.3998	0.000147819	0.004899	-0.2863	11.0498	0.000886982	0.0123274	-0.253358	8.43632	0.00367799	0.0267159		408	392	479	380	403	421	260	313	321	273	319	285	304	430	385	221	364	272	275	322	312	320	185	346	253	441	342	445
512064	DIP2B	disco interacting protein 2 homolog B	protein_coding	6.05947	-0.156176	5.05929	0.0244942	0.139304	-0.197974	7.84083	0.0051079	0.0492126	-0.160953	5.30118	0.021311	0.106455	-0.258668	13.2383	0.000274284	0.00416012		788	875	817	1033	867	1023	826	884	742	758	719	739	627	857	953	583	981	685	704	763	636	837	428	864	616	913	766	980
777771	DIS3L	DIS3 like exosome 3'-5' exoribonuclease	protein_coding	4.85764	-0.222875	4.83269	0.027925	0.150601	-0.309917	9.18267	0.00244317	0.0314989	-0.417442	16.1077	5.98394e-05	0.00183408	-0.387521	13.6478	0.000220498	0.00352261		354	376	437	354	383	402	371	395	284	319	305	344	250	401	297	237	366	199	325	346	264	324	161	414	321	377	351	368
511433	DLC1	DLC1 Rho GTPase activating protein	protein_coding	7.62569	0.169262	7.61072	0.00580223	0.0585617	0.150375	5.93175	0.0148705	0.0970912	0.267764	18.8518	1.41281e-05	0.000618362	0.26954	18.7052	1.52565e-05	0.000469511		2753.2	2914	2607	3109	2735.2	3339	2160	2743.4	2300.2	2230	2339	2067	2331	2842	3240	2116	3116	2512	2462.2	2720.2	2457	2501	1414	2566.2	1638	2483	1965	2389
516070	DLGAP3	DLG associated protein 3	protein_coding	4.72657	-0.0811556	0.469841	0.49306	0.723336	-0.421921	13.4668	0.000242825	0.00693131	-0.223936	3.5654	0.0589954	0.203785	-0.460942	15.4215	8.60024e-05	0.00171594		392	362	452	348	310	400	312	313	310	232	325	234	305	315	277	262	298	288	201	289	256	287	232	316	274	374	331	299
784366	DLX3	distal-less homeobox 3	protein_coding	4.50272	0.890798	24.0532	9.3712e-07	0.000153591	0.418413	5.36638	0.0205286	0.118769	0.551739	9.03298	0.00265152	0.0266253	0.527183	8.25967	0.00405356	0.0287926		339	450	447	370	435	341	338	256	305	351	267	211	221	299	272	302	294	254	150	336	235	401	205	394	126	210	119	191
516030	DLX4	distal-less homeobox 4	protein_coding	3.5339	0.361875	6.17308	0.0129708	0.0960928	0.311276	4.43	0.0353125	0.164476	0.453454	9.50822	0.00204553	0.0224894	0.521139	11.9276	0.000553088	0.00695116		202	194	155	156	141	224	146	161	145	105	139	102	153	162	184	171	163	150	60	195	137	165	100	166	91	120	89	132
618398	DMC1	DNA meiotic recombinase 1	protein_coding	0.356349	-0.804581	5.91685	0.0149967	0.10549	-1.39114	17.2031	3.35883e-05	0.00180891	-0.786527	5.89608	0.0151746	0.0846789	-1.43951	16.5817	4.65981e-05	0.00107433		14	5	14	15	8	36	7	11	10	7	8	6	10	7	9	11	15	16	7	17	9	2	2	10	15	31	14	11
618159	DMKN	dermokine	protein_coding	1.57749	-0.923007	7.35962	0.00667047	0.0639095	-0.51491	2.10464	0.146853	0.373617	-1.23233	12.6569	0.000374183	0.00668901	-1.18321	10.7648	0.00103451	0.0107887		39	34	44	11	32	39	31	26	29	54	16	35	18	20	16	24	45	22	12	21	11	28	10	30	27	85	35	39
539676	DMTF1	cyclin D binding myb like transcription factor 1	protein_coding	2.57984	-0.0217811	0.0216297	0.883077	0.952354	-0.193276	1.68178	0.194688	0.439711	-0.0793781	0.27254	0.601633	0.786601	-0.588472	14.3756	0.000149732	0.00266713		87	78	96	72.5	86	85	82	70	87	71	62	53	43	75.5	90	56	89.5	66	41	47	48	69.5	29.5	70	57	77	66.5	103
540969	DNA2	DNA replication helicase/nuclease 2	protein_coding	3.79807	-0.351968	8.79982	0.0030126	0.0380703	-0.534966	19.3095	1.11155e-05	0.000815153	-0.41537	11.6552	0.00064024	0.00977518	-0.371036	9.04653	0.00263194	0.0211555		177	163	149	199	177	187	131	190	134	118	170	117	112	150	181	84	192	152	164	151	161	164	64	183	149	191	200	218
525414	DNAH8	dynein axonemal heavy chain 8	protein_coding	3.74296	-0.333342	2.25177	0.133461	0.368852	-0.562594	6.02883	0.014074	0.0933777	-0.165353	0.572794	0.449151	0.673165	-0.823104	12.5596	0.000394167	0.00545587		131	76	168	174	210	227	110	141	87	142	189	166	163	232	177	89	213	132	155	171	120	110	49	80	140	171	212	177
528615	DNAJA4	DnaJ heat shock protein family (Hsp40) member A4	protein_coding	3.6298	-0.658628	11.3558	0.000752134	0.0148138	-0.227994	1.18843	0.275646	0.532523	-0.692665	12.5452	0.000397215	0.00697632	-0.514362	6.52992	0.0106074	0.0586387		135	149	144	153	88	171	155	168	182	287	136	67	73	134	158	73	156	130	116	91	123	164	87	127	145	195	113	270
533603	DNAJB12	DnaJ heat shock protein family (Hsp40) member B12	protein_coding	4.58741	0.168379	3.35952	0.0668174	0.251304	0.0729719	0.591604	0.441799	0.677013	0.193275	4.25085	0.0392306	0.158614	0.32808	11.9807	0.000537544	0.00680115		332	334	342	349	279	369	280	302	271	276	288	309	253	348	308	284	322	261	314	386	323	310	174	418	211	260	267	224
614588	DNAJB9	DnaJ heat shock protein family (Hsp40) member B9	protein_coding	4.54913	0.134998	1.39195	0.238076	0.506614	0.464379	15.0052	0.000107218	0.00400598	0.307544	6.89336	0.00865163	0.0584706	0.262216	4.49131	0.0340675	0.129784		306	332	305	297	374	369	345	259	364	298	311	281	263	363	498	298	338	248	239	264	233	434	132	334	206	307	207	288
781036	DNAJC1	DnaJ heat shock protein family (Hsp40) member C1	protein_coding	3.70934	0.368359	10.4647	0.00121674	0.0209144	0.220448	3.49873	0.0614158	0.224784	0.422557	13.6358	0.000221918	0.00456654	0.210537	3.14853	0.0759953	0.221324		193	211	230	172	196	206	157	157	150	132	177	153	158	208	206	158	183	176	125	171	145	153	93	181	92	114	111	155
508137	DNAJC11	DnaJ heat shock protein family (Hsp40) member C11	protein_coding	6.78691	0.23161	9.79875	0.00174631	0.0265158	0.254053	11.1354	0.000846944	0.0160838	0.287544	15.021	0.00010632	0.0027974	0.374746	23.6783	1.13861e-06	6.48679e-05		1491	1427.5	1562.5	1625	1670	1844	1354	1631	1193.5	1202.5	1432.5	1332.5	1224.5	1805	1534	1180.5	1703	1244.5	1495	1677.5	1422	1298.5	871	1518	949	1106.5	1168.5	1262.5
509302	DNAJC21	DnaJ heat shock protein family (Hsp40) member C21	protein_coding	5.56631	-0.448495	18.5366	1.66672e-05	0.00102883	-0.419831	16.9123	3.91474e-05	0.00197303	-0.609532	35.7821	2.20671e-09	8.94821e-07	-0.499424	24.4907	7.46701e-07	4.87904e-05		548	719	596	462	510	630	558	594	549	579	616	362	451	513	438	377	460	428	447	591	465.5	623.5	279	554.5	522	712.5	684	593
535430	DNAJC25	DnaJ heat shock protein family (Hsp40) member C25	protein_coding	4.7209	0.37454	10.3718	0.00127952	0.0215656	0.218109	3.25845	0.0710562	0.24418	0.517691	19.6683	9.21187e-06	0.000465216	0.411923	11.5771	0.000667677	0.00800458		434	341	376	412	438	407	305.5	312	294	217	339	302	317	403	523	316	385	369	289	388	293	418	153	385	219	253	215	266
286770	DNAJC3	DnaJ heat shock protein family (Hsp40) member C3	protein_coding	6.35918	0.431771	23.2099	1.45246e-06	0.000190715	0.442491	24.7868	6.40354e-07	9.10162e-05	0.489491	29.1678	6.63727e-08	1.04494e-05	0.47686	28.1514	1.12185e-07	1.03385e-05		1188	1191	1044	1431	1405	1286	1102	973	1145	989	1109	991	828	1344	1328	1058	1275	980	903	1320	964	1164	527	1248	655	739	586	929
282216	DNAJC5	DnaJ heat shock protein family (Hsp40) member C5	protein_coding	6.81741	0.247192	15.4292	8.56527e-05	0.00345291	0.415752	39.7311	2.9145e-10	2.27323e-07	0.342408	29.1379	6.74048e-08	1.04494e-05	0.492807	55.6254	8.76813e-14	6.7159e-11		1424	1547	1623	1654.5	1573	1626	1548	1623	1506	1333	1575	1360	1376	1628	1642	1269	1475	1288.5	1277	1792	1527	1615	1025	1629	849	1225	1100	1138.5
511691	DNM2	dynamin 2	protein_coding	8.24692	0.258314	17.3663	3.08238e-05	0.00162202	0.280259	20.5044	5.94928e-06	0.000512642	0.326869	27.7114	1.40832e-07	1.90358e-05	0.397852	41.2492	1.34003e-10	3.5529e-08		4309	4408	4265	4499	4285	4910	3712.5	4206	3696	3336	3985	3556	3903	4498	4604	3201	4641	3405	3451	4443	3977	4221	2496	4408	2515	3200	2599	3391
359716	DNMT3A	DNA methyltransferase 3 alpha	protein_coding	8.85778	0.431471	18.8169	1.43886e-05	0.000935736	0.306809	9.65161	0.00189186	0.0263999	0.516557	26.7063	2.36843e-07	2.86435e-05	0.499874	25.7131	3.96137e-07	2.84455e-05		7604	6877	7149	7921.2	6381	6871	5623	6290	5445	4423	6396	5016	6200	6294	7476	5918	6161	6325	4748	7386	6605.5	5758	4033	7210	3807	4494	3810	4504
537203	DOCK1	dedicator of cytokinesis 1	protein_coding	6.6595	0.516813	23.3605	1.34306e-06	0.000179774	0.187272	3.28542	0.0698978	0.241827	0.531185	25.7135	3.96042e-07	4.38853e-05	0.435344	16.5143	4.82834e-05	0.00110763		1648	1560	1511	2163	1577	1422	1076	1408	1028	951	1311	1087	1262	1536	1750	1221	1375	1404	800	1803	1366	1229	834	1569	808	997	806	963
541096	DOP1A	DOP1 leucine zipper like protein A	protein_coding	3.97407	-0.2028	2.64947	0.103585	0.320038	-0.276574	4.5321	0.0332648	0.159078	-0.26873	4.59536	0.0320587	0.139254	-0.478402	14.1531	0.000168524	0.00288267		149	226	199	267	220	189	198	150	217	221	129	170	154	225	184	116	192	162	133	160	131	180	115	198	149	225	136	216
516908	DPCD	deleted in primary ciliary dyskinesia homolog	protein_coding	3.29086	-0.264362	3.08944	0.0788018	0.275943	-0.0491713	0.10811	0.742306	0.878154	-0.550344	12.4059	0.000427987	0.00740359	-0.480371	8.99753	0.00270344	0.0215441		81	116	128	114	123	135	166	180	116	131	157	112	97	113	71	65	101	53	148	115	114	73	57	107	91	123	130	119
787359	DPF3	double PHD fingers 3	protein_coding	3.22625	0.6011	13.9218	0.000190573	0.00601243	0.305147	3.65165	0.0560139	0.213946	0.276668	3.03104	0.0816858	0.248209	0.216293	1.75008	0.185866	0.397169		93	187.2	130	255	179	129	150	134	120	133	98	106	109	114	134	93	96	95	82	115	92	126	87	169	56	106	97	80
101907584	DPH7	diphthamide biosynthesis 7	protein_coding	3.94702	0.345219	10.2696	0.00135241	0.0224337	0.275144	6.18003	0.01292	0.0879619	0.423331	15.4751	8.36004e-05	0.0023716	0.359587	10.6055	0.00112749	0.0115488		224	199	221.5	285	212	207.5	183	173.5	203.5	191	223	177	208.5	231	217	159	213	192.5	185	215	220.5	202.5	127.25	200.5	131	169.5	119.5	156.5
523737	DPM2	dolichyl-phosphate mannosyltransferase subunit 2, regulatory	protein_coding	4.17402	0.353729	7.9622	0.00477643	0.0516492	0.427178	10.9132	0.000954834	0.0170743	0.45763	12.9472	0.000320398	0.00590894	0.578312	19.8176	8.51959e-06	0.000302731		270	230	309	227	219	298	240	235	236	240	219	211	212	254	291	241	212	222	220	285	234	280	124	311	132	154	172	140
509745	DPM3	dolichyl-phosphate mannosyltransferase subunit 3, regulatory	protein_coding	1.83882	-0.0404645	0.040238	0.841016	0.931183	0.40168	3.73077	0.0534187	0.208164	0.185159	0.825359	0.363618	0.600168	0.693569	11.4056	0.000732249	0.00851943		58	34	40	44	52	46	39	43	51	39	44	32	40	41	49	61	43	49	40	50	61	58	27	50	36	58	44	41
281122	DPP4	dipeptidyl peptidase 4	protein_coding	3.37361	0.687873	15.0152	0.000106647	0.00402168	0.262287	1.98055	0.159333	0.392328	0.697817	15.532	8.11214e-05	0.00231538	0.359491	3.60866	0.0574794	0.184363		144	180	138	216	146	118	180	180	115	140	108	77	124	143	168	132	148	107	58	147	128	161	87	201	67	73	81	79
536508	DPY19L1	dpy-19 like C-mannosyltransferase 1	protein_coding	3.98781	-0.369364	13.3468	0.000258868	0.00735878	-0.176491	3.06112	0.0801865	0.262534	-0.390978	14.7961	0.000119785	0.00301119	-0.247803	6.04937	0.0139112	0.0710349		195	172	225	186	166	203	210	259.5	202	184	188.5	141	148	211	171	109	214	129	181	199	181	207	102.5	183	189	197	222.5	210.5
513162	DPY30	dpy-30 histone methyltransferase complex regulatory subunit	protein_coding	4.30498	-0.225569	6.23969	0.0124918	0.0944733	-0.0259787	0.0801349	0.777115	0.89785	-0.332553	13.0129	0.000309352	0.00575072	-0.152706	2.76927	0.0960901	0.258799		198	287	273	241	231	300	293	273	279	255	201	206	187	269	213	158	223	181	188	271	206	262	150	237	164	270	221	266
509796	DPYSL3	dihydropyrimidinase like 3	protein_coding	6.25239	-0.565919	22.2062	2.44884e-06	0.000279026	-0.667785	33.3869	7.55311e-09	3.06279e-06	-0.678283	36.0393	1.93375e-09	8.33144e-07	-0.854491	56.8248	4.7641e-14	4.37884e-11		770	1180	1076	723	627	1014	955	1113	715	744	591	796	601	813	776	608	780	682	638	696	577	933	499	766	785	1201	1152	1087
281129	DSC3	desmocollin 3	protein_coding	0.554531	-0.660825	2.11439	0.14592	0.389014	-1.7932	17.6884	2.60205e-05	0.00152657	-0.638621	1.9654	0.160937	0.371977	-1.88407	18.2001	1.98871e-05	0.000568845		8	27	11	10	3	18	10	10	17	17	6	5	4	17	8	17	13	5	20	4	14	12	4	7	13	26	34	3
540840	DTWD1	DTW domain containing 1	protein_coding	1.12998	-0.263618	1.56625	0.210753	0.473927	-0.444642	4.80195	0.0284275	0.144731	-0.711726	9.92507	0.00163043	0.0191634	-1.16473	28.1463	1.12481e-07	1.03385e-05		18	18	25	34	34	24	28	25	27	44	18	32	11	20	23	14	20	9	17	23	12	16	16	9	19	31	23	29
508812	DUS3L	dihydrouridine synthase 3 like	protein_coding	4.4297	0.304622	10.2177	0.00139096	0.02283	0.239985	6.25658	0.0123733	0.0854661	0.389258	16.0385	6.20679e-05	0.00188903	0.256047	7.12427	0.00760475	0.0460258		262	261	289	273	306	366	279	372	289	235	285	285	230.5	342	289	251	306	189	275	306	280	331	188	274	178	191	189	201
112446050	DUSP28	dual specificity phosphatase 28	protein_coding	3.64189	0.249529	4.94695	0.0261367	0.144951	0.437441	14.262	0.000159046	0.00515269	0.294638	6.74883	0.00938092	0.0617418	0.430345	13.1165	0.000292701	0.00435796		144	169	141	193	187	202	158	153	195	195	166	154	133	161	185	129	181	135	164	135	194	169	107	182	80	121	117	135
532989	DYRK1A	dual specificity tyrosine phosphorylation regulated kinase 1A	protein_coding	6.68132	-0.238459	12.5306	0.000400334	0.00978619	-0.107889	2.52671	0.111934	0.318651	-0.132555	3.81826	0.0506968	0.186475	-0.154048	4.92768	0.0264298	0.1095		1185	1277	1162	1483	1192	1479	1149.33	1387	1319	1234	1375	1035	1021	1389	1528	896	1488	996	1275	1167	1179	1293.4	742	1228	1034	1249	1095	1516
520143	EAPP	E2F associated phosphoprotein	protein_coding	4.51906	-0.260994	7.6112	0.00580069	0.0585617	-0.301444	9.9002	0.00165261	0.0240087	-0.272108	8.08661	0.00445935	0.0379513	-0.327112	10.9744	0.000923774	0.00997343		227	285	285	307	291	345	239	287	237	314	301	233	199	306	284	188	304	220	275	203	256.5	325	134	253.5	243	292	234.33	363
513253	EDEM2	ER degradation enhancing alpha-mannosidase like protein 2	protein_coding	5.08045	0.320294	6.4989	0.0107942	0.0859728	0.264444	4.28296	0.0384963	0.172939	0.356109	7.87097	0.00502348	0.0410057	0.564857	19.449	1.03322e-05	0.000346158		585	454	600	523	414	500	461	436	367	301	398	390	418	472	450	503	446	447	333	604	479	515	282	529	309	366	298	318
513753	EDN3	endothelin 3	protein_coding	2.38632	0.635327	7.94292	0.00482758	0.052039	0.259379	1.53639	0.215157	0.463712	0.802407	13.2692	0.000269808	0.00520986	0.0629767	0.0897683	0.764472	0.88332		110	42	86	61	94	74	37	79	70	65	72	70	84	84	93	42	83	67	58	69	52	46	46	54	21	24	40	62
515233	EEF1A2	eukaryotic translation elongation factor 1 alpha 2	protein_coding	0.0434315	-0.994262	3.85063	0.0497272	0.211798	-0.264008	0.249281	0.617582	0.804403	-1.48291	7.80048	0.00522324	0.042039	-2.10641	12.3915	0.00043129	0.00583215		3	5	11	9	5	15	17	12	52	46	3	5	2	7	2	3	7	8	1	2	1	5	17	14	13	13	6	5
617105	EEF1E1	eukaryotic translation elongation factor 1 epsilon 1	protein_coding	3.70594	0.120374	0.914191	0.339005	0.604746	0.298612	5.21819	0.0223518	0.125117	0.174265	1.92013	0.165842	0.37868	0.429606	11.1885	0.000823076	0.00918846		117	193	196	199	168	183.5	176	162.5	147	141.5	227	162.5	161	164	170.5	123.5	172.5	160	173.5	207.5	178.5	167.5	117.5	173	102.5	117.5	154.5	179
522462	EFHD1	EF-hand domain family member D1	protein_coding	5.47398	0.0865212	0.425297	0.514305	0.738541	0.471855	14.0228	0.000180605	0.00559552	0.0994624	0.58618	0.4439	0.669443	0.336966	7.12123	0.00761766	0.0460634		334	563	391	680	575	598	681	827	818	648	685	583	387.5	516	506	375	621	389.5	561	593	709	565	424	741	310	447	515	513
517590	EFR3B	EFR3 homolog B	protein_coding	4.50034	-0.285421	7.55398	0.00598775	0.0597778	-0.410899	14.0649	0.000176605	0.00549629	-0.288356	7.78898	0.0052566	0.0422089	-0.204744	3.7718	0.0521234	0.173288		292	269	315	236	284	353	283	344	230	185	233	174	204	272	322	205	283	249	227	245	269.5	275	186	291	227	289	317	299
511908	EHD1	EH domain containing 1	protein_coding	7.17945	0.180807	7.36155	0.00666333	0.0638976	0.16724	5.95071	0.0147114	0.0963085	0.185814	7.44482	0.00636192	0.0478807	0.230834	11.4748	0.000705459	0.00830586		1957.5	1925.67	2146.83	2127.5	2041.5	2355.67	1967.5	2174	1649.33	1515.67	1920.33	1566	1658.83	1948.37	2046.33	1729	1890.5	1685.83	1706.83	2019.5	1784.33	1915.17	1249.5	1899	1235	1630	1615.7	1573.5
538348	EHD2	EH domain containing 2	protein_coding	0.929479	-0.621721	5.51974	0.0188031	0.119685	-0.21094	0.704109	0.401406	0.645763	-0.503684	3.51933	0.060657	0.206862	-1.76484	35.4779	2.57958e-09	4.61878e-07		9	20	21	22	13	25	29	27	31	43	16	24	19	23	26	6	17	12	11	9	7	6	15	9	23	22	15	29
506056	EID1	EP300 interacting inhibitor of differentiation 1	protein_coding	3.89954	-0.552056	21.1714	4.19992e-06	0.000422929	-0.360956	8.90099	0.00285017	0.0344695	-0.66544	29.6887	5.07303e-08	8.6369e-06	-0.822802	45.1652	1.81092e-11	7.56579e-09		145	189	138	144.5	166	212.5	218.5	220	225	204	130.5	155	101	169	158	85.17	162	128	141	128	103.5	156.5	103.5	168	136.5	206	204	253.5
535820	EIF2AK3	eukaryotic translation initiation factor 2 alpha kinase 3	protein_coding	4.273	0.096936	0.788517	0.374549	0.631849	0.32878	8.99887	0.00270147	0.0335168	0.187112	2.90723	0.0881832	0.259505	0.461571	17.7713	2.49108e-05	0.000673421		324	250	277	311	308	282	220	234	267	201	213	196	212	290	321	266	283	242	207	247	209	292	140	285	202	263	136	228
513829	EIF2AK4	eukaryotic translation initiation factor 2 alpha kinase 4	protein_coding	5.96852	-0.111025	1.88686	0.169557	0.42265	-0.270506	11.3821	0.000741569	0.0147108	-0.0669317	0.672216	0.41228	0.643526	-0.36086	19.9862	7.8002e-06	0.000282261		741	912	765	849	839	882	719	827	740	729	699	685	660	888	930	556	893	555	672	725	563	759	381	811	519	708	749	982
783760	EIF2B5	eukaryotic translation initiation factor 2B subunit epsilon	protein_coding	6.02328	0.0532004	0.652809	0.41911	0.668736	0.284996	17.9265	2.29601e-05	0.00139449	0.110591	2.79013	0.0948466	0.270232	0.179385	7.01122	0.00810004	0.0481567		779.5	843	868	974	903	1029	900	872	868	813.5	992.5	766.67	716.5	938.33	897.5	595.67	1017.83	715	773.5	804.33	818	848	444	840	548	750	650	809.5
286819	EIF4A2	eukaryotic translation initiation factor 4A2	protein_coding	7.22802	-0.266953	5.22352	0.0222834	0.132363	-0.249572	4.74982	0.0293014	0.14691	-0.240634	4.06398	0.0438071	0.169735	-0.486845	17.9842	2.22743e-05	0.00061572		1645.5	2056.5	1463.5	2055	1617.67	2191.42	1820.5	1886	2276.5	2165.33	1641.08	1698.17	1306	1663.5	2340.33	1310.92	2230.5	1181.08	1583	1574.83	1411.5	1894.58	1007.58	1715.67	1303.33	2252.17	1601.33	2751.25
504752	EIF5	eukaryotic translation initiation factor 5	protein_coding	8.37706	0.235973	6.7006	0.00963803	0.0802413	0.484141	29.0115	7.19504e-08	1.71031e-05	0.143593	2.52441	0.112097	0.299918	0.34722	15.3047	9.14875e-05	0.00179934		3770	4679	3590.5	5844	4827	4298	4763.5	5506	5486.5	5138	6321.5	4145	2952	5243	3908	2820	3965	3244.5	4612.5	4309.5	4760.5	4958.5	2723	5110.5	2695	3703	2560.5	3470
506307	EIF5A2	eukaryotic translation initiation factor 5A2	protein_coding	2.77038	-0.486812	9.86776	0.001682	0.025795	-0.642446	16.6801	4.42421e-05	0.00212532	-0.579383	13.3041	0.000264827	0.00512805	-1.03602	43.8394	3.5645e-11	1.22859e-08		71	93	71	61	66	81	83	90	83	171	65	73	41	63	55	62	83	56	69	59	55	67	30	75	71	83	85	98
508503	ELF3	E74 like ETS transcription factor 3	protein_coding	5.18851	0.926673	27.2826	1.75785e-07	4.45903e-05	0.131736	0.596026	0.440098	0.675589	0.566873	10.2674	0.00135399	0.0167121	0.364003	4.41951	0.0355302	0.133862		541	811	642	666	660	578	437	476	583	320	487	298	492	437	382	394	411	458	190	632	409	506	367	582	294	281	258	261
540348	ELOVL1	ELOVL fatty acid elongase 1	protein_coding	6.04153	0.248324	9.80596	0.00173948	0.0264758	0.233568	8.60455	0.00335325	0.03803	0.30433	14.6001	0.000132906	0.00319785	0.307661	14.8842	0.000114318	0.00215		925.5	1015	1005	964	902.5	1025	871.5	813	741	768	862.5	733	848.5	925	927.5	776.5	925	812.5	704	909	844.5	901.5	520.5	873	537.5	683.5	604.5	761.5
617293	ELOVL5	ELOVL fatty acid elongase 5	protein_coding	6.69134	-0.129532	3.55298	0.0594387	0.235001	-0.139962	4.25509	0.0391329	0.17466	-0.287791	17.2884	3.2114e-05	0.00114112	-0.257541	14.2599	0.000159217	0.00276464		1096	1455	1385	1540	1369	1397	1181	1537	1336	1236	1416	1181	891	1229	1175	917	1250	931	1073	1290	1083	1392	752	1251	989	1259	1306	1635
511041	ELP2	elongator acetyltransferase complex subunit 2	protein_coding	5.21819	-0.32887	13.6331	0.000222232	0.0067191	-0.0351104	0.144351	0.703994	0.856676	-0.260443	8.51764	0.00351719	0.0323709	-0.0726057	0.620412	0.430894	0.653947		366	450	402	558	440	560	483	580	411	366	526	393	324	545	492	308	494	366	443	466	412	528	265	422	413	457	462	546
510727	EMC8	ER membrane protein complex subunit 8	protein_coding	5.21569	0.284832	11.0686	0.00087801	0.0164472	0.263421	9.04293	0.00263713	0.0332038	0.298933	11.9053	0.000559751	0.00882928	0.460175	27.6867	1.42639e-07	1.2291e-05		510	491	481	574	555	538	502	520	455	400	489	446	432	564	457	424	508	372	522	557	529	549	308	570	236	398.5	387	403
512380	EML2	EMAP like 2	protein_coding	3.4661	-0.239935	3.88067	0.048845	0.209333	-0.353203	9.23095	0.00237959	0.0309503	-0.108979	0.807004	0.369008	0.605295	-0.426183	12.8686	0.00033415	0.00479723		135	166	111	130	111	151	142	154	126	138	116	99	97	134	135	102	159.5	128	136	146	100	120	62	136	107	120	121	131
537305	EML5	EMAP like 5	protein_coding	2.02625	0.0598203	0.0830826	0.773163	0.895942	-0.545071	7.18258	0.00736147	0.0614734	-0.174356	0.688507	0.406673	0.638296	-0.681961	11.4127	0.00072944	0.00849391		52	51.2	37.2	88.5	43	57	21	60	66	60	36	31	20	53	45.2	35	56	22	36	35	50	40	29	49	24	43	39	54.2
513095	ENAH	ENAH actin regulator	protein_coding	8.14639	-0.547467	48.8906	2.70642e-12	1.04669e-08	-0.426558	29.9945	4.3328e-08	1.1713e-05	-0.573747	51.3332	7.79464e-13	8.95539e-10	-0.629179	60.313	8.09125e-15	1.23949e-11		2721.58	3260.17	3477.67	3414.08	3203.92	3968	3066	3843.65	3146.25	3233.5	3250.92	3258.58	2571.58	3540.08	3218	2045.33	3784.08	2122.5	3602.33	2716.33	2690.5	3039.58	1793.83	3034.83	3217.42	4006.42	4475.17	4518.75
617091	ENC1	ectodermal-neural cortex 1	protein_coding	4.21803	-0.114219	0.722882	0.3952	0.649017	-0.278731	3.97568	0.0461617	0.191113	-0.107571	0.638694	0.424184	0.653188	-0.579998	16.7649	4.2308e-05	0.00100129		194	280	253	248	311	272	259	254	169	216	159	215	169	222	303	198	261	198	152	241	140	204	99	172	174	282	192	243
615106	ENOSF1	enolase superfamily member 1	protein_coding	3.06595	0.561446	17.8193	2.42907e-05	0.00136692	0.413816	9.62263	0.00192195	0.0266975	0.423135	9.96543	0.00159507	0.0188442	0.384906	7.99876	0.00468094	0.0319802		123.5	108	134	182.5	116.5	140	125	135	97	106	112.5	93	103	126	104	89	112	84	69	124	99	102	83	128	61	84	56	62
540907	EPHB3	EPH receptor B3	protein_coding	4.13486	-0.396575	10.2233	0.00138676	0.0227881	-0.167436	1.8236	0.176886	0.418091	-0.275446	4.91874	0.0265668	0.122926	-0.457351	13.815	0.000201719	0.00329515		230	184	246	179	161	237	163	272	293	218	227	182	219	210	209	151	189	181.5	175	227	147	172	141	170	179	253	244	232
535293	EPHX1	epoxide hydrolase 1	protein_coding	2.24461	-0.651784	10.696	0.00107368	0.0190534	-0.537836	7.37949	0.0065972	0.057822	-0.792551	15.5282	8.12828e-05	0.00231538	-0.505862	6.69212	0.00968398	0.0545396		65	55	61	50	31	54	28	42	64	65	61	34	34	49	54	35	37	42	49	65	41	54	24	57	71	89.5	63	37
511716	EPHX2	epoxide hydrolase 2	protein_coding	3.1964	0.392984	7.89009	0.00497063	0.0530418	0.498015	11.0051	0.000908615	0.0166131	0.352189	5.97792	0.0144861	0.0824948	0.575685	14.6439	0.000129852	0.00237626		139	149	138	137	144	146	106	100	154	108	121	100	109	138	178	96	135	79	96	132	145	133	78	97	69	99	48	103
505336	EPN2	epsin 2	protein_coding	6.44645	0.112339	3.12902	0.0769098	0.272866	0.0559936	0.752269	0.385759	0.633526	0.124581	3.80504	0.0510985	0.187287	0.273775	17.74	2.53243e-05	0.000679273		1158	1224	1206.5	1212	1266	1235	1084	1197	1032	960	1047	896	902	1171	1246.5	817	1244	1022	1136	1186	1252	1251	760	1208	728.5	944	862	1071
100337278	EPPK1	epiplakin 1	protein_coding	10.2803	0.236642	2.33098	0.126822	0.35871	0.171667	1.22055	0.269252	0.525774	0.362604	5.36763	0.0205138	0.104363	0.584384	13.4773	0.000241464	0.00377444		22299.3	18866.7	18467	21911.9	17544.1	17996.2	13515.5	12155.7	11013.3	10569.4	15658.3	11818.4	16271.9	17350.4	22442.9	16097.5	16713.3	22083.1	7471.54	20736.4	14654.1	18554.2	12850.8	15136	13439.1	14478.9	11614.1	13078.5
514504	EPS8L1	EPS8 like 1	protein_coding	5.36529	0.524824	7.0819	0.00778666	0.0703524	0.414804	4.6098	0.0317897	0.154408	0.582569	8.32068	0.00391962	0.0349721	0.814581	17.1442	3.46458e-05	0.000859104		819	601	697	778	502	603	544	439	453	394	569	360	567	552	571	655	379	740	264	796	601	612	411	630	385	426	267	264
614857	EPS8L2	EPS8 like 2	protein_coding	6.17809	0.615257	15.2181	9.57833e-05	0.0037586	0.528152	11.6047	0.00065785	0.0136388	0.665025	17.5811	2.75312e-05	0.0010149	0.840653	28.0164	1.2029e-07	1.07691e-05		1370	1049.5	1283	1177	957	1143	798	1002	921	713	1049	743	1169	935	1041	965	812	1079	413	1322	1084	1035	794	1084	541	665	628	519
539248	ERG28	ergosterol biosynthesis 28 homolog	protein_coding	3.02796	-0.53314	16.3911	5.15274e-05	0.00231762	-0.491162	14.3885	0.000148707	0.00490486	-0.654382	24.1165	9.06781e-07	8.27933e-05	-0.646469	23.9024	1.01347e-06	5.97124e-05		87.5	103.5	111	73	92.5	119.5	81	106	110	76	73.5	85.5	77.5	93	77	69.5	82.5	73.5	84	82.5	60	94	44	85.5	128	144.5	105.5	102
504339	ERICH5	glutamate rich 5	protein_coding	5.95198	-0.270557	9.15628	0.00247865	0.0336922	-0.346212	14.9293	0.000111619	0.0041037	-0.212739	5.47544	0.0192855	0.0999585	-0.256878	8.2268	0.00412762	0.0292626		698.5	697.2	652	906.5	782	1006	582.2	723	814	726	738	523.5	553	850	839	540	1022	588	690	698	717.5	753.5	386	856	594	792.5	856.5	816
616278	ERLIN2	ER lipid raft associated 2	protein_coding	5.89934	0.337179	14.9569	0.000109995	0.00407036	0.143294	2.57081	0.108852	0.313014	0.303656	12.0151	0.000527723	0.00852957	0.29361	11.1152	0.000856253	0.00942611		905	898	935	971	873	985	757	797	686	518	726	595	778	854	855	643	866	700	613	920	722	803	426	857	536	629	510	615
507834	ESRRA	estrogen related receptor alpha	protein_coding	4.82775	0.279577	7.66791	0.00562117	0.057792	0.380704	13.9633	0.000186412	0.00573674	0.33941	11.3078	0.000771841	0.0111079	0.453283	19.7299	8.91927e-06	0.000312901		419	331	348	421	432	476	371	342	362	357	446	348	337	492	377	335	391	272	322	388	372	391	303	414	238	262	277	304
512582	ESYT2	extended synaptotagmin 2	protein_coding	6.30144	0.0359317	0.179333	0.671947	0.842399	0.34834	17.1647	3.42742e-05	0.00181746	0.18422	5.01777	0.0250884	0.118502	0.20246	5.82588	0.015792	0.0775425		913	998	978	1362	1214.5	1009	1061	1301	1161	758	1158	946	965	1251	1192	768	1066	837	908.5	1153	964.5	843	561	1051	668	885	889	984
509150	ETHE1	ETHE1 persulfide dioxygenase	protein_coding	5.64944	0.244268	8.23937	0.00409914	0.0468225	0.456085	29.2885	6.23661e-08	1.56335e-05	0.233094	7.60847	0.00580948	0.0449721	0.452758	28.9842	7.29699e-08	7.62148e-06		555	691	536	764	728	806	751	776	739	706	808	534	508	723	613	492	741	471	636	734	744	693	518	683	407	438	422	565
540705	ETNK1	ethanolamine kinase 1	protein_coding	5.89246	0.4469	12.6173	0.000382196	0.00952863	0.502727	16.1554	5.83517e-05	0.0026292	0.458727	13.3774	0.00025468	0.00500181	0.395682	9.99134	0.00157278	0.0145343		682	881	767	1215	1066	871	779	738	971	876	874	706	669	949	1157	505	1009	572	773	755	673	822	460	845	397	616	479	816
618094	EVA1B	eva-1 homolog B	protein_coding	3.54496	0.201973	1.55207	0.21283	0.4773	0.553809	10.1266	0.00146142	0.0221656	0.233708	2.04276	0.152932	0.360916	0.632038	12.6534	0.000374892	0.00523671		218	199	167	164	132	241	141	168	132	109	124	122	148	168	191	145	138	194	104	228	106	160	87	151	142	161	105	112
538883	EXO5	exonuclease 5	protein_coding	4.41562	-0.286056	4.05948	0.0439241	0.196681	-0.669778	26.82	2.23313e-07	4.05108e-05	-0.704101	25.6676	4.05575e-07	4.40288e-05	-0.664977	26.2501	2.99938e-07	2.31019e-05		242	313	304	158.5	152.5	291.5	264	272	233	268.5	248.5	171.5	150	177	164.5	168.5	180	168.5	233	257	230	264	149	237	162.5	304	423	261
132342132	EXPH5	exophilin 5	protein_coding	2.95046	-0.271981	2.16659	0.141039	0.381201	-0.245643	1.75517	0.185228	0.428335	-0.20545	1.171	0.279197	0.513758	-0.817722	18.1527	2.03881e-05	0.000578376		131	110.2	104	104	70	76	92	107	101	138	71	86	116	66	100	49	99	108	52	61	68	58	65	65	70	125	112	99
787130	EZHIP	EZH inhibitory protein	protein_coding	1.8502	-1.61354	26.0763	3.2818e-07	6.96094e-05	-0.59338	3.82252	0.0505681	0.201789	-1.53422	24.486	7.48525e-07	7.3105e-05	-0.946772	10.3427	0.00129987	0.0126832		22	40	10	21	15	59	25	36	72	110	37	31	13	31	54	12	27	16	23	19	42	42	31	25	36	57	62	80
508039	FAAP20	FA core complex associated protein 20	protein_coding	3.15124	0.343415	7.84926	0.00508416	0.0538723	0.432942	12.5214	0.000402311	0.00992248	0.219006	2.99936	0.0832976	0.251028	0.314608	6.14611	0.0131702	0.0682109		106	135	127	122	134	143	111	112	149	138	133	110	90	119	93	101	118	89	108	123	84	127	108	116	63	75	88	110
281758	FABP3	fatty acid binding protein 3	protein_coding	6.07684	-0.366861	13.3914	0.00025278	0.00727469	-0.0567113	0.335944	0.56218	0.767169	-0.14347	2.06369	0.150845	0.358198	-0.21509	4.58838	0.0321893	0.125295		619	773	819	729	681	1010.5	875	1104	803	960	874	736	811	966.5	796	519	994.5	602	916	713	782.5	800	526	816	614	785.5	906	943
616795	FAIM	Fas apoptotic inhibitory molecule	protein_coding	0.919161	-0.425173	3.73035	0.0534321	0.220164	0.376299	2.91308	0.0878637	0.275814	-0.889012	13.1442	0.000288404	0.00549203	-0.0599508	0.064982	0.798788	0.900555		17	24	22	19	17	26	27	35.5	22	35	29	19	23	15	13	14	9	10	19	15	18	18	16	31	18	22	20	20
767946	FAM110B	family with sequence similarity 110 member B	protein_coding	1.32699	-0.546973	3.62386	0.0569567	0.229383	-0.895794	11.2811	0.000783006	0.0152635	-0.123554	0.185484	0.666702	0.825122	-1.0354	13.4923	0.000239539	0.00375714		19	29	16	21	20	15	30	32	26	36	23	22	7	33	21	15	35	27	17	11	24	50	19	29	22	34	28	10
505415	FAM118A	family with sequence similarity 118 member A	protein_coding	3.54301	-0.401271	6.81258	0.00905178	0.0777099	-0.220366	2.29355	0.129912	0.347449	-0.548754	13.5939	0.000226924	0.00465566	-0.273926	3.49636	0.0615037	0.193014		97	130	139	197	266	135	130	162	155	143	127	122	73	146	139	72	149	101	100	129	142	171	74	149	158	206	111	143
538666	FAM131A	family with sequence similarity 131 member A	protein_coding	2.77056	0.232057	2.83577	0.0921868	0.301037	0.31442	4.9206	0.0265383	0.139318	0.303557	4.83478	0.0278911	0.126803	0.487706	12.1866	0.000481329	0.00628224		89	94	105	109	100	79	74	90	115	83	86	57	85	84	115	60	100	87	104	90	84	98	58	89	50	61	62	67
616997	FAM136A	family with sequence similarity 136 member A	protein_coding	6.75077	0.145463	2.32166	0.127584	0.359784	0.338404	13.3214	0.000262389	0.00733784	0.236168	5.78288	0.016183	0.0884869	0.314221	11.369	0.000746805	0.00863051		1289.33	1379.33	1282	1518.83	1593.5	1716.5	1226	1652	1475	1282.83	1649.5	1466	1166.5	1590.83	1600.83	1036.5	1890.5	935.33	1522.83	1377.33	1450	1369.33	856.17	1582.5	850	1033	1029.5	1601.5
540987	FAM13B	family with sequence similarity 13 member B	protein_coding	4.4166	0.275853	9.09096	0.00256876	0.0342509	0.0720329	0.627205	0.428383	0.667801	0.360164	15.1579	9.88859e-05	0.00266798	0.178475	3.84123	0.0500069	0.168496		285	297	272	377	315	320	248	298	237	256	262	217	207	334	349	191	354	278	246	281	236	256	201	304	149	271	216	233
538670	FAM151A	family with sequence similarity 151 member A	protein_coding	7.3939	0.280318	7.77931	0.00528481	0.0553379	0.288503	8.12013	0.00437763	0.0449241	0.419194	17.844	2.39771e-05	0.000941801	0.284785	7.49455	0.00618861	0.0394463		1660	2497.25	2723.62	2464.83	2387.42	2433.42	2551.79	2228.73	1924.04	2198	2124.08	2118.71	2179.42	2306.33	2329.42	2002.33	2419.38	2190.79	2568.5	2320.96	2040.54	1920.92	1485.08	2154.17	1116.58	1674.25	1745.69	1511.42
534850	FAM171A1	family with sequence similarity 171 member A1	protein_coding	1.8329	-0.469636	3.67812	0.0551311	0.224587	-0.89477	14.9387	0.000111058	0.0041037	-0.664899	7.22533	0.00718821	0.0518055	-0.883513	14.0178	0.000181091	0.00304848		19	56	51	32	39	27	51	27	37	57	26	32	29	27	32	31	18	24	29	44	19	44	43	38	30	86	37	35
616355	FAM174C	family with sequence similarity 174 member C	protein_coding	3.38676	0.299802	5.14983	0.0232487	0.135531	0.469029	11.026	0.000898412	0.0165152	0.29832	4.91068	0.0266912	0.123239	0.447211	10.9888	0.000916627	0.00991957		143	177	146	140	145	164	226	109	106	127	156	146	121	155	144	134	149	94	103	149	131.5	136	94	164	75	131	91	97
100125286	FAM177A1	family with sequence similarity 177 member A1	protein_coding	4.94701	0.397946	12.9679	0.000316881	0.00846914	0.185473	2.85785	0.090929	0.280959	0.300894	7.31859	0.0068245	0.0501543	0.468443	17.5268	2.8328e-05	0.000734132		473.5	526	486.5	519	392	524	372.5	390	336.5	298	347.5	358.5	368.5	388.5	466	347	408	369.5	223	505.5	382.5	475.5	261.5	487	236	339.5	235.5	319
613623	FAM181B	family with sequence similarity 181 member B	protein_coding	3.07337	-0.675276	14.3845	0.00014902	0.00502985	-0.721539	17.4986	2.87515e-05	0.00164638	-0.758787	17.903	2.3245e-05	0.000918276	-0.782315	18.8625	1.4049e-05	0.000438732		55	109	81	71	62	112	108	87	96	127	82	93	65	85	66	43	68	67	132	61	92	108	71	73	100	124	133	96
541122	FAM184A	family with sequence similarity 184 member A	protein_coding	2.26287	-0.739412	21.4652	3.60318e-06	0.000385093	-0.533326	11.8089	0.000589468	0.0127912	-0.831685	26.1859	3.10074e-07	3.5625e-05	-0.524083	11.1705	0.000831087	0.00922561		34	68	59	53	37	56	60	61	58	54	40	42	39	53	43	38	40	32	42	59	39	60	30	70	62	92	57	52
616201	FAM199X	family with sequence similarity 199, X-linked	protein_coding	2.81614	-0.208296	1.8695	0.171532	0.425574	-0.340556	5.39228	0.020226	0.11786	-0.605691	15.4397	8.5178e-05	0.00240153	-0.737122	21.9862	2.74615e-06	0.000128918		75	128	101	65	81	102	90	91	109	110	75	63	53	57	73	48	75	52	35	67	60	83	65	69	56	88	94	100
507493	FAM234A	family with sequence similarity 234 member A	protein_coding	6.88276	0.152882	3.76663	0.0522848	0.217254	0.187212	5.30045	0.0213199	0.121663	0.221558	7.87293	0.00501802	0.0409854	0.338802	17.5514	2.79652e-05	0.00072729		1609	1417	1609.2	1650	1622.25	1729	1507	1846	1407	1152	1660	1309	1436	1683	1531	1274	1526.5	1264	1588	1971.2	1597	1499	1073	1525	1030	1222	1177.5	1221.5
512120	FAM234B	family with sequence similarity 234 member B	protein_coding	8.45854	0.222777	8.01531	0.00463834	0.0505432	0.330342	17.3162	3.16485e-05	0.00174535	0.261519	10.6947	0.00107444	0.014125	0.411518	26.8114	2.24316e-07	1.80856e-05		5251.53	4908	5146	5707	5001	5415.83	4245.5	4661	4399	4088	4293	4253	3991.33	4592.25	6023	3826	5426.5	4056	3567	5264	4010.5	4924	3114	4973	2648	3954.5	2984	4641
767842	FAM241A	family with sequence similarity 241 member A	protein_coding	2.57994	-0.635561	20.2794	6.69174e-06	0.000555777	0.0886369	0.408509	0.522727	0.739254	-0.669258	21.4971	3.54356e-06	0.000230449	-0.19349	1.85398	0.173321	0.379341		48	51	70	80	64	79	84	66	102	82	88	64	45	69	71	36	63	49	55	68	68	80	49	58	96	80	88	96
539374	FAM43A	family with sequence similarity 43 member A	protein_coding	1.46711	-0.831568	6.73164	0.00947174	0.0795291	-0.994096	10.8753	0.000974562	0.0172205	-0.636568	4.17703	0.0409754	0.163463	-1.16379	13.4108	0.000250183	0.00386978		20	28	17	24	12	56	19	29	46	43	23	15	15	27	23	17	34	22	21	16	23	43	36	10	28	62	45	20
101904880	FAM53A	family with sequence similarity 53 member A	protein_coding	4.86495	0.475948	16.4503	4.99431e-05	0.00228759	0.580954	23.5507	1.21663e-06	0.000155312	0.510921	18.7723	1.47289e-05	0.00064262	0.693062	33.7221	6.35746e-09	9.52721e-07		356	374	373	526	478	450	347	441	443	283	479	357	342	429	394	308	396	383	357	398	454	411	344	427	212	254	214	307
100139162	FAM83G	family with sequence similarity 83 member G	protein_coding	5.52066	0.313912	6.32155	0.011928	0.0917161	0.164883	1.8636	0.17221	0.411412	0.372021	8.2953	0.00397479	0.0351962	0.454695	14.1345	0.000170191	0.00290399		703	681	769	693	572	758	507	495	505	504	615	467	632	552	665	564	503	683	465	741	475	822	387	724	414	513	410	370
616421	FAM89A	family with sequence similarity 89 member A	protein_coding	2.54345	0.131595	0.602388	0.437668	0.682208	-0.107465	0.424059	0.514919	0.734519	-0.143102	0.640337	0.423589	0.652826	-0.616135	13.2424	0.000273689	0.0041595		76	64	68	91	96	82	48	86	104	91	62	78	39	80	67	38	103	41	54	49	47	65	41	60	44	68	61	85
508171	FAN1	FANCD2 and FANCI associated nuclease 1	protein_coding	3.81743	-0.178202	2.50734	0.113317	0.336485	-0.253615	4.83486	0.0278899	0.143423	-0.259719	5.03222	0.02488	0.117917	-0.456698	15.4572	8.43954e-05	0.00169116		188	228	182	163	180	196	134	186	167	172	207	137	125	174	168	139	156	178	132	182	126	155	91	128	134	176	151	196
615352	FANCG	FA complementation group G	protein_coding	3.77401	0.377378	12.0975	0.000504902	0.011525	0.0247689	0.0539267	0.816366	0.919245	0.377699	12.0042	0.000530804	0.00855201	0.0657536	0.359931	0.548545	0.748716		184	176	193	263	197	196	159	191	163	148	189	164	155	208	179	143	225	119	211	166	159	200	103	171	80	124	133	157
508251	FAT1	FAT atypical cadherin 1	protein_coding	9.26759	-0.142179	1.33129	0.248576	0.517848	-0.487711	15.6313	7.69714e-05	0.00314776	-0.218554	3.18859	0.074154	0.234702	-0.299382	5.66945	0.0172629	0.0826687		9703.5	9788	11129	9147	7376	8282	6465	7073	5163.5	5448	5328	5155	6353	8190	8930	5821	8410	7753	5546	8985	4742	7306	4198	7017	6185.5	10583.5	8309	7801
541273	FBLN7	fibulin 7	protein_coding	2.14411	0.631545	3.34169	0.0675451	0.253109	0.792002	4.60226	0.0319298	0.154679	0.592151	2.86879	0.090313	0.262855	1.26072	11.7251	0.000616615	0.00761022		121	57	82	77	90	66	52	43	20	32	37	69	49	73	64	102	36	91	14	91	31	98	29	60	43	45	47	31
785549	FBRSL1	fibrosin like 1	protein_coding	6.7532	0.149394	3.91351	0.0478994	0.206565	0.0403527	0.297638	0.585367	0.782551	0.311455	17.2348	3.30326e-05	0.00116476	0.222046	8.85887	0.00291669	0.0225912		1456.5	1444	1237	1361	1327	1652	1126	1636	1482	1324	1268	1158	1284	1676	1361	1062	1521	1265	1248	1624.5	1268	1760	1219	1542	817	1354	1041	1111
523504	FBXL17	F-box and leucine rich repeat protein 17	protein_coding	4.12532	0.595675	11.5987	0.000659973	0.0136417	0.387954	4.72467	0.0297329	0.147831	0.553795	9.99295	0.00157141	0.0187116	0.703003	15.1051	0.00010169	0.00195809		299	277	288	361	247	223.5	192	210	197	187.2	250	152	238	220	266	216	205	264	136	322	198	344.5	131	269	143	190	126	125
617252	FBXO21	F-box protein 21	protein_coding	5.25251	-0.269218	7.39323	0.006547	0.0631655	-0.403508	17.9774	2.23539e-05	0.00136368	-0.318005	10.1202	0.00146651	0.0178296	-0.296354	9.69867	0.00184401	0.0163285		389.5	514.5	456	568.5	388.5	447	419.5	559	404	403.5	493	394	404	423.5	395.5	334.5	397.5	339	457.5	562	461	458	263.5	510	364.5	521	650.5	506
540328	FBXO25	F-box protein 25	protein_coding	2.75986	0.51633	12.2992	0.000453157	0.0106434	0.104076	0.523416	0.469388	0.700222	0.58795	15.6708	7.5377e-05	0.00219206	0.386355	7.18228	0.00736272	0.0448762		78.5	99	99	122	100.5	100.5	80	80	72.5	87.5	60	80	66.5	116	110.5	78.5	103	73.5	74.5	109	63	129	52.5	107	40.5	75	82.5	59.5
539435	FBXO30	F-box protein 30	protein_coding	5.33429	-0.481697	23.7613	1.09051e-06	0.000158319	-0.237734	5.58676	0.0180967	0.109965	-0.333035	10.9408	0.000940684	0.0128408	-0.360301	12.8989	0.000328778	0.00475641		399	550	451	553	413	499	571	501	480	545	385	380	388	497	550	319	653	409	459	454	426	464	220	443	370	698	591	625
513023	FBXO6	F-box protein 6	protein_coding	4.33247	0.47676	11.1793	0.000827146	0.0157707	0.310524	4.66058	0.0308627	0.151371	0.419793	8.29939	0.00396585	0.0351848	0.562185	15.1736	9.80633e-05	0.00189979		324	333.33	345	326	279	320	225	276	286	202	262	146	290	259	261	238	210	296	162	293	277	310	173	331	158	194.2	192	168.5
787118	FBXW8	F-box and WD repeat domain containing 8	protein_coding	3.05848	-0.297993	5.04253	0.0247323	0.140094	-0.666039	26.7326	2.33642e-07	4.12977e-05	-0.224019	2.79021	0.0948415	0.270232	-0.392421	9.674	0.00186894	0.0164438		86	104	95	96	98	101	73	90	100	96	63	80	87	110	102	68	90	73	82	113	84	102	79	113	70	94	128	106
516550	FEM1A	fem-1 homolog A	protein_coding	6.633	0.239624	9.15317	0.00248287	0.0336922	0.202604	6.18195	0.012906	0.0879124	0.277236	12.1776	0.000483666	0.00807301	0.32552	16.4692	4.94481e-05	0.00113058		1231	1310	1330	1429	1503	1712	1300	1339	1195	973	1429	1143	1017	1358	1514	1021	1455	1196	1337	1423	1174	1402	885	1361	915	969	1069	1010
616242	FEN1	flap structure-specific endonuclease 1	protein_coding	6.42416	0.160129	6.68136	0.00974265	0.0808681	0.137184	4.75355	0.0292378	0.14685	0.23928	14.7924	0.000120016	0.00301119	0.26688	17.378	3.06351e-05	0.000777837		1151	1182	1170	1168	1179	1331	993	1195	1062	1050	1082	954	932	1268	1204	912	1320	952	1175	1239	1144	1224	654	1122	716	886	910	1009
536759	FER	FER tyrosine kinase	protein_coding	4.57335	0.271059	7.0634	0.00786747	0.0707146	0.0653662	0.39512	0.52962	0.744937	0.41301	16.402	5.1232e-05	0.00163067	0.263764	6.62917	0.0100322	0.0560709		347	291	307	429	332	390	226	315	297	199	302	252	271	363	369	285	423	292	238	352	283.5	367	194	303	153	253	219	237
504615	FETUB	fetuin B	protein_coding	1.80118	-1.43399	20.9274	4.77033e-06	0.000453576	-1.3219	22.5411	2.05692e-06	0.000240382	-1.39299	22.0585	2.64468e-06	0.000181404	-1.72964	36.9747	1.19675e-09	2.61898e-07		6	42	13	21	16	39	52	43	46	37	17	24	23	26	18	9	16	16	25	17	26	42	24	20	20	52	58	41
317696	FGFR4	fibroblast growth factor receptor 4	protein_coding	6.4981	0.415959	19.3907	1.06522e-05	0.000764906	0.291553	8.91172	0.00283347	0.0343652	0.59109	38.6182	5.1537e-10	2.96058e-07	0.414995	17.6646	2.6349e-05	0.000693822		1249	1158	1391	1241	1334	1427	1089	1394	1134	1061	1036	1065	1260	1405	1533	837	1629	1020	1272	1100	1042	1237	927	1284	625	790	771	959
505923	FICD	FIC domain protein adenylyltransferase	protein_coding	2.56243	0.311635	2.14067	0.143439	0.384297	0.484041	5.01862	0.0250761	0.135018	0.788791	13.8812	0.000194733	0.00423767	0.456952	4.18811	0.0407084	0.146234		75	79	73	60	72	121	90	53	84	85	52	71	62	83	148	87	109	88	36	65	66	128	53	76	63	68	40	47
534118	FIG4	FIG4 phosphoinositide 5-phosphatase	protein_coding	4.55074	-0.122861	1.60357	0.205398	0.468225	0.0242202	0.0627725	0.802166	0.910619	-0.133106	1.80937	0.178584	0.395878	-0.34196	11.1729	0.000830024	0.00922122		275	338	278	296.5	312	314.2	320	308	369	339	278	298	235	322	311	249	260	191.2	203	263	230	397	131	273	178	288	277	309
535310	FKBP10	FKBP prolyl isomerase 10	protein_coding	2.07932	-1.05314	19.5777	9.65907e-06	0.000719836	-0.277361	1.56499	0.210936	0.459137	-0.884318	13.9586	0.00018688	0.00412795	-1.20942	25.889	3.61632e-07	2.64269e-05		28	30	43	24	21	57	78	57	85	54	55	65	21	47	32	38	29	25	49	30	22	38	25	35	62	73	67	49
783009	FKBP15	FKBP prolyl isomerase family member 15	protein_coding	7.17079	0.0802143	1.014	0.313945	0.583023	0.251435	9.6012	0.0019445	0.0268895	0.105638	1.74928	0.185967	0.406135	0.290568	12.3023	0.00045241	0.0060318		1589	2010	1903	2106	1989	2355	1776	2303	1868	1568	1937	1795	1596	2334	1879	1325	1841	1566	1797	1877	2012	1581	1133	2241	1297	1601	1396	1763
538998	FKBP2	FKBP prolyl isomerase 2	protein_coding	5.16313	0.20884	6.34763	0.0117538	0.0908863	0.16235	3.62628	0.0568739	0.215418	0.176785	4.32432	0.0375715	0.15444	0.355709	17.7897	2.46714e-05	0.000670897		548.5	569.5	494.5	531.5	551	638	392.5	431	410	363.5	398.5	413	392.5	505	538.5	463	572.5	391	408	522	396	521	280.5	459.5	341	419.33	305	391.33
514446	FLII	FLII actin remodeling protein	protein_coding	7.05268	0.302434	5.95432	0.0146813	0.10396	0.326999	6.94292	0.00841518	0.0673451	0.226643	3.23459	0.0720985	0.230631	0.479713	15.3195	9.07723e-05	0.00178783		1912	2128	2373	2085	1792	1962	2001	1847	1608	1188	1562	1475	1645	1773	1629	1573	1287	1727	1350	2057	1562	1926	1173	2071	1292	1376	1120	1022
788992	FMNL1	formin like 1	protein_coding	6.05281	0.0952124	0.951153	0.329426	0.59588	0.441212	21.8617	2.93032e-06	0.000308399	0.265295	7.35114	0.00670203	0.0496115	0.271745	7.90338	0.00493425	0.0332008		781	736	817	816	814	1020	900	1127	1064	1004	1046	832	719	1080	843	568	1058.5	644	826	954	846	673	628	870	480	570	677	779
613334	FMR1NB	FMR1 neighbor	protein_coding	2.71675	-0.917761	8.27009	0.00403035	0.0463826	0.0762627	0.0535033	0.817076	0.919369	-1.20594	13.764	0.00020727	0.00439967	-0.588679	3.03946	0.081263	0.231533		45	88	54	54	93	95	86	90	134	175	47	65	18	83	65	27	53	61	39	28	50	83	89	62	28	125	60	200
100847392	FNDC10	fibronectin type III domain containing 10	protein_coding	2.48634	0.491993	4.7038	0.030096	0.156877	0.0299133	0.016077	0.899102	0.954708	0.783201	12.2823	0.00045728	0.00774462	0.55436	6.02258	0.014124	0.0717574		121	96	99	81	49	68	98	36	36	61	57	51	81.2	70	103	82	80	111	57	107	62	92	32	90	50	43	51	57
516067	FOLR3	folate receptor gamma	protein_coding	3.04187	-0.497692	9.76641	0.00177729	0.0268679	-0.824917	25.0298	5.64504e-07	8.10711e-05	-0.231108	2.11233	0.146117	0.351748	-0.393844	6.05077	0.0139003	0.0710051		74.33	75.17	92.67	90.33	95.33	68.83	84.83	100.33	64.17	59.83	82.5	124.33	66.83	103.67	97.67	57.83	125.17	75.5	125.5	104.83	119.17	102.67	43.33	114.5	74.5	107.67	117.17	101
509889	FOSL2	FOS like 2, AP-1 transcription factor subunit	protein_coding	5.48132	-0.349735	12.6302	0.000379555	0.00951441	-0.239881	6.38406	0.011515	0.0820024	-0.252588	6.92152	0.00851645	0.0578976	-0.20223	4.50164	0.0338624	0.129303		652	533	611	562.5	417	624	543	654	473	440	492	414.5	468	491	671	406	560	502.5	544	528	452	542	338	481.5	554	648	468	637
539442	FOXI1	forkhead box I1	protein_coding	0.882153	0.824589	7.62145	0.00576779	0.0584314	0.935029	8.52943	0.00349449	0.0388224	-0.059199	0.0333825	0.855027	0.932984	1.09595	11.7634	0.000604079	0.00750986		19	27	24	45	38.33	50	20	27	26	13	20	28	16.5	17	7.33	11	30	14	29	28	22	22	18.5	20	8	15	29	13
787272	FOXI3	forkhead box I3	protein_coding	8.61607	0.0981666	1.63508	0.201002	0.463104	0.111548	2.20982	0.137135	0.35788	0.280377	13.4205	0.000248884	0.00494432	0.220918	8.67294	0.00322971	0.024351		3968	5183	5122	5130	5087.33	6262	5248	5959	4734	5203	4398	4227	4662.5	5805	5900.33	3886	6216	3907	4915	5224	5220	5728	3386.5	5613	2987	4308.5	4364	4252
505469	FOXN3	forkhead box N3	protein_coding	6.65673	0.258921	11.6791	0.000632051	0.0133039	0.210803	8.0409	0.00457329	0.0460233	0.284642	14.7963	0.00011977	0.00301119	0.339713	20.6476	5.52062e-06	0.000212857		1613	1325	1268	1591	1616	1730	1132	1394	1199	1116	1251	1149	1156	1656	1494	1015	1580	1194	1082	1286	1240	1294	947	1567	759	1142	919	1278
515903	FOXP1	forkhead box P1	protein_coding	5.08759	-0.445962	15.3197	9.07633e-05	0.00360621	-0.517592	21.871	2.91602e-06	0.000308399	-0.637768	31.5536	1.94011e-08	4.61178e-06	-0.655214	32.4684	1.21144e-08	1.63339e-06		267	412.5	321	487	416	495	389.5	440	421	414.4	341	389	242	399	343	246	398	224	453.5	313	344.5	332	247	408	360	454	562	525
510097	FOXRED1	FAD dependent oxidoreductase domain containing 1	protein_coding	4.01121	0.377999	9.9857	0.0015776	0.0246797	0.226667	3.97874	0.0460779	0.191008	0.438334	12.9801	0.000314818	0.0058295	0.370981	10.9686	0.000926672	0.00998908		174	185	228	225	236	248	218	237	266	161	208	192	181	285	192	157	220	153	229	251	223	233	158	230	101	143	194	133
508018	FREM1	FRAS1 related extracellular matrix 1	protein_coding	1.68752	-1.74605	24.0005	9.63119e-07	0.000154401	-2.20226	41.1295	1.42468e-10	1.44919e-07	-1.50091	17.7355	2.53842e-05	0.000967468	-2.02943	36.413	1.59635e-09	3.2849e-07		29	16	18	19	15	18	15	34	20	9	14	33	21	39	29	6	22	7	18	16	14	39	15	27	16	114	131	52
512533	FRG1	FSHD region gene 1	protein_coding	3.49556	0.303068	6.5082	0.0107378	0.0856232	0.422788	12.3447	0.000442242	0.0106408	0.0556041	0.21358	0.643976	0.811944	0.408759	11.0514	0.000886223	0.00968942		110	194	157	171	192	214	163	139	134	161	141.5	150	119	163	132	93	144	119	108	161	136	170	80	199	74	126	111	150
616869	FRMD1	FERM domain containing 1	protein_coding	2.61792	1.52098	53.3238	2.82853e-13	3.89969e-09	1.03052	22.7284	1.86587e-06	0.000223693	1.40982	44.9127	2.06013e-11	1.49489e-08	1.64523	59.8075	1.04604e-14	1.44217e-11		112	94	106	144	166	85	52	74	78	58	72	96	130	93	81	78	103	87	87	111	106	88	105	107	30	30	39	24
526127	FRMD4B	FERM domain containing 4B	protein_coding	2.91806	-0.443837	5.15408	0.0231918	0.135489	-1.09896	31.6103	1.88431e-08	6.18546e-06	-0.473272	5.5646	0.0183272	0.0964166	-0.622966	10.9475	0.000937321	0.0100479		47	101	47	97	79	75	73	118	91	47	46	66	43	76	78	40	118	51	89	90	62	143	72	105	53	108	102	76
507342	FSCN1	fascin actin-bundling protein 1	protein_coding	7.70732	0.221715	6.51011	0.0107263	0.0856012	0.294932	10.5081	0.00118855	0.0195777	0.291649	11.393	0.000737209	0.0107783	0.422792	21.6501	3.27186e-06	0.000144118		2725	2801	2462	3224	3387	3880	2642	2620	2979	2551	2289	2030	2171	3320	2853	2136	3652	2862	2585	2784	2277	2912	1860	2981	1813	2290	1911	2367
534482	FSTL1	follistatin like 1	protein_coding	2.4985	-0.514716	6.37507	0.0115735	0.0901997	-0.376122	3.52908	0.0603013	0.222471	-0.789676	13.7597	0.000207745	0.00439967	-0.697893	12.216	0.000473809	0.00623534		59	48	44	57	29	56	89	101	92	151	76	54	25	50	36	29	29	49	56	74	73	60	62	61	49	72	58	49
536793	FXR1	FMR1 autosomal homolog 1	protein_coding	7.27323	-0.264127	17.654	2.64957e-05	0.00145537	-0.0546064	0.752557	0.385668	0.633474	-0.234575	13.8403	0.000199017	0.00428057	-0.194018	9.10066	0.00255518	0.0206738		1945	2046	1995	1995	1756	2161.5	1985	2102	1955	1879.5	2023.5	1643	1482.5	1993.5	2125	1285	2094.5	1611.5	1717	1725	1684	1778	933.5	1989	1479	1974	1825	2318
407149	FYTTD1	forty-two-three domain containing 1	protein_coding	4.93365	-0.372937	17.3241	3.1517e-05	0.00164253	-0.26527	8.37534	0.00380346	0.0412575	-0.286936	10.2989	0.0013311	0.0165332	-0.239271	6.76677	0.00928706	0.0527568		318	358	422	394	304	397	331	442	321	375	394	311	306	386	406	261	402	247	330	431	327	417.5	213.5	369	297	389	423	434
524255	FZD7	frizzled class receptor 7	protein_coding	4.87166	-0.438769	13.359	0.000257192	0.00734142	-0.225885	3.62142	0.0570402	0.215557	-0.301687	6.80045	0.0091135	0.0605824	-0.204606	3.05845	0.0803183	0.229693		467	346	401	358	266	381	424	389	322	293	309	250	335	373	372	310	323	323	310	316	259	392	184	407	267	465	328	497
369023	G6PC3	glucose-6-phosphatase catalytic subunit 3	protein_coding	3.02619	0.221905	2.82385	0.0928734	0.30242	0.170613	1.59266	0.206946	0.454109	0.480061	13.2579	0.000271433	0.00523392	0.200936	2.09584	0.1477	0.343455		95	135	99	115	121	119	83	92	110	93	94	97	125	129	115	100	134	102	69	104	95	105	55	143	49	83	106	86
280798	GAA	alpha glucosidase	protein_coding	0.703891	-0.706704	6.4044	0.0113838	0.0891754	-0.4633	2.96242	0.0852206	0.27106	-0.836546	8.59001	0.00338012	0.0316661	-0.961361	11.1247	0.00085187	0.00939579		15	20	12	28	12	18	12	29	13	11	22	20	10	19	15	7	16	15	10	16	3	12	8	19	31	17	23	17
540085	GAB1	GRB2 associated binding protein 1	protein_coding	5.15892	0.77782	30.0247	4.26574e-08	1.58951e-05	0.678706	23.4786	1.26313e-06	0.000159063	0.903801	41.2484	1.34064e-10	8.40155e-08	1.04479	53.781	2.24132e-13	1.58606e-10		601	696.4	531.67	801.57	519.33	491	373.53	438.7	350.33	410.67	422.33	345.67	432.08	619.17	730.67	511.08	621.5	543.2	269	615.5	482	517	284	620.83	191	377	302	290
510204	GABPA	GA binding protein transcription factor subunit alpha	protein_coding	6.24105	0.0387103	0.427909	0.513017	0.737843	0.22129	13.9215	0.000190607	0.00580109	0.0523882	0.772007	0.379597	0.615306	0.140106	5.40229	0.0201104	0.0915231		860	1023	1008	1138	988	1162	1003	1185	1053	910	1066	870	810.5	1133	1024	675	1024	755	911	904	959	1037	547	1025	655	904	769	913
511296	GAK	cyclin G associated kinase	protein_coding	7.17294	0.170128	6.82732	0.0089774	0.0773571	0.157692	5.62298	0.0177265	0.108572	0.194451	8.87681	0.00288815	0.028259	0.223851	11.3947	0.000736521	0.00853682		2026	1975	2157	1978	2202	2250	1654	2058	1634	1690	1792	1825	1747	2183	1916	1516	2082	1650	1691	1809	1638	1862	1369	1993	1202	1589	1564	1671
533428	GALC	galactosylceramidase	protein_coding	2.60237	-0.687482	17.4025	3.02433e-05	0.00160371	-0.526611	9.36171	0.00221565	0.029362	-0.791025	23.3129	1.37677e-06	0.000111656	-0.310407	3.64559	0.056218	0.181682		93	68	73	79	65	54.33	101	87	56	39	49	49	47	65	75	39	67.67	52	46	58	74	89	37	81	79	97	101	115
536133	GALK2	galactokinase 2	protein_coding	1.45552	-0.601256	6.76598	0.00929121	0.0787317	-0.920783	16.1373	5.89111e-05	0.00263704	-0.398319	3.0648	0.0800049	0.245835	-0.603122	7.03671	0.00798556	0.0476817		31	30	29	23	24	54	29	20	20	23	17	23	34	26	33	27	25	34	20	36	13	41	15	30	30	52	26	42
506997	GALT	galactose-1-phosphate uridylyltransferase	protein_coding	5.79313	0.232409	9.40616	0.00216257	0.0306113	0.480491	40.2988	2.1794e-10	1.87796e-07	0.241771	10.2122	0.00139513	0.0170975	0.376013	24.4225	7.73601e-07	5.03096e-05		624	861	719	663	722	807	917	844	920	836	800	715	652	751	668	515	640	581	671	820	671	913	502	831	430	531	450	567
540155	GANAB	glucosidase II alpha subunit	protein_coding	7.10848	0.112396	2.97597	0.0845096	0.286528	0.135145	3.84931	0.0497664	0.199746	0.17707	7.34667	0.0067187	0.0496147	0.274863	16.6406	4.51739e-05	0.00105205		1903	1786	1926	2136	1961	2031.5	1668	1826	1680	1420	2056	1431	1676	2079	2094	1410	1858	1538	1698	1979	1720	1789	1183	1786	1208	1506	1405	1684
507330	GAREM1	GRB2 associated regulator of MAPK1 subtype 1	protein_coding	4.77358	0.330258	10.8986	0.000962363	0.0176203	0.0838515	0.640673	0.423467	0.664691	0.428969	18.2305	1.95722e-05	0.000812775	0.359701	12.4453	0.00041904	0.00571892		426	366	396	491	396	395	277	332	290	213	359	296	322	417	437	311	485	331	316	398	311	371	224	419	216	281	212	306
518935	GAS2L1	growth arrest specific 2 like 1	protein_coding	6.31422	0.152947	4.05612	0.0440116	0.196927	0.22256	8.99761	0.00270332	0.0335168	0.363116	23.8021	1.06768e-06	9.49683e-05	0.4052	29.719	4.99424e-08	5.56395e-06		842	944	1027	1190	1268	1175	1018	1228	964	848	997	952	983	1311	1072	866	1179	905	1019	1090	1136	1068	808	1209	635	833	803	834
508384	GATAD2A	GATA zinc finger domain containing 2A	protein_coding	7.26946	-0.214233	8.9049	0.00284407	0.0368873	-0.271218	14.2556	0.000159585	0.00515269	-0.200418	7.98309	0.00472162	0.0395006	-0.211212	8.48965	0.00357173	0.0262073		1705	1920.83	2032	1685	1874	2248	1722	2228	2128.17	1756	1584	1524	1475	1939.5	1840	1264	2051	1579	1670	1798	1625	2170	1521	1999	1440.17	2166.67	1753	2023
414732	GATM	glycine amidinotransferase	protein_coding	0.794942	-0.585119	1.86135	0.172469	0.426402	-0.799148	4.28064	0.0385488	0.173118	-0.976588	4.9919	0.0254663	0.11979	-1.67436	15.6244	7.72519e-05	0.00157429		9	45	36	12	9	13	12	25	25	32	12	16	0	12	30	12	9	8	5	32	13	11	9	4	32	19	13	14
317779	GCM1	glial cells missing transcription factor 1	protein_coding	3.10113	0.405069	3.27597	0.0703014	0.259782	1.03327	19.1102	1.23385e-05	0.000877984	0.486746	4.70377	0.0300965	0.133484	1.09183	21.6438	3.28272e-06	0.000144136		140	65	155	104	143	184	45	117	114	124	107	115	168	135	126	82	171	89	115	132	125	99	80	72	59	86	70	91
281778	GCNT1	glucosaminyl (N-acetyl) transferase 1	protein_coding	6.81751	0.311939	10.1101	0.00147461	0.0236328	0.171014	2.90934	0.088068	0.276072	0.421307	18.5637	1.64317e-05	0.000705742	0.397566	15.3796	8.79319e-05	0.00174685		1607	1620	1515	2192.5	1609	1560	1395.5	1382.25	1302	1111	1492	1238.75	1214	1761.5	2121.25	1311.5	1489.5	1480	1117	1922	1464.75	1824.75	852.2	1637	915	1143.5	1091	1165
786521	GDF3	growth differentiation factor 3	protein_coding	1.49215	-0.339591	1.36124	0.243323	0.51248	-0.492574	2.96152	0.0852677	0.27106	0.0749426	0.0673004	0.795309	0.900856	-1.09189	14.2623	0.00015902	0.00276464		31.5	27.5	24.5	17	23	43	31	26	51	54	7.5	31.5	29	37.5	30	26.5	42	27.5	12.5	12	14	36.5	22.5	30	13.5	51.5	26.5	26
281188	GDI1	GDP dissociation inhibitor 1	protein_coding	5.54701	-0.298519	11.9143	0.000557049	0.0123156	-0.310916	12.1565	0.000489169	0.0112779	-0.283994	10.861	0.000982122	0.013288	-0.409022	21.9776	2.75845e-06	0.000128918		597	568	697	560.5	558	660	537	579	641	603	428	403	523	548	566	455	573	482	435	484	450	619	293	534	443	621	550	755
532719	GDPD5	glycerophosphodiester phosphodiesterase domain containing 5	protein_coding	5.31012	0.00224165	0.000604189	0.98039	0.992321	0.121982	1.64959	0.199015	0.444966	0.173111	3.58559	0.0582829	0.202201	0.330517	12.5222	0.000402139	0.00553323		453	491.5	513.5	565	553.5	596.5	461	547.5	490.5	414	408.5	513	461	551	648.5	406.5	592.5	438	540	608.5	467.5	521	361	521	340	457	430	586.5
618024	GEMIN7	gem nuclear organelle associated protein 7	protein_coding	4.94153	0.504298	28.7513	8.22959e-08	2.52136e-05	0.549449	31.3051	2.20495e-08	6.90901e-06	0.515509	29.6058	5.2945e-08	8.90186e-06	0.621691	39.8868	2.69109e-10	6.74583e-08		341	404.5	428	454	482	501.5	428	559	444	381	432	387	364	482	406	283	441	309	455	486	472	417	295	441	196	262	286	246
504586	GET3	guided entry of tail-anchored proteins factor 3, ATPase	protein_coding	6.23583	0.18994	8.83947	0.00294785	0.0376557	0.201832	9.92034	0.00163463	0.0238482	0.201775	9.74989	0.00179333	0.0205298	0.246869	15.0808	0.000103004	0.00197512		883	997.5	1046	1012	984	1173.5	1031	1094	1058	991	1120	770	830	1038	887	715	1004	820	1001.5	1134	1045	1066	640	1006	603	778	758	794
534634	GGA1	golgi associated, gamma adaptin ear containing, ARF binding protein 1	protein_coding	5.8511	0.196954	5.95771	0.0146531	0.103862	0.162156	4.00036	0.0454907	0.189361	0.210399	6.71608	0.00955472	0.06258	0.297969	14.4142	0.000146692	0.00262997		699	737	805	863.5	920	882	727	839	690	541	743	753	613	860.5	787	664	795	568	696	877	735	808	516	830	494	531	620	595
516410	GGNBP1	gametogenetin binding protein 1	protein_coding	3.7774	0.318272	2.23707	0.134736	0.370557	0.997995	21.8932	2.8826e-06	0.000308399	0.298313	1.98742	0.158611	0.368576	0.765043	12.5974	0.000386289	0.00535791		99	169	144	159	235	225	231	213	266	333	158	282	84	220	148	151	186	83	151	120	207	265	194	220	50	119	132	150
615582	GGT1	gamma-glutamyltransferase 1	protein_coding	2.75545	0.725444	8.82456	0.00297203	0.0377622	0.268397	1.14316	0.284986	0.541646	0.363525	2.11465	0.145895	0.351593	0.928316	13.5136	0.000236838	0.0037403		121	141	139	110	132	135	59	68	73	44	54	62	91	84	73	88	67	129	32	137	84	95	84	76	79	78	48	45
281780	GGTA1	glycoprotein alpha-galactosyltransferase 1 (inactive)	protein_coding	7.24735	0.242127	11.2106	0.000813298	0.0156605	0.100494	1.78166	0.181946	0.424504	0.25393	12.4943	0.00040819	0.0071237	0.222888	9.21175	0.00240467	0.0198166		2078	2054	1951	2696	2222.5	2488.7	1727	2085	1732	1454	2020.33	1864.5	1810	2321	2286	1434.45	2419.53	1525.7	1783	2085	1960.2	2108	1155	2116	1271.2	1577	1463	1807.33
523427	GINS1	GINS complex subunit 1	protein_coding	7.1139	0.132519	2.48896	0.114648	0.339189	0.32573	15.7797	7.11626e-05	0.00300036	0.0529061	0.381561	0.536769	0.740285	0.168619	4.18209	0.0408532	0.146678		1518	1898.5	1650.5	2175	1799	2121.5	1985.83	2238	2166.5	1988	2013.5	1776	1308	1923.5	1725	1200.5	1880.17	1035	1842	1669	1788.5	1712	1195	1968	993	1301	1639	1591
100140553	GJB4	gap junction protein beta 4	protein_coding	2.3361	1.16953	29.2677	6.30376e-08	2.08926e-05	0.687839	11.1208	0.000853642	0.0161443	0.796319	12.9643	0.000317493	0.00586766	0.572615	7.24463	0.00711135	0.0436333		82	99.5	82	74.5	82	59	103	100	68	58.5	74.5	68.5	64.5	45.5	44.5	51	68	46	41	71	62	100.5	78	66	27.5	47.5	24.5	26.5
524030	GJB5	gap junction protein beta 5	protein_coding	5.96497	-0.155242	2.07492	0.149738	0.395545	-0.24011	5.30435	0.0212722	0.121541	-0.11002	0.988519	0.320105	0.555759	-0.421989	14.9702	0.000109223	0.00207133		684	693	809	760.5	728	932	788	763	724	876.5	773.5	817.5	629.5	868.5	749.5	498	1021	489.5	825	612	582	620.5	549	806	530.5	787.5	1015.5	758.5
505987	GK	glycerol kinase	protein_coding	5.01901	0.154924	1.20654	0.272019	0.543167	0.608785	17.7157	2.56504e-05	0.00151129	0.208449	2.21708	0.136491	0.337847	0.402391	7.8871	0.00497886	0.0334194		372	425	297	523	471	496	396	528	665	543	392	457	301.5	559	481	281.5	506.5	266	339	366	421	491	254.5	529	199	302	323	464
767905	GLIPR1	GLI pathogenesis related 1	protein_coding	2.14875	0.747465	6.65867	0.00986745	0.0815175	0.769949	7.15194	0.00748829	0.062306	0.61651	4.42629	0.0353893	0.148211	0.980722	11.2912	0.00077875	0.00886113		78	89	83	64	41	43	52	65	92	72	43	41	55	66	59	29	39	71	10	70	56	85	49	102	13	38	35	25
538565	GLIPR2	GLI pathogenesis related 2	protein_coding	6.86788	0.157443	4.60595	0.0318612	0.162212	0.20612	7.32859	0.00678664	0.0587791	0.191371	6.67833	0.00975921	0.0634113	0.301036	16.2779	5.46985e-05	0.00122424		1436	1695	1562	1698	1743	1901.33	1498	1670	1332	1334	1407	1589	1427	1668	1554	1322	1461	1348	1455	1696	1525	1595	897	1566	1091	1159	1305	1322
527935	GLIS2	GLIS family zinc finger 2	protein_coding	1.85909	-0.423382	4.02216	0.0449061	0.199074	-0.377787	3.17205	0.0749083	0.251646	-0.302024	2.00083	0.157214	0.366628	-0.860352	15.3684	8.84558e-05	0.00175473		29	41	54	35	38	44	48	42	69	27	54	34	42	54	25	34	40	27	42	35	23	28	23	30	39	36	51	48
100125876	GLMP	glycosylated lysosomal membrane protein	protein_coding	4.73162	0.0420406	0.206115	0.64983	0.829867	0.250256	7.27986	0.00697322	0.0595292	0.061623	0.440482	0.50689	0.717716	0.365067	15.3877	8.7558e-05	0.00174445		315	402	414	347	331	358	379	360	319	357	347	271	281	351	352	276	311	313.5	302	354	333	392	275	401	250	338	287	272
540335	GLO1	glyoxalase I	protein_coding	5.96797	-0.0877006	1.10433	0.293317	0.563542	-0.126418	2.41114	0.120475	0.332718	-0.153088	3.20465	0.0734291	0.233157	-0.283133	11.7474	0.000609292	0.00754424		868.5	803.5	771	886.5	830	873	828	879.5	808.5	820	714	673.5	538	814.5	757.5	719	741	669.5	606.5	830.5	661	816.5	377	707.5	574.5	708.5	950.5	758
513762	GLRX2	glutaredoxin 2	protein_coding	4.05307	0.069369	0.445634	0.504416	0.731732	0.380115	13.6682	0.000218112	0.00641176	-0.0409027	0.15574	0.69311	0.840774	0.228836	4.66204	0.0308365	0.121678		187	297	261	259	210	213	224	233	216	232	240	226	187	245	196	137	220	149	178	235	242	207	115	210	174	187	154	199
505935	GLRX5	glutaredoxin 5	protein_coding	5.56672	0.188701	5.3025	0.0212949	0.129025	0.178008	4.76498	0.0290445	0.146683	0.289409	11.7182	0.000618926	0.00953422	0.242675	8.66866	0.00323728	0.0243817		564	560	661	638	688	688	587	734	614	614	628	564	466	807	595	519	738	394	662	682	619.5	598	433	649	368	458.5	478	512
525335	GLS	glutaminase	protein_coding	3.78286	0.455954	12.6219	0.000381259	0.00952863	0.334166	6.7509	0.00937002	0.071969	0.463806	12.7374	0.000358423	0.00647651	0.238103	3.46148	0.062814	0.195545		191	207	183	218	223	175	180	148	239	193	223	138	129	183	208.5	157	179	191	148	231	132	215	103	183	81	126	106	164
504524	GM2A	ganglioside GM2 activator	protein_coding	8.19212	0.124419	2.41889	0.11988	0.348549	0.128242	2.41861	0.119901	0.332143	0.144978	3.18144	0.074479	0.235245	0.295408	13.1717	0.000284215	0.00427171		3661	3934	4083	4508	4047	3944	3870	4227	3322	2790	3999	3239	3673	3824	4292	2826	4094	2681	3831	4303	3793	4184	2342	4508	2224	3359	3558	3409
617688	GMDS	GDP-mannose 4,6-dehydratase	protein_coding	4.40382	0.425786	13.0913	0.000296675	0.00798918	0.0433346	0.126905	0.721663	0.86727	0.172864	2.09567	0.147717	0.353785	0.163192	1.76756	0.183685	0.393965		331	310	320	320	317	295	315	268	305	221	361	166	192	296	281	192	237	190	167	204	289	347	220	324	144	212	203	212
514161	GMPPB	GDP-mannose pyrophosphorylase B	protein_coding	5.58205	0.347753	18.793	1.45702e-05	0.000943098	0.37519	20.7001	5.37136e-06	0.00047748	0.457889	31.7797	1.72688e-08	4.17693e-06	0.411494	24.7754	6.4413e-07	4.33201e-05		675	614.5	647.5	769.5	789.5	777	606.5	604	632	567.5	685.5	545.5	509	800	742.5	637.5	729.5	609	511.5	695.5	577.5	706	380.5	656	393.5	499	388.5	503.5
505611	GNA13	G protein subunit alpha 13	protein_coding	7.0836	0.186981	8.5082	0.0035355	0.0426368	0.225331	12.1197	0.000498932	0.0114542	0.206192	10.2263	0.0013845	0.0169953	0.280758	18.1348	2.05801e-05	0.000581429		1835	1994.5	2019.5	2160	1849	1999	1539.5	1906.5	1883	1531	1864.5	1439	1581.5	1878	2175.5	1369	1905.5	1528	1322.5	1930	1550.5	2108.5	1114.5	1865.5	1115	1567.5	1270	1655
511812	GNG11	G protein subunit gamma 11	protein_coding	3.56036	0.161235	0.803551	0.370034	0.628283	0.853332	23.7405	1.1024e-06	0.00014475	0.130089	0.496152	0.481196	0.697061	0.273802	2.23954	0.134521	0.323954		142	154.5	185	116	117	168	162.5	261.5	238.5	173.5	243.5	205.5	158	178.5	116	64	154	96	136.5	143.5	207	98	86.5	155.5	46	103	104	125
618399	GNG7	G protein subunit gamma 7	protein_coding	1.71476	0.0915129	0.189983	0.662931	0.837287	-0.785961	12.8653	0.000334727	0.00875688	0.0177083	0.00698063	0.933414	0.969926	-0.592954	7.88929	0.00497285	0.0333953		54.2	33.2	47	42	27.4	74	32	20.2	53.2	24.2	29	28	44.2	27	38	33	41	35	25	38.4	23	42.33	25	35	31	39.8	33	34.2
509610	GNPTAB	N-acetylglucosamine-1-phosphate transferase subunits alpha and beta	protein_coding	7.3171	-0.248629	11.5683	0.000670844	0.0137838	-0.0590557	0.605749	0.436393	0.672766	-0.318968	18.8621	1.40515e-05	0.000618362	-0.27355	13.7151	0.000212733	0.00343272		1934	2146	2207	2081	1950	2360	1921	2252	1998	2098	1589	2046	1450	2065	2003	1420	2229	1374	1619	1676	1640	1802	1047	2014	1455	2233	1728	2519
517052	GOLM1	golgi membrane protein 1	protein_coding	3.67385	-0.214169	2.1967	0.138307	0.376771	-0.161141	1.26281	0.261119	0.517322	-0.421005	8.43756	0.00367549	0.0332943	-0.555262	14.4368	0.000144943	0.00260539		131	166	186	109	162	178	193	212	165	233	136	138	111	135	138	96	119	114	95	122	108	146	121	169	136	138	163	138
613757	GORASP1	golgi reassembly stacking protein 1	protein_coding	3.35757	0.502265	15.3424	8.96809e-05	0.0035735	0.365154	8.22992	0.00412054	0.0432281	0.417338	9.94843	0.00160987	0.0189541	0.58461	20.6453	5.52714e-06	0.000212857		112	167	131	165	168	162	116	147	146	133	145	108	94	158	116	132	153	99	127	165	147	118	102	194	70	93	96	97
286886	GOT2	glutamic-oxaloacetic transaminase 2	protein_coding	7.1134	-0.152813	4.29649	0.0381911	0.18069	-0.281192	13.819	0.000201293	0.0060331	-0.0776067	1.09852	0.294591	0.529264	-0.191835	6.71149	0.00957937	0.0541052		1768	1782	2088	1751	1694	2013	1879	1702	1434	1328	1673	1308	1321	1720	2030	1536	1908	1545	1505	1736	1418	1770	1026	1696	1399	1695	1545	1729
518646	GPA33	glycoprotein A33	protein_coding	0.784671	0.989185	5.78576	0.0161565	0.109572	2.18158	19.9558	7.92525e-06	0.000631592	1.33019	10.4222	0.00124508	0.0158066	2.56044	27.2352	1.80151e-07	1.49623e-05		28	24	6	32	41	33	25	7	19	27	13	15	10	67	38	16	38	31	12	24	39	24	23	6	11	9	4	16
526739	GPAT2	glycerol-3-phosphate acyltransferase 2, mitochondrial	protein_coding	0.71704	-0.904342	9.01256	0.00268131	0.0352741	-0.715593	5.59363	0.0180259	0.109917	-1.19213	13.9589	0.000186854	0.00412795	-0.737941	5.88792	0.0152451	0.0754429		14	12	20	13	24	13	6	18	21	20	14	13	10	25	14	5	14	6	12	8	18	22	15	10	31	20	23	32
518114	GPC1	glypican 1	protein_coding	6.75781	0.133475	1.83097	0.176013	0.4308	0.247073	6.37961	0.0115439	0.0820554	0.113042	1.23692	0.266066	0.498608	0.327498	11.413	0.000729336	0.00849391		1267	1339	1586	1443	1585	1575	1577	1517	1336	1199	1524	1538	1562	1534	1200	943	1225	1284	1463	1583	1400	1385	1085	1584	1046	928	1173	1034
617578	GPHA2	glycoprotein hormone subunit alpha 2	protein_coding	2.03112	1.01506	20.2444	6.81536e-06	0.000559306	0.845125	14.9029	0.000113188	0.0041149	0.894527	15.4028	8.68598e-05	0.00242908	0.520376	5.77041	0.0162982	0.0791209		38	83	38	69	65	74	103	51	73	102	53	52	50	72	49	36	51	34	34	60	49	71	28	70	25	16	12	30
280808	GPI	glucose-6-phosphate isomerase	protein_coding	7.76861	-0.357139	20.0348	7.60457e-06	0.000616731	-0.0819049	1.02776	0.310685	0.567415	-0.282293	12.0856	0.000508115	0.00833975	-0.35126	17.985	2.22657e-05	0.00061572		2175.75	2491	2279.75	3040.5	2726.5	3057.5	2808.25	2972.5	3071.5	3191.75	2621.83	2545	1725	3211.5	2709	1755.5	3022.5	2024.75	2790	2232.25	2398	2615.5	1396	2351.5	2067	2934.5	2690.75	3353.67
287025	GPLD1	glycosylphosphatidylinositol specific phospholipase D1	protein_coding	6.11374	0.414173	15.0848	0.000102786	0.0039364	0.379918	12.3253	0.000446854	0.0106813	0.130704	1.49578	0.221322	0.449656	0.264039	5.60957	0.0178627	0.0846724		1005	1152	1227	1122	1296	888	975	969	920	844	1047	741	832	937	930	624	690	772	617	1308	805	870	565	852	574	756	713	703
514772	GPN2	GPN-loop GTPase 2	protein_coding	4.12846	0.243733	5.59305	0.0180318	0.117046	0.127867	1.56644	0.210724	0.458848	0.317222	9.33363	0.00224986	0.0240522	0.341433	11.6036	0.000658239	0.00791207		233	207	230	246	221	280	202	190	246	208	263	188	194	281	257	166	233	168	234	252	246	274	129	286	174	178	188	164
538468	GPR157	G protein-coupled receptor 157	protein_coding	4.02936	0.446976	12.1173	0.000499565	0.0114792	0.475052	13.3671	0.000256082	0.00719063	0.480718	13.7246	0.000211667	0.00444855	0.728108	31.5613	1.93245e-08	2.35777e-06		267	189	246	292	244	256	216	195	182	198	185	199	213	221	259.5	193	184	233	178	237	189	305	140	287	133	167	149	127
281799	GPR68	G protein-coupled receptor 68	protein_coding	3.17779	0.315362	2.45817	0.116915	0.343397	0.939827	20.9623	4.68417e-06	0.000439324	0.475627	5.71329	0.016837	0.090782	0.879444	17.6671	2.63134e-05	0.000693822		136	64	110	135	120	152	79	155	160	120	148	133	131	137	120	92	122	108	130	148	151	75	97	75	58	47	104	103
516334	GPRC5B	G protein-coupled receptor class C group 5 member B	protein_coding	3.56075	-0.322562	5.68897	0.0170718	0.11305	-0.580613	17.887	2.34421e-05	0.00141753	-0.214457	2.48576	0.114881	0.304413	-0.423523	9.77097	0.00177289	0.0158617		129	142	162	151	149	182	110	112	131	99	99	141	137	165	173	119	129	127	125	149	98	169	72	99	147	194	217	144
535664	GPRC5C	G protein-coupled receptor class C group 5 member C	protein_coding	8.76407	0.166509	5.43986	0.0196823	0.123044	0.142584	3.95949	0.0466078	0.191815	0.30772	18.726	1.50912e-05	0.00065635	0.288772	16.2144	5.65623e-05	0.00125112		5572	5631	6244	5961	6154	5629	5632	5949	5543	4729	5854	4752	5444	6298	5702	4885	5679	5449	5076	6690	5462	6578	3941	5956	3560	4499	4500	4514
517995	GPRIN3	GPRIN family member 3	protein_coding	1.99141	-1.03403	12.8694	0.000333996	0.00874919	-0.800599	7.99708	0.00468528	0.046606	-0.98364	12.2199	0.000472813	0.00794345	-0.914559	10.5765	0.00114532	0.011688		71	19	37	32	28	70	34	41	43	88	33	23	52	50	49	12	29	22	52	30	27	23	28	39	26	52	76	91
525572	GPS1	G protein pathway suppressor 1	protein_coding	6.1631	0.118201	3.1862	0.0742626	0.268447	0.131685	3.87167	0.0491076	0.198606	0.11984	3.23281	0.0721766	0.230758	0.226293	11.4963	0.000697366	0.008255		931	982	935	1052	1045	1030	919	870	876	931	931	830	719	1122	915	682	1033	746	942	1033	911	917	617	959	666	780	705	854
618400	GPT2	glutamic--pyruvic transaminase 2	protein_coding	5.36985	0.282071	4.93696	0.0262883	0.14544	0.411551	9.60208	0.00194357	0.0268895	0.460097	13.0837	0.000297881	0.00560284	0.468528	12.8743	0.000333126	0.00479703		536	479	638	644	554	633	484	779	429	388	606	560	463	776	706	446	668	404	619	620	564	512	330	510	275	448	473	441
533088	GPX2	glutathione peroxidase 2	protein_coding	1.77127	-1.153	24.2191	8.59774e-07	0.000144557	-1.25989	31.0343	2.53508e-08	7.37206e-06	-1.07408	19.489	1.01182e-05	0.000491194	-1.64254	46.763	8.01115e-12	3.68166e-09		20	22	33	25	21	29	34	35	39	33	13	41	15	47	16	21	27	21	46	26	28	25	7	27	40	39	53	46
281210	GPX3	glutathione peroxidase 3	protein_coding	1.41977	-1.02706	17.1565	3.44234e-05	0.00177088	-0.691576	6.90162	0.00861178	0.0682595	-1.21373	21.4604	3.61208e-06	0.000231627	-0.885135	11.2723	0.000786742	0.00891275		23	17	28	27	23	39	27	20	35	59	16	26	18	41	14	11	20	23	19	23	27	15	25	24	42	46	42	37
508847	GRB7	growth factor receptor bound protein 7	protein_coding	4.4566	0.241365	5.80886	0.0159457	0.108781	0.295131	8.28057	0.00400716	0.0425154	0.133144	1.73392	0.187911	0.408054	0.346347	11.4027	0.000733387	0.00852547		289	324	397	341	294	398	266	252	294	243	322	249	263	323	355	174	314	208	210	280	245	315	200	330	213	227	210	262
504764	GRHPR	glyoxylate and hydroxypyruvate reductase	protein_coding	3.87203	-0.322555	9.10103	0.00255466	0.0341802	-0.312104	8.60462	0.00335311	0.03803	-0.470818	17.5257	2.83457e-05	0.00103937	-0.371976	12.2969	0.000453721	0.00603225		155	190	181	191	172	173	227	175	186	161	167	165	136	179	127	154	131	120	173	148	151	180	119	181	169	217	159	151
100337106	GRID1	glutamate ionotropic receptor delta type subunit 1	protein_coding	1.34302	-0.00147239	2.92068e-05	0.995688	0.99873	-0.713779	6.90263	0.00860692	0.0682595	-0.507565	3.11187	0.0777239	0.241455	-1.02515	12.9158	0.00032582	0.00473098		29	37	28	28	39	57	36	34	31	21	12	17	24	24	26	20	28	9	7	25	12	22	23	26	19	39	7	32
282682	GRK2	G protein-coupled receptor kinase 2	protein_coding	5.90035	-0.317433	16.5907	4.6377e-05	0.00217483	-0.34912	20.6489	5.51678e-06	0.000483629	-0.228265	8.58231	0.00339444	0.0317282	-0.267267	12.059	0.000515427	0.00661041		719	716	745	659	635	868	720	840	626	606	697	585	538	746	809	545	734	641	700	779	709	676	480	669	580	771	760	678
518046	GTF2H5	general transcription factor IIH subunit 5	protein_coding	4.29959	0.392848	15.6551	7.60065e-05	0.00314685	0.424065	19.1077	1.23543e-05	0.000877984	0.251968	6.18995	0.0128478	0.0761983	0.268484	7.47129	0.00626906	0.0397752		249	306.2	262	277.6	305	313	291.2	285	320	306.2	287	232	176.2	301.2	279	180.2	256	163	224.2	305	231	267	140.2	295	136	189	225	198.2
506864	GTSF1	gametocyte specific factor 1	protein_coding	5.3774	-0.147712	2.87025	0.090231	0.297812	-0.0502225	0.34518	0.556854	0.763997	-0.158864	3.21536	0.0729501	0.232278	-0.308318	12.3283	0.000446137	0.00598497		378	543	499	488	536	621	579	660	584	621	498	477	297	543	552	323	560	363	459	404	460	579	269	491	363	506	460	519
613600	GUCY1A2	guanylate cyclase 1 soluble subunit alpha 2	protein_coding	2.36233	0.644593	13.4974	0.000238892	0.0070527	0.305907	2.97336	0.0846456	0.270432	0.322731	3.25815	0.0710694	0.228929	0.530809	8.81514	0.00298742	0.022997		80	68	92	106	92	56.5	59	84	61	42.5	81.5	47	52.2	77	72.5	32	75.5	47	89.5	81	62.5	72.2	29	81	32	56.5	36	50.5
617596	GXYLT1	glucoside xylosyltransferase 1	protein_coding	5.11905	-0.337058	17.2587	3.26199e-05	0.00169072	-0.159763	3.83805	0.0501018	0.200627	-0.344178	17.6063	2.71687e-05	0.00100692	-0.388151	21.4914	3.55411e-06	0.000153607		331	439	445	423	400	519	371	464	498	481	423	400.5	347	401	462	294	364	326	347	380	361	474	196	385	345	471	426	495
280812	GYG1	glycogenin 1	protein_coding	2.93741	-0.220972	2.52148	0.112305	0.33468	-0.575203	16.6501	4.4948e-05	0.00213689	-0.357029	6.25381	0.0123927	0.0744529	-0.303348	4.55316	0.032858	0.126743		81	114	98	93	75	101	91	80	84	85	75	70	51	102	83	68	68	71	92	99	62	102	81	106	61	88	102	108
541108	H2AC18	H2A clustered histone 18	protein_coding	5.82088	-0.147709	1.98458	0.158909	0.408933	0.267791	6.44915	0.0111006	0.0798922	0.0475946	0.208928	0.647609	0.81409	0.40996	14.3272	0.000153629	0.00270508		592.69	591.21	600.08	620.51	768.29	799.93	858.73	1055.44	741.61	674.54	838.23	571.19	479.61	843.28	707.86	491.66	846.66	589.31	828.56	659.74	882.54	1024.72	558.99	617.48	513.89	716.39	525.03	599.91
100297758	H2AC19	H2A clustered histone 19	protein_coding	5.78973	-0.138605	1.75567	0.185165	0.443901	0.251737	5.79789	0.0160454	0.101756	0.0568421	0.301114	0.583185	0.774602	0.400558	13.9626	0.000186485	0.00311268		572.69	601.31	593.78	598.51	764.79	782.73	838.23	1032.64	716.91	663.08	810.03	552.69	472.61	832.08	693.86	487.66	826.16	575.81	814.56	640.94	868.54	992.52	541.69	610.48	497.09	705.49	508.53	591.41
618489	H2AJ	H2A.J histone	protein_coding	5.00597	0.325709	9.11339	0.00253745	0.0340973	0.254126	5.45785	0.0194806	0.114827	0.309169	8.39773	0.00375689	0.0338096	0.367134	12.4149	0.000425912	0.00577957		397	585.5	462	404.5	409	501	542	409	446	389	342	482	372.5	431	410.5	282.5	426	382	360.5	485	398.5	556	305	492	242	310	313.5	289
615043	H2BC19	H2B clustered histone 19	protein_coding	3.08615	0.2017	1.35094	0.245114	0.514131	0.28094	2.5447	0.110665	0.31668	0.392698	5.05793	0.0245135	0.116754	0.632108	12.7316	0.000359523	0.00506228		89.67	138.5	109.45	100.58	104.83	127.58	125.03	120.45	77.78	97.23	109.08	78.92	94.2	147.92	87.5	78.62	148.33	105.5	144.67	110.53	103.83	170.95	92.03	83.53	64	136.33	61.03	73.17
506306	H2BC20	H2B clustered histone 20	protein_coding	2.73051	0.0562036	0.103221	0.747998	0.88337	0.266224	2.08409	0.148841	0.376457	0.383996	4.8412	0.0277875	0.126689	0.780968	18.2152	1.97296e-05	0.000565513		76.67	97.7	75.5	81.58	90.33	77.08	88.53	78.95	68.78	62.83	82.58	57.12	73.2	112.12	74.5	62.92	133.33	92.5	116.2	101.03	67.83	133.82	81.53	75.73	48.5	90.33	60.83	63.17
530773	H4C16	H4 histone 16	protein_coding	2.35641	0.00820779	0.00272969	0.958332	0.984989	0.502618	10.4069	0.00125546	0.020254	0.503963	10.6199	0.00111875	0.0146062	0.572249	13.4104	0.000250238	0.00386978		45.5	66	41	65	64.5	64	57	68.5	71.5	75.5	79.5	64.5	38.5	91.5	98	50	94	49.5	70	76	63	82	51	68	32	47	42.5	48.5
511836	HAGHL	hydroxyacylglutathione hydrolase like	protein_coding	1.78778	-0.651361	13.2996	0.000265466	0.00748461	-0.601345	11.3625	0.000749424	0.014824	-0.370659	4.21398	0.0400922	0.161337	-0.444096	6.23779	0.0125052	0.0657049		34	37	38	35	34	33	36	29	40	36	33	31	32	63	39	23	49	26	40	41	39	33	31	29	37	61	59	45
286824	HAS3	hyaluronan synthase 3	protein_coding	0.766872	0.141015	0.207304	0.648889	0.829353	-1.11512	12.7864	0.000349146	0.00893077	-0.0416019	0.0183375	0.892283	0.950354	-0.26912	0.837773	0.360035	0.589875		19	24	16	51	30	11	9	17	15	11	5	11	13	17	24	16	19	16.5	10	24.5	16	32	17	16	9.5	21.5	21	24.5
522921	HBEGF	heparin binding EGF like growth factor	protein_coding	5.90571	-0.0836502	0.470474	0.492769	0.723336	-0.580846	20.2368	6.84253e-06	0.000575232	-0.149826	1.51239	0.218775	0.447715	-0.476796	13.943	0.000188441	0.00313016		964	822	954	804	784.5	953	632.5	728.33	482	493	342.5	609.5	606	721.5	834	599.83	974	644	612	716	489.5	718.5	257.33	627	588.5	881.5	749.17	752.5
407223	HDAC2	histone deacetylase 2	protein_coding	6.19112	-0.181684	3.88946	0.0485901	0.208435	-0.0945393	1.18252	0.276843	0.533441	-0.17793	3.59178	0.058066	0.201899	-0.337975	14.0081	0.000182028	0.00305523		765	912	837	906	944	998	899	1096	1051	1045	999	837	627	981	830	595	1082	652	1027	842	842	829	503	826	575	793	1020	1190
504242	HDAC5	histone deacetylase 5	protein_coding	6.15579	0.0991049	1.60023	0.205871	0.468682	0.287098	12.9976	0.000311886	0.0083503	0.124337	2.47655	0.115556	0.30538	0.249888	9.49999	0.00205473	0.0176063		938	983	973.4	891	975	1180	902	924	974	951	990	885	862	1074	825	636	1038	791	836	897	992	854	626	952	657	789	692	817
513602	HDAC6	histone deacetylase 6	protein_coding	5.44351	-0.187982	3.47386	0.0623457	0.241193	-0.367504	12.8294	0.000341212	0.00880953	-0.0905334	0.805997	0.369306	0.605461	-0.201999	3.99998	0.0455007	0.158015		451.5	638	516	525	464	684	492	500	473	509	421	545.5	481	623	511	406	538.5	454	493.5	476	534	571.5	377	576	342	496	568	721.5
509843	HDAC7	histone deacetylase 7	protein_coding	4.60453	0.347933	9.91922	0.00163561	0.0252805	-0.0454887	0.180723	0.670752	0.839095	0.430708	14.6978	0.000126193	0.0031013	0.2499	5.49909	0.0190264	0.0882576		325	362	325	343	275	383	306	398	257	286	264	233	292	358	309	273	268	304	220	389	334	395	250	339	150	312	226	175
513646	HECTD3	HECT domain E3 ubiquitin protein ligase 3	protein_coding	6.31058	0.197578	6.04269	0.013964	0.100867	0.184136	5.32414	0.021032	0.120619	0.282073	12.6139	0.000382891	0.00678524	0.386809	24.1957	8.70263e-07	5.40993e-05		1099	996	950	1256	1283	1210	934	1054	990	776	986.5	966	810	1248	1159	776	1326	944	1082	1152	1019	1058	696	1165	681	799	819	947
531691	HECW2	HECT, C2 and WW domain containing E3 ubiquitin protein ligase 2	protein_coding	4.27625	-0.545887	18.9712	1.32707e-05	0.000887431	-0.492285	14.8177	0.00011842	0.00419706	-0.43802	11.9379	0.000550048	0.00871668	-0.596687	20.7483	5.23786e-06	0.000203995		195	198	184	272	232	201	221	260	252	204.5	215	205	193	264	217	115	272	142	240	197	237	193	118	215	199	269	278	312
515853	HENMT1	HEN methyltransferase 1	protein_coding	1.68879	-0.71216	10.2436	0.0013716	0.0225747	-0.29914	1.88515	0.16975	0.407874	-0.803267	12.11	0.00050153	0.00827105	-0.363882	2.56997	0.10891	0.281715		24	30	33	31	47	33	36	33	42	44	31	42	11	34	26	26	45	18	51	21	23	44	30	37	23	50	55	54
613577	HERPUD1	homocysteine inducible ER protein with ubiquitin like domain 1	protein_coding	4.39155	0.311879	4.14959	0.0416447	0.190235	0.588742	14.8968	0.000113553	0.0041149	0.387061	5.89981	0.0151425	0.0846789	0.494997	10.1454	0.00144659	0.0137357		337	311	314	296	298	378	267	273	285	239	343	239	236	324	468	302	220	240	142	338	204	347	129	295	280	195	171	226
539547	HES1	hes family bHLH transcription factor 1	protein_coding	3.97486	-0.0454038	0.145676	0.702703	0.859511	-0.665491	29.1658	6.64427e-08	1.63191e-05	-0.119689	1.00689	0.31565	0.550869	-0.380157	10.1283	0.00146012	0.0137932		208.5	228	202.5	287.5	278.5	203.5	134.5	167.5	139	116.5	117.5	164.5	166.5	274.5	209	133.5	233	160	168.5	184	168.5	179.5	85.5	158.5	174.5	175.5	189	199.5
538609	HEYL	hes related family bHLH transcription factor with YRPW motif like	protein_coding	3.6606	0.662097	18.5538	1.65175e-05	0.00102777	0.51724	10.972	0.000924974	0.0167798	0.765199	24.2452	8.48171e-07	7.95492e-05	0.724354	20.8704	4.91433e-06	0.000194137		212	211	172	208	202	186	141	150	179	158	193	110	164	168	155	184	213	207.5	89	226	147	193	135	185	68	130	115	103
511582	HGS	hepatocyte growth factor-regulated tyrosine kinase substrate	protein_coding	6.85753	0.0165986	0.0777434	0.780379	0.900186	0.102925	3.05503	0.0804876	0.263244	0.113102	3.5845	0.058321	0.202231	0.214601	13.1942	0.000280811	0.00423119		1265	1519	1580	1571	1568	1791.5	1423	1598	1501	1338	1443	1317	1251	1669	1544	1195	1619	1303	1367	1626	1536	1510	1097	1545	1020	1366	1171	1287
768057	HIGD1A	HIG1 hypoxia inducible domain family member 1A	protein_coding	5.51097	-0.0397674	0.212488	0.644825	0.826534	0.307498	12.563	0.000393457	0.00982715	-0.167646	3.70167	0.054358	0.194163	0.108298	1.56349	0.211155	0.429252		497.05	642.28	543.33	730.67	583.2	729.65	680.33	671.65	667.65	738.43	600.32	549.12	408.1	586.3	615.62	370.68	616.05	375.22	493.72	619.73	566.17	639.58	337.3	528.15	399.1	529.43	551.58	680.9
539704	HIRIP3	HIRA interacting protein 3	protein_coding	3.56899	0.00150059	0.000117522	0.99135	0.996675	0.144971	1.04241	0.307261	0.563851	0.0979296	0.496089	0.481224	0.697061	0.470988	11.5984	0.0006601	0.00792753		130	145	135	146	188	229	153	140	114	102	191	136	118	187	135	81	206	156	185	172	147	167.4	107.2	178	113	122	113	148
788926	HK2	hexokinase 2	protein_coding	8.08213	0.139309	4.53471	0.033214	0.165785	0.25679	14.8741	0.000114931	0.00412585	0.226079	11.909	0.000558634	0.00882232	0.202133	9.16108	0.00247217	0.0202395		3445	3677	3357	4381	3892.5	4038	3492	3857	3608	3230	3697	3318	2788	4016	4087	2934	3934	3210	3188	3459	3483	3663	2040	3388	2263	2787	2803.2	3294
512534	HM13	histocompatibility minor 13	protein_coding	5.00268	0.367212	15.247	9.43264e-05	0.0037263	0.0761082	0.587323	0.443456	0.678509	0.536136	32.0622	1.49311e-08	3.88405e-06	0.316881	11.2232	0.000807795	0.00907857		410	388.25	415.25	525.5	450.75	525	489	403	345.5	363.5	312.5	411	350.25	604.75	466	396.25	483	356	371	466.5	398.5	472.25	289	519.5	252.5	310.75	292.5	302.25
507723	HMG20B	high mobility group 20B	protein_coding	6.07528	0.357211	11.3601	0.000750402	0.0148009	0.437656	15.3548	8.90955e-05	0.00347977	0.288032	7.15136	0.00749073	0.0531795	0.475186	18.2948	1.89224e-05	0.000545273		917	1100.5	1274	1144	1127.5	988.5	911.5	890.5	728	757	799	967	982.5	1065	934	802.5	808.5	768.5	665.5	1059	601	861.5	617.5	925	658	704	743	677.5
614915	HMGN1	high mobility group nucleosome binding domain 1	protein_coding	6.14061	-0.341448	13.6372	0.000221742	0.00671904	-0.344771	13.7066	0.000213705	0.00632265	-0.357321	15.0444	0.000105014	0.00278429	-0.395025	18.1622	2.02862e-05	0.000577676		912.67	876.7	985.25	942.97	699.07	868.35	737.12	1059	835.37	631.95	908.97	678.95	780.52	799.95	910.2	570.93	803.23	701.12	682.07	987.72	694.25	796.53	441.37	847.5	775.07	1017.9	1018.17	926.45
512161	HMGN2	high mobility group nucleosomal binding domain 2	protein_coding	6.8449	-0.316421	12.5416	0.000397985	0.00978078	-0.166496	3.46958	0.062507	0.227179	-0.346222	14.7907	0.000120124	0.00301119	-0.285133	9.91155	0.00164245	0.0149271		1070	1440	1312.5	1283	1423	1801.21	1419.5	1840	1396	1565.5	1337.5	1371	1022.5	1556.5	1087	968	1473	844.5	1446	1279.5	1301	1475	851	1404	1047	1369.5	1469	1570
281227	HMMR	hyaluronan mediated motility receptor	protein_coding	5.74533	-0.351553	14.9789	0.000108718	0.00406203	-0.358443	15.3071	9.13701e-05	0.00352989	-0.509707	30.3746	3.56155e-08	6.91594e-06	-0.361432	14.6774	0.000127567	0.0023419		634.5	704.5	771	641	710	826	590	720	553.5	504	574	560	555.5	747.5	548.5	358.5	616	502	489	605.5	597	627	235.5	671	563.5	728	719	926.5
509200	HNF4A	hepatocyte nuclear factor 4 alpha	protein_coding	5.58121	0.396873	2.78846	0.0949456	0.306314	0.964951	13.4138	0.000249783	0.00708591	0.505455	4.40183	0.0359004	0.149806	1.02927	15.8927	6.70375e-05	0.00141322		1016	506	1008	769	604	802	284	735	847	410	1039	385	1097	775	870	484	549	759	401	814	680	469	567	446	333	508	580	407
507564	HNRNPA2B1	heterogeneous nuclear ribonucleoprotein A2/B1	protein_coding	9.52742	0.204899	9.25391	0.00234993	0.0323984	0.305615	21.7024	3.18399e-06	0.000326201	0.160042	5.64207	0.0175345	0.0931615	0.259953	15.6936	7.44777e-05	0.00152574		9467.5	10879.5	10534	12204.3	10991.5	11253.5	9266.67	10008	10420	9054	10751.2	8449.67	8338	10374	11132.7	6927.17	10752.3	7599	8828.17	9861.67	8829	10095.6	5415.58	9956.5	5892.83	7310.67	7584.67	9713.17
504520	HNRNPL	heterogeneous nuclear ribonucleoprotein L	protein_coding	8.07964	0.11268	3.26435	0.070801	0.260953	0.287618	21.1378	4.27417e-06	0.000414381	0.120927	3.61583	0.0572321	0.200144	0.15013	5.74292	0.0165552	0.0798905		3049	3948	3613.5	3827.5	3733	3812	3771.5	3752	4001.5	4021.5	4178	3082.5	3304	3544	3631	2407.5	3548	2889	3110	3533	3534	3438	2274.5	3563	2192	2876.5	2930	2986.5
510811	HOMER2	homer scaffold protein 2	protein_coding	2.51595	-0.571845	9.44276	0.00211985	0.0300373	-0.194507	1.15593	0.282312	0.538557	-0.560709	9.19213	0.00243058	0.0252337	-0.755329	16.1111	5.97324e-05	0.001301		33	61	86	57	71	78	77	71	77	79	60	80	33	84.2	58	41	73	53	52	47	43	58	40	41	62	85	119	69
526516	HOOK2	hook microtubule tethering protein 2	protein_coding	3.44805	0.34952	6.78703	0.00918227	0.0783391	0.183169	1.78959	0.180976	0.423189	0.312226	5.35413	0.0206732	0.104765	0.505809	13.7721	0.000206384	0.00335544		155	119	136	172	182	182	147	102	127	122	145	119	120	184	147	94	124	137	92	153	139	192	114	200	84	121	80	100
783873	HOXB9	homeobox B9	protein_coding	3.04895	0.362863	6.63443	0.0100026	0.0818921	0.475554	10.7563	0.00103924	0.0179187	0.525371	13.7396	0.000209979	0.00443114	0.775573	29.5102	5.56237e-08	6.03846e-06		96	113.5	122.5	107.5	126	144	65.5	94.5	113.5	107.5	96.5	105.5	93.5	104.5	152.5	105	145	85.5	95	127.5	106	171.5	63.5	147.5	60.5	107.5	74.5	68.5
538716	HOXC13	homeobox C13	protein_coding	2.0678	-0.389894	3.90233	0.0482192	0.207361	-0.802074	15.7829	7.10399e-05	0.00300036	-0.497305	5.96006	0.0146336	0.0829029	-0.53742	6.64628	0.00993632	0.0556652		47	41	61	39	45	75.5	24	55	42	40	35	30	28	44	37	30	68	46	27	52	31	76	50	40	39	55	43	68
513870	HPCAL1	hippocalcin like 1	protein_coding	5.86589	0.213326	7.60001	0.00583679	0.0587815	0.0814518	1.02377	0.311626	0.568531	0.248673	10.304	0.00132742	0.0165172	0.283598	12.8398	0.000339325	0.00484023		770	776	791	839	930	894	679	784	698	591	716	740	645	829	797	581	955	639	639	859	691	910	575	807	469	628	604	632
783104	HPS3	HPS3 biogenesis of lysosomal organelles complex 2 subunit 1	protein_coding	4.14962	-0.343877	12.8771	0.000332623	0.00873499	-0.215039	5.04617	0.0246804	0.133794	-0.350969	13.0157	0.000308886	0.00575072	-0.331995	11.1814	0.000826218	0.00919812		181	219	230	228	173	238	220	275	209	199	229	201	177	219	208	146	186	156	218	173	177	256	125	202	170	270	203	272
526092	HS1BP3	HCLS1 binding protein 3	protein_coding	5.59098	0.281936	10.2053	0.00140036	0.0228753	0.242286	6.99597	0.00816934	0.0658274	0.271734	9.26318	0.00233807	0.0245542	0.523674	32.0376	1.51216e-08	1.93402e-06		705	673	637	764	698	919	563	588	635	512	598	447	651	724	690	446	693	584	570	704	599	633	529	778	402	570	476	467
527592	HSD17B11	hydroxysteroid 17-beta dehydrogenase 11	protein_coding	6.4338	0.177226	4.14255	0.0418181	0.190783	0.315694	12.9651	0.000317357	0.00843044	0.0950889	1.13743	0.286195	0.52117	0.350791	15.9648	6.45327e-05	0.00137513		1155	1319	1281	1492	1080	1332	1186	1081	1180	1065	1213	934	994	1010	1390	756	1264	872	879	1230	1183	1227	655	1284	785	1076	738	1002
281824	HSD3B1	hydroxy-delta-5-steroid dehydrogenase, 3 beta- and steroid delta-isomerase 1	protein_coding	5.97664	1.57905	34.3382	4.6319e-09	3.54778e-06	1.60747	32.2195	1.37698e-08	4.74612e-06	1.57985	34.0794	5.29078e-09	1.69637e-06	1.86232	41.4767	1.19285e-10	3.26003e-08		1258	1490	1578	1116	749	1159	998	932	793	783	753	577	984	861	1332	1135	619	1180	140	1434	749	1171	627.5	1007	293	460	318	317
510557	HSF2	heat shock transcription factor 2	protein_coding	3.95457	-0.372566	13.8715	0.000195743	0.00610567	0.0355383	0.126578	0.722006	0.867412	-0.510236	24.4611	7.58252e-07	7.3105e-05	-0.171412	2.82956	0.0925438	0.252554		141	224	172	190	191	238	203	218	233	225	190	160	141	191	189	91	180	118	155	163	173	222	98	193	160	183	221	222
617142	HSF2BP	heat shock transcription factor 2 binding protein	protein_coding	1.97854	-0.595626	13.4117	0.000250059	0.00724278	-0.135302	0.675769	0.411047	0.653797	-0.642372	14.3348	0.00015301	0.00358768	-0.0689102	0.172118	0.678236	0.832191		41	37	42	46	45	37	43	56	55	43	45	46	33	53	43	27	33	18	44	44	49.2	70	28	51	38	68	51	53
282254	HSPA1A	heat shock protein family A (Hsp70) member 1A	protein_coding	7.56548	-0.589568	8.77262	0.00305786	0.038466	0.279379	1.63567	0.200921	0.447656	-0.755042	13.8097	0.000202294	0.00433078	-0.00894028	0.00192589	0.964996	0.982672		2509	2529.5	2933.5	2904	2505	3209	1863.5	1809.5	3953	3600.5	2108.5	1022.5	1590	2281.5	3529	1126.5	2318	2439.5	1204.5	1568	1441	2368	1226.5	1798	3197	3335.5	1482	4924
536558	HSPA4	heat shock protein family A (Hsp70) member 4	protein_coding	8.35879	-0.22355	12.7451	0.000356939	0.00909633	-0.0505628	0.666665	0.414217	0.656451	-0.198264	9.99579	0.00156898	0.0187116	-0.143252	5.1739	0.0229286	0.100148		4164	4478.33	4439.5	4273	4156.5	5104.33	3902.5	4351	3734.5	3721	4173	3532	3287.5	4468.5	4566	2929.5	4868.5	3493	3458	3845.33	3529.33	3693.5	1989.83	4066.33	3333	4036.5	3872.5	5260
506096	HSPA4L	heat shock protein family A (Hsp70) member 4 like	protein_coding	0.755218	-1.22906	17.7983	2.45608e-05	0.00137217	-0.455916	2.72703	0.0986629	0.294876	-0.568013	4.17502	0.0410242	0.163468	0.174858	0.438203	0.507991	0.717516		13	12	8	12	2	19	11	20	22	16	13	13	14	25	19	3	25	8	25	27	16	37	11	24	15	31	10	29
516099	HSPB1	heat shock protein family B (small) member 1	protein_coding	9.72287	-0.52673	14.4518	0.000143789	0.00491917	-0.349788	6.73997	0.00942763	0.072331	-0.394773	9.00492	0.00269254	0.026913	-0.358513	6.99799	0.00816012	0.0483263		10975	10009	11945	6787	5408	12010.5	8374	10102	8469	9420	9906	8520	10326	10067	9277.5	8245	9355	10006	8313	10580	6321	10240.5	6187	9338	11684	14728	11590	10805
539524	HSPB8	heat shock protein family B (small) member 8	protein_coding	2.19561	-0.866387	7.07919	0.00779842	0.0703729	-0.337932	1.03898	0.308058	0.564561	-1.35036	16.4435	5.0122e-05	0.00160705	-1.84706	26.2809	2.95191e-07	2.29932e-05		40	77	45	42	38	64	67	55	88	127	43	40	26	55	19	17	34	39	14	12	16	52	27	22	61	95	17	75
539276	HTATIP2	HIV-1 Tat interactive protein 2	protein_coding	5.19423	-0.135565	1.84883	0.17392	0.428289	-0.225551	4.90627	0.0267594	0.140172	-0.218065	4.65273	0.0310043	0.13583	-0.353109	11.6194	0.000652681	0.00788867		494	480	418	439	432	604	468	578	456	414	457	365	378	428	522	290	461	291	350	425.5	416	390.5	259	526	313.5	437.5	387.5	567
515397	HYAL1	hyaluronidase 1	protein_coding	4.09975	0.452334	11.6238	0.000651149	0.0135202	0.720071	25.9224	3.55425e-07	5.69993e-05	0.342474	6.50136	0.0107792	0.0675549	0.591675	17.7281	2.5483e-05	0.0006821		254	269	233	276	252	284	292	195.33	298	233.33	192	247	228	233	196	170	201	218	155.5	260	189	281	144	261	147	201	118	161
281838	HYAL2	hyaluronidase 2	protein_coding	4.14913	0.00155147	0.000279506	0.986661	0.99445	0.293098	9.32448	0.00226113	0.0297748	0.0652252	0.497222	0.480723	0.696776	0.320454	11.2553	0.000793946	0.00896489		221	240	263.5	235.5	220.5	330	219	226	236	208.5	266.5	172.5	208.5	241	259	166	284.5	195	187.5	252	188.5	240.5	152.5	238	152	207	224.5	249
506009	IBA57	iron-sulfur cluster assembly factor IBA57	protein_coding	3.40585	0.2706	5.67593	0.0171992	0.113566	0.446276	15.3634	8.86907e-05	0.0034738	0.550461	23.4643	1.27254e-06	0.000108299	0.385092	11.1686	0.000831942	0.00922766		139	125	127	132	156	138	155	156	158	133	147	136	129	181	130	104	187	129	118	156	121	157	103	140	70	89	82	111
540885	IBTK	inhibitor of Bruton tyrosine kinase	protein_coding	4.86293	-0.324776	13.1876	0.00028181	0.00778621	-0.36993	16.6841	4.41504e-05	0.00212532	-0.384024	17.9955	2.21422e-05	0.000887093	-0.486007	28.8556	7.79798e-08	8.02319e-06		364	362	382	417	339	365	316	367	428	327	278	305	281	394	312	225	356	293	300	298	282	340	146	351	294	384	366	539
541255	ICE2	interactor of little elongation complex ELL subunit 2	protein_coding	3.25587	-0.367999	12.5003	0.000406885	0.0098937	-0.203466	3.629	0.0567811	0.215243	-0.490422	20.1662	7.09969e-06	0.000382357	-0.300868	7.8236	0.00515683	0.0342472		108	117	116	139.5	121	138	108	123	118	120	85	101	99	145.2	97	76	109	73.2	85	105	100	122	62	109	114	140	121	158
785548	ICMT	isoprenylcysteine carboxyl methyltransferase	protein_coding	5.45987	-0.226632	4.96638	0.0258447	0.143822	-0.408198	17.0785	3.5867e-05	0.00186603	-0.169435	2.89822	0.0886774	0.260293	-0.331855	10.9871	0.00091746	0.0099208		508	590	734	503	477	583	493	562	461	517	503	430	418	500	556	419	579	478	494	564	450	663	269	528	376	567	594	545
497011	ID1	inhibitor of DNA binding 1	protein_coding	2.5348	0.532121	10.4107	0.00125286	0.0212716	-0.0458828	0.0693891	0.792228	0.905114	0.713636	18.4233	1.76882e-05	0.000750359	0.251471	2.18734	0.139149	0.330866		80	80	90	93	76	112	51	67	91	63	48	46	92	104	70	55	98	96	67	101	71	68	41	63	29	46	71	50
281235	IDH1	isocitrate dehydrogenase (NADP(+)) 1	protein_coding	8.43073	-0.250466	11.1878	0.000823358	0.0157552	0.00593782	0.00646162	0.935932	0.97141	-0.296043	15.1732	9.80853e-05	0.00266201	-0.241129	10.54	0.00116821	0.011834		3275	4365.5	4156.5	4254.5	4045.5	4576	5187	5273	5430	4275	5316	3951.5	3562	4054	4168	2446	3969.5	2750.5	3880	3815	3982	4670	2409.5	4520	2907	4240	4263.5	5010
282446	IDH3A	isocitrate dehydrogenase (NAD(+)) 3 catalytic subunit alpha	protein_coding	7.90658	0.192476	9.09879	0.00255779	0.0341802	0.303242	22.4572	2.14876e-06	0.000246875	0.231591	13.1207	0.000292058	0.00554629	0.299312	21.151	4.24476e-06	0.000175217		3264	3317	3417	3747	3122	3708	3082	3617	2874	3045	3461	2759	2793	3486	3269	2485	3503	2749	2735	3758	3149	3201	1733	3200	1950	2341	2423	2949
541272	IDS	iduronate 2-sulfatase	protein_coding	3.42851	-0.345455	7.78998	0.00525369	0.0551355	-0.496244	14.355	0.000151379	0.00496918	-0.611445	22.5825	2.01309e-06	0.00015084	-0.560527	19.3429	1.09225e-05	0.000362863		115	152	152	129	148	136	109	111	137	146	68	115	95	133	85	86	110	86	97	97	96	138	83	121	96	179	132	174
525380	IER2	immediate early response 2	protein_coding	5.54303	0.28974	7.63404	0.00572768	0.0582654	0.189121	3.43849	0.0636937	0.229341	0.17445	2.87317	0.0900673	0.262639	0.356944	12.235	0.000469014	0.00618784		502	664	740	667	865	851	655	681	481	495	560	525	545	707	603	475	579	475	669	693	564	598	355	737	414	479	578	430
788579	IFFO2	intermediate filament family orphan 2	protein_coding	5.92388	0.309788	9.63862	0.00190529	0.0277676	0.249828	5.978	0.0144855	0.0954135	0.243472	6.11901	0.0133735	0.0780945	0.349737	11.3641	0.000748767	0.00863965		872	934	651	1123	819	1063	713	846	731.5	836	772	588	619.5	793	896	673	828	765	601	879.5	704	904	649	801	527	725	578	557
541283	IFRD1	interferon related developmental regulator 1	protein_coding	3.39413	-0.506111	8.34733	0.00386254	0.0451295	-0.546314	11.1272	0.00085071	0.0161109	-0.618161	13.7602	0.000207693	0.00439967	-0.723798	19.0691	1.26071e-05	0.000408014		102	103	94	227	203	133	112	131	139	118	121	83	63	139	109	77	105	110	87	121	76	116	55	135	108	211	103	175
767939	IFRD2	interferon related developmental regulator 2	protein_coding	4.28961	-0.184058	3.1556	0.0756667	0.270333	-0.376521	12.8868	0.000330912	0.00870665	-0.155795	2.20438	0.137619	0.339133	-0.256703	5.9431	0.014775	0.0738746		244	255	235	244	205	309	244	256	191	163	240	193	198	257	222	200	206	220	171	253	238	231	188	240	205	254	244	221
536731	IFT122	intraflagellar transport 122	protein_coding	2.60481	0.247221	1.63712	0.20072	0.462743	0.3585	3.3008	0.0692463	0.240478	0.418196	4.66603	0.0307649	0.135039	0.746311	13.8238	0.000200777	0.00328849		88	69	64	100	107	81	67	74	73	51	68	83	96	114	81	53	106	53	113	67	130	98	58	64	47	50	70	73
281849	IGF2R	insulin like growth factor 2 receptor	protein_coding	6.95536	-0.207311	6.3453	0.0117693	0.0909039	-0.416689	25.7654	3.85538e-07	6.04024e-05	-0.0940419	1.34385	0.246356	0.477457	-0.197064	5.79182	0.0161009	0.0786058		1988	1628	1952	1843	1513	1720	1201	1439	1135	989	1179	1153	1368	1781	1891	1311	1765	1720	1179	1626	1229	1296	951	1453	1327	1746	1569	1667
404186	IGFBP6	insulin like growth factor binding protein 6	protein_coding	0.361598	-1.0062	6.09753	0.0135371	0.0988535	-0.162426	0.166526	0.683218	0.845981	-1.45828	12.7008	0.000365498	0.00655944	-1.0325	5.99508	0.0143458	0.0724489		5	20	29	1.5	15	10	17	19	15	18	10	14	7	5	10	8	10	7	2	10.5	7	7	7	14	30	31	9	15
511594	IGSF5	immunoglobulin superfamily member 5	protein_coding	3.70649	0.653774	22.9482	1.66426e-06	0.000206713	0.435693	10.0906	0.0014903	0.0225046	0.806502	36.1647	1.81323e-09	8.0642e-07	0.631057	22.1838	2.47756e-06	0.000118194		179	189	146	220	255	207	234	181	188	139	136	127	143	245	225.5	143	251	142	153	185	171	210	106	217	74	95	95	177
767864	IL10RB	interleukin 10 receptor subunit beta	protein_coding	3.6662	0.515789	19.8145	8.53313e-06	0.000664668	0.368294	10.0378	0.00153361	0.0229266	0.383448	10.7702	0.00103148	0.0137239	0.165573	1.93066	0.164687	0.368056		128.2	184	196	203.33	203.2	229	187	180	174.2	182	178	169	123	193	178	133	151	135	138.2	176	143.33	177.2	73	167.2	120	100.2	108	101
538495	ILDR1	immunoglobulin like domain containing receptor 1	protein_coding	2.08528	-0.271525	1.13618	0.286461	0.556887	-1.05438	16.1463	5.86342e-05	0.00263319	0.0455507	0.0321705	0.857654	0.934003	-0.0845339	0.116618	0.732732	0.86606		40	47	39	42	34	53	32	90	41	31	23	26.5	35	51	57	21	62	52	40	72	35	102	63	66	35	98	48	42
535487	INPP4A	inositol polyphosphate-4-phosphatase type I A	protein_coding	6.53953	0.293105	14.6697	0.000128088	0.00451649	0.126128	2.65519	0.103212	0.303085	0.315421	16.6978	4.38316e-05	0.00145968	0.292501	13.7115	0.000213144	0.00343272		1177	1469	1253	1499	1311	1302	1125	1314	1214	1103	1266	887	1139	1357	1197	1068	1211	1038	867	1456	1144	1308	904	1428	658	921	884	964
514123	INPP5K	inositol polyphosphate-5-phosphatase K	protein_coding	4.17	0.565759	23.5326	1.22818e-06	0.000169329	0.215671	3.5544	0.0593878	0.22028	0.686868	34.209	4.94985e-09	1.6788e-06	0.343668	8.9538	0.00276893	0.0218519		233	212	251	277	250	289	175	274	228	223	244	245	238	292	269	151	257	219	249	237	256	326	107	256	105	162	184	131
534440	INSIG2	insulin induced gene 2	protein_coding	3.03308	0.379526	8.38509	0.00378311	0.0444652	0.308906	5.50166	0.0189984	0.113217	0.541731	16.9519	3.83381e-05	0.00131158	0.245971	3.33464	0.0678354	0.205413		123	111.5	105	138	107	118.5	89	109	100.5	94	122	112.5	107	117	145	108	119.5	84	62	95	100	124.5	60	118	51.5	77	66	100
517489	INTS12	integrator complex subunit 12	protein_coding	2.42002	-0.387899	6.75373	0.0093552	0.0789835	-0.30604	4.30671	0.0379624	0.171884	-0.352312	5.35362	0.0206793	0.104765	-0.64483	18.1589	2.03215e-05	0.000577676		42	80	63	70	53	67	51	74	66	79	48	75	58	59	43	44	66	54	44	58	50	50	34	56	47	87	64	71
534029	IP6K1	inositol hexakisphosphate kinase 1	protein_coding	4.45581	0.211351	4.22653	0.0397966	0.185411	0.135692	1.61401	0.203928	0.450571	0.241844	5.45191	0.0195469	0.100858	0.457238	18.9427	1.34705e-05	0.000426938		313	303	312	351	303	348	243	265.5	266	190	292	208	240	359	323	242	307	241	227	355	309	354	198	279	195	248	251	221
507606	IQCC	IQ motif containing C	protein_coding	1.39233	-0.618831	6.40302	0.0113927	0.089194	-0.535661	4.51795	0.0335409	0.159528	-1.01471	15.6104	7.78255e-05	0.00224473	-0.380975	2.39089	0.122044	0.303832		21	22	26	24	36	45	20	47	35	14	20	32	21	22	21	7	23	19	24	35	37	28	13	37	41	45	30	23
521541	IQSEC1	IQ motif and Sec7 domain ArfGEF 1	protein_coding	6.99607	0.312249	13.8609	0.000196853	0.00612643	0.198889	5.57659	0.0182021	0.110212	0.477691	32.6592	1.09816e-08	3.02808e-06	0.439199	27.5913	1.49854e-07	1.27533e-05		2021	1726.5	1741	1885.5	1708	2142	1503	1646	1504	1262	1767.5	1362	1741	1858.5	2015	1688	1807	1619.5	1380	2103	1581	1728	1203.5	1977.5	1023	1242.5	1168	1254
281874	ITGAL	integrin subunit alpha L	protein_coding	2.0522	-0.641808	7.55662	0.00597901	0.0597337	-1.54867	36.7397	1.35001e-09	8.46029e-07	-1.08615	19.1644	1.19929e-05	0.000553253	-1.64779	44.5548	2.47335e-11	8.97369e-09		50	53	62	42	44	55	27	87	33	29	29	14	54	42	33	19	41	21	33	34	27	18	18	24	65	79	87	34
282564	ITGB5	integrin subunit beta 5	protein_coding	5.42301	0.175561	3.98103	0.0460154	0.202365	0.176061	3.92981	0.0474372	0.194013	0.254937	8.11853	0.0043815	0.037497	0.360906	16.2531	5.54189e-05	0.00123568		570	615	591	661	546	689	569	578	545	442	477	459	520	546	582	514	609	535	511.5	727	484	611	356	626	363	471	475	395
534787	ITIH5	inter-alpha-trypsin inhibitor heavy chain 5	protein_coding	0.237848	-1.08524	12.6053	0.000384663	0.00955558	-0.0138494	0.00180702	0.966093	0.985463	-1.88346	30.0705	4.16615e-08	7.4714e-06	-0.574387	2.76248	0.0964986	0.259283		13	11	10	12	9	15	19	13	20	13	10	7	2	12	10	1	7	4	12	7	6	9	4	14	15	24	20	17
539959	ITM2C	integral membrane protein 2C	protein_coding	4.619	-0.149654	1.52921	0.216231	0.482313	-0.0179253	0.0201198	0.887203	0.949163	-0.432079	12.1437	0.000492534	0.0081814	-0.395651	10.0612	0.00151421	0.0141057		235	358	333	292	298	337	402	291	473	409	308	283	231	305	202	193	192	179	215	260	296	319	191	284	231	317	287	279
281878	ITPR2	inositol 1,4,5-trisphosphate receptor type 2	protein_coding	3.94769	-0.571938	8.49155	0.003568	0.0429624	-0.676303	12.3972	0.000429973	0.0104183	-0.739514	14.7555	0.000122393	0.00303843	-0.856317	19.2126	1.16941e-05	0.000382959		159	255	186	170	103	121	321	155	213	136	215	145	122	184	119	100	105	108	116	145	256	131	104	231	154	201	266	172
521706	ITSN2	intersectin 2	protein_coding	4.27169	-0.237783	3.23215	0.0722058	0.264009	-0.224747	2.93834	0.0864994	0.272961	-0.44322	11.8454	0.000578034	0.00903554	-0.142023	1.15224	0.28308	0.515224		227	356	224.5	276	165.5	265.5	201	277.5	299	251	215	154	150	224.5	186	146	225.5	180.5	152.5	247	201.5	263.5	200	296	190	255.5	191	223.5
512319	JADE2	jade family PHD finger 2	protein_coding	2.22357	-0.809973	10.5035	0.0011915	0.0206372	-0.449149	3.16464	0.0752488	0.252422	-0.927348	13.739	0.000210052	0.00443114	-1.15974	19.0135	1.29799e-05	0.000417141		67	58	54	35	29	45	64	41	102	59	59	50	40	39	46	21	40	40	19	23	43	48	58	36	49	97	39	88
537201	JAK1	Janus kinase 1	protein_coding	5.73801	0.393331	25.5137	4.39257e-07	8.90594e-05	0.369939	21.3648	3.79681e-06	0.000373905	0.40356	26.4116	2.75874e-07	3.25083e-05	0.466524	34.6537	3.93899e-09	6.62279e-07		704	751	820	927	922	876	651	734	757	522.5	609	671	538	881	881.75	571	883.5	605.5	529	802	669.5	770	451	757	397	589.5	453	621
527239	JAKMIP2	janus kinase and microtubule interacting protein 2	protein_coding	2.91956	-0.812659	11.4385	0.000719381	0.0143949	0.00460218	0.000375907	0.984531	0.992595	-1.07237	17.5147	2.85092e-05	0.00103983	-0.576517	5.76769	0.0163235	0.0791602		52	83	76	76	59	164	117	120	133	94	65	126	25	100	67	19	120	43	70	52	57	88	55	91	71	114	87	151
100139040	JMJD8	jumonji domain containing 8	protein_coding	3.72988	0.454805	16.1267	5.92429e-05	0.00260122	0.266079	5.27634	0.0216172	0.122649	0.287846	6.20326	0.0127515	0.0758106	0.23323	3.9023	0.0482201	0.164354		189	195	234	238	187	236	174	145	159	173	192	145	143	165	204	144	160	164	112	213	160	161	101	175	128	142	113	141
407173	JSP.1	MHC Class I JSP.1	protein_coding	2.63504	-0.626594	3.82539	0.0504817	0.213366	-0.35432	1.03174	0.309751	0.566309	-1.20717	13.6544	0.000219731	0.0045487	-1.08083	9.63234	0.00191181	0.0167247		75.29	83.42	44.32	55.58	124.08	111.92	241.53	204.5	81.33	45.5	35.46	41.08	19	40.92	73.25	47.5	59.5	45.17	39.62	119.42	51	36.25	23.92	13	89.83	64.75	62.67	111.66
540675	KALRN	kalirin RhoGEF kinase	protein_coding	5.11072	-0.302146	10.9303	0.000946057	0.0174375	-0.262203	8.09706	0.00443371	0.0452977	-0.345401	14.3725	0.000149976	0.00354061	-0.170527	3.54361	0.0597752	0.189105		307	486	368	447	385	513	379	503	385	514	374	381	306.2	432	387	284	437	266	453	398	412	447	292	468	344	430	430	486
509624	KARS1	lysyl-tRNA synthetase 1	protein_coding	7.42039	-0.134166	3.96868	0.046354	0.203259	-0.135689	4.17242	0.041087	0.179262	-0.172751	6.53196	0.0105953	0.0669332	-0.234663	11.7436	0.000610514	0.00754902		1958	2355	2203	2130	1998	2460	2240	2548	2070	2157	2401	1771	1683	2191	2025	1540	2064	1543	2104	2164	2144	2000	1162	2115	1700	2106	2191	2149
537739	KATNAL1	katanin catalytic subunit A1 like 1	protein_coding	1.60977	-0.674872	10.8136	0.00100756	0.0182016	-0.838149	17.1335	3.48417e-05	0.00183345	-0.543698	6.92498	0.00849997	0.0578152	-0.574187	8.57842	0.00340171	0.0252827		29	31	39	31	24	28	21	30	23	36	26	40	24	34	36	17	42	22	22	43	25	37	30	35	35	45	45	24
530516	KBTBD8	kelch repeat and BTB domain containing 8	protein_coding	3.35714	-0.298018	4.81954	0.0281389	0.151025	-0.316257	5.38494	0.0203113	0.118057	-0.312582	5.18096	0.0228357	0.111486	-0.590278	17.6793	2.61461e-05	0.000693822		136	146	107	121	94	165	117	110	168	137	112	99	73	142	133	88	118	109	71	108	81	153	63	114	112	125	108	180
613522	KCMF1	potassium channel modulatory factor 1	protein_coding	6.78298	0.0410466	0.310507	0.577369	0.782961	0.274695	13.9241	0.000190346	0.00580109	-0.0365565	0.243946	0.621371	0.798177	0.125386	2.82257	0.0929474	0.253368		1283	1669	1382	1741	1458	1722	1638	1565	1590	1555	1518	1163	1117	1394	1547	1062	1442	1025	1059	1465	1297	1690	868	1341	958	1465	979	1378
515624	KCP	kielin cysteine rich BMP regulator	protein_coding	0.834928	-0.612131	4.889	0.0270284	0.147873	-1.31394	22.0642	2.6368e-06	0.00028852	-0.748974	6.67507	0.00977705	0.0634113	-1.68601	36.7258	1.35971e-09	2.92911e-07		14	16	28	11	22	15	18	27	2	20	6	13	13	16	12	10	31	8	11	9	5	19	7	16	15	26	19	23
614487	KDM2B	lysine demethylase 2B	protein_coding	7.40295	0.322493	13.9078	0.000191996	0.00604349	0.424834	24.1504	8.90975e-07	0.000119261	0.354584	15.9388	6.5425e-05	0.0019609	0.374938	18.5914	1.61952e-05	0.000482757		2527	2107	2468	2588	2556	2694	1889	2432	2436	2148	2535	2126	2575	2784	2461	1466	2591	1821	2091	2364	2221	1882	1471	2118	1183	1656	1607	1968
508141	KDM4B	lysine demethylase 4B	protein_coding	4.66018	-0.188427	3.00349	0.0830856	0.283329	-0.547545	24.6062	7.03262e-07	9.89375e-05	-0.0603511	0.305959	0.58017	0.772981	-0.368346	11.1142	0.000856671	0.00942611		311	329.5	321	348	342	349.5	264	317	231	171	243	232	311	378	335	275	324	265	313	352	267	248	172	238	281	279	345	249
524768	KDM4D	lysine demethylase 4D	protein_coding	0.085212	-1.69481	8.81557	0.00298671	0.0378472	-0.541289	1.14234	0.285159	0.541872	-1.55595	7.52999	0.00606802	0.0461953	-2.05751	15.298	9.18153e-05	0.00180322		4	3.5	0.5	3	11.33	4	10	29.5	58.5	15	0	16	7.5	5.5	0	1.5	2.5	5	7.5	2	3.5	10	4.5	6.5	8	17.5	11.33	6
100140276	KDM6B	lysine demethylase 6B	protein_coding	6.63299	0.0757561	0.88002	0.348196	0.612632	0.254178	9.02243	0.00266687	0.0333646	0.243484	9.06739	0.00260208	0.0263399	0.298881	12.3598	0.00043868	0.00590633		1411	1363	1443	1312	1416	1634	1081	1129	1381	1216.5	1414	893	1311	1504	1653	1111	1489	1271	950.5	1224	1073	1306	1004	1332	958	1099	970	1150
521504	KDM7A	lysine demethylase 7A	protein_coding	4.12893	-0.310617	7.895	0.00495715	0.0529431	-0.232639	3.87818	0.0489174	0.197979	-0.420913	13.9449	0.000188248	0.00413277	-0.423582	13.3411	0.000259651	0.00399087		208	230	218	235	236	273	180	180	265	248	191	181	140	192	235	122	256	190	129	188	153	193	124	217	189	242	194	273
	KEH36_t01		tRNA	10.6194	0.300377	4.02481	0.0448357	0.199052	-0.18297	1.61501	0.203788	0.450391	0.49107	11.7057	0.000623092	0.009577	0.164568	1.30869	0.252632	0.480884		12088.5	19289.8	19351.5	32929	24276.8	17454.2	18968	21527.2	20977.2	17473.6	21044.2	12496.2	19466	23548.8	21885.5	13638.5	22046.4	17376.2	19612.2	24911.2	17458.8	28841.3	18607.2	23246.7	11606.8	12709.8	15351.1	9857.67
	KEH36_t04		tRNA	3.78213	0.443379	10.0133	0.00155414	0.0244042	-0.410335	8.61092	0.00334153	0.03803	0.757667	29.7884	4.81861e-08	8.5172e-06	0.362957	6.81072	0.0090612	0.0519446		122.17	168.08	185	224.37	164.67	157.54	156.58	167.54	138.42	117	142.75	114.25	155.42	225.54	207.29	136.08	194.21	173.12	215.58	235.29	192.58	278.5	206	218.71	85.71	105.42	130.37	120.08
	KEH36_t06		tRNA	5.01587	0.589944	13.1513	0.000287321	0.00784414	-0.309598	4.1761	0.0409981	0.178987	0.868609	31.8219	1.68978e-08	4.16017e-06	0.36221	5.82444	0.015805	0.0775731		209.92	418.08	392.75	861.25	502.67	333.42	324.42	406.67	427.92	330.83	340.5	216	422	517.67	430.17	306.58	487.17	419.75	417.92	574.67	410.83	650.58	382.75	628.37	169.83	254.42	320	251.92
	KEH36_t07		tRNA	5.54111	0.352794	4.94716	0.0261335	0.144951	-0.354489	5.09647	0.0239746	0.131114	0.685672	19.3926	1.06418e-05	0.000509438	0.28925	3.29964	0.0692952	0.208278		315.47	550.7	400.1	751.28	638.67	608.92	484.02	494.76	601	498.97	478.25	498.97	465.8	667.48	831.67	387.82	797.97	470.45	721.85	838.9	528.2	884.45	673.92	807.62	248.38	414.85	435.5	428.32
	KEH36_t10		tRNA	4.04998	0.310116	5.32173	0.0210611	0.128198	-0.405736	8.96998	0.00274452	0.0337846	0.523166	15.0897	0.000102519	0.00274452	0.146374	1.13615	0.286467	0.518922		146.92	215.08	202.33	240.58	199.42	193.08	205.5	213.42	178	191.83	184.5	131.83	158.75	227.08	201.17	168.92	240.58	201	248.83	307.5	203.42	301	268.41	233.58	110.42	133.75	177.5	126.42
	KEH36_t14		tRNA	5.82769	0.380053	7.78959	0.00525481	0.0551355	-0.412706	10.0682	0.00150849	0.0227047	0.533771	17.0653	3.6116e-05	0.00124795	0.104673	0.636358	0.425033	0.649235		485.5	752.16	670.25	1330.74	927.41	705.16	648.75	726.66	682.83	546.5	579.16	466.33	682.66	913.33	746.16	502.83	875.83	609	679.66	989.99	633.25	1041.33	715.5	840.49	375.83	511.91	560.16	487.08
	KEH36_t17		tRNA	4.23666	0.313684	5.64547	0.0175005	0.114841	-0.256517	3.46439	0.0627038	0.227336	0.463799	12.2722	0.000459763	0.00775712	0.137899	0.940027	0.332271	0.563004		200.08	271.75	264.33	246.42	205.94	252.19	247.94	228.25	197.08	220.19	231.25	192.42	198.67	234.44	278.58	170.79	306.36	202.25	249.4	287.75	245.78	364.78	260.94	197.19	125.44	155.92	194.25	181.75
507534	KIAA0513	KIAA0513	protein_coding	2.93319	0.657921	13.5708	0.000229737	0.00688563	0.377422	4.21359	0.0401014	0.176864	0.508413	7.74821	0.00537658	0.0427985	0.736939	15.8665	6.79701e-05	0.00142417		94	132	128	129	130	134	91	86	122	73	100	65	86	75	129	91	79	105	42	120	113	116	92	120	58	74	64	43
100300544	KIAA1549L	KIAA1549 like	protein_coding	1.58877	-0.116265	0.225153	0.635142	0.820892	-0.150221	0.375912	0.539799	0.751789	-0.119877	0.233055	0.629268	0.803213	-0.925675	13.2353	0.000274721	0.00416217		22	47	33	41	36	43	34	55	39	79	31	32	35	42	23	24	42	25	30	17	21	39	9	22	22	24	62	35
527883	KIF1A	kinesin family member 1A	protein_coding	2.9421	-0.390525	1.27877	0.258128	0.52864	1.37081	13.969	0.000185849	0.00573221	-0.822626	5.30661	0.0212446	0.106278	0.46949	1.67417	0.1957	0.410049		58	138.5	108	149	103	84	101	85	171	222	162	94	58	100	66	51	31	116	25	75	80	69	74	75	171	132	29	79
100337486	KIF26A	kinesin family member 26A	protein_coding	3.01998	-0.566557	11.6943	0.000626912	0.0132769	-0.472898	7.32749	0.00679078	0.0587791	-0.274095	2.74893	0.0973196	0.274892	-0.585271	11.3941	0.000736759	0.00853682		81	122	104	105	106	103	67	55	114	84	54	77	81	114	101	93	144	123	48	80	40	84	49	78	89	108	108	164
538771	KIF5C	kinesin family member 5C	protein_coding	4.90805	-0.469356	9.89688	0.00165559	0.0255297	-0.803154	29.3968	5.89758e-08	1.50574e-05	-0.471926	9.87479	0.00167559	0.0195277	-0.643635	19.6947	9.0851e-06	0.000317909		299	460	486	397	286	415	303	324	252	357	222	199	303	344	376	297	270	368	243	378	222	380	156	351	402	535	400	270
539231	KIFC3	kinesin family member C3	protein_coding	5.29604	0.289925	5.63002	0.0176554	0.115417	0.465131	13.8662	0.0001963	0.00596122	0.304133	6.01583	0.0141781	0.081545	0.654683	27.5415	1.53759e-07	1.29508e-05		541	595	527	615	473	739	547	556	489	371	629	401	505	487	510	428	536	568	355	648	543	591	387	601	343	481	291	286
280832	KIT	KIT proto-oncogene, receptor tyrosine kinase	protein_coding	7.20903	0.300958	3.9766	0.0461366	0.202704	0.550808	12.8425	0.000338831	0.00880953	0.318488	4.35674	0.0368628	0.152713	0.404167	7.23682	0.00714233	0.0437845		1796	1518	1691	2311	2583	2980	1289	2545	2443	1646	2765	1884	1610	2654	2841	1023	2104	1413	1587	2499	2049	1955	1087	1737	1297	1533	1137	1628
767885	KLC4	kinesin light chain 4	protein_coding	3.56086	0.545319	8.78527	0.00303673	0.0383004	0.400051	4.45913	0.0347151	0.16285	0.619435	11.8363	0.000580865	0.00906952	0.830637	19.682	9.14578e-06	0.000318858		132	173	143	286	224	141	159	177	99	90	146	175	148	225	138	144	160	129	116	217	156	191	168	217	86	107.5	111	93
100140477	KLF12	KLF transcription factor 12	protein_coding	1.47037	-1.19049	17.3692	3.07776e-05	0.00162202	-0.170821	0.375115	0.540229	0.752109	-0.639478	5.46229	0.0194312	0.100449	0.0439284	0.0257738	0.872454	0.939875		8	18	22	17	15	34	28	68	47	25	39	22	11	37	31	14	26	22	34	34	33	60	32	40	25	56	25	44
407241	KLF15	KLF transcription factor 15	protein_coding	0.788767	0.863658	9.57674	0.00197057	0.0285982	0.784576	5.75129	0.0164765	0.103585	0.988964	12.5842	0.000389011	0.00686722	1.12839	12.3574	0.000439238	0.00590807		44	25	27	24	32	35	9	20	23	13	13	13	32	19	41	24	21	32	11	17	13	28	17	22	12	15	7	13
537747	KLF7	KLF transcription factor 7	protein_coding	4.24396	0.329584	8.79581	0.00301924	0.0381193	0.431609	15.386	8.76345e-05	0.00346194	0.438115	14.8777	0.000114709	0.00294506	0.159541	2.03422	0.153793	0.352333		298	291	305	293	222	288	231	260	278	267	264	234	290	239	298	204	281	264	173	236	212	262	129	187	125	215	141	209
505844	KLHDC10	kelch domain containing 10	protein_coding	4.42005	0.25777	8.88463	0.00287582	0.0372107	0.310092	13.5357	0.000234071	0.00676548	0.241537	7.59374	0.00585715	0.0451288	0.257282	9.13231	0.00251134	0.0204512		282	325	300	298	305	322	271	299	316	305	313	220	219	301	304	221	322	209	244	296	261	336	159	270	145	199	214	311
514526	KLHL40	kelch like family member 40	protein_coding	3.86686	-0.118448	0.738465	0.390153	0.645929	0.455115	10.6649	0.00109187	0.0185618	-0.198739	2.05679	0.151529	0.359019	0.541679	15.7144	7.36612e-05	0.00151315		143	157	218	195	198	270	231	202	176	103	240	171	137	189	206	96	173	159	186	224	200	176	158	204	200	149	165	164
617418	KLK5	kallikrein related peptidase 5	protein_coding	3.37735	-0.592358	11.7842	0.000597349	0.0128212	0.00920292	0.0029083	0.956992	0.982185	-0.839978	22.6886	1.90496e-06	0.000144306	-0.587058	10.8203	0.00100392	0.0105672		91	100.2	112	89	78.2	118.2	233	260	141	168	175	101	62	93	75	40	89	74	198	97	96	125	58	166.4	136	101	123	141
532677	KLK6	kallikrein related peptidase 6	protein_coding	5.21272	-0.539975	13.048	0.000303614	0.00815969	-0.0837128	0.32096	0.571031	0.773014	-0.687089	20.6653	5.46994e-06	0.000313524	-0.46208	8.85245	0.00292695	0.0226326		390	471	537	356	431	737	523	447	453	477	481	346	287	449	408	209	627	367	649	354.5	316	280	250	349	492	551	443	634
506380	KLK7	kallikrein related peptidase 7	protein_coding	2.56302	-0.458732	4.18414	0.0408038	0.188274	-0.475283	4.6681	0.0307278	0.150924	-0.556837	6.12917	0.0132969	0.0778779	-0.805667	11.8986	0.000561766	0.00704737		74.5	67	134	38	63	87	64	91	56	67.5	67.5	41.5	80	80	52	16	66	58	86	30	46	56.5	25	64	72	97	74	77
524357	KREMEN1	kringle containing transmembrane protein 1	protein_coding	5.62294	0.258702	7.85603	0.00506516	0.0538007	0.0922522	0.965347	0.325843	0.582333	0.319863	11.5438	0.000679738	0.0102009	0.505312	29.0685	6.98649e-08	7.40944e-06		729.5	641	663.5	844	712.5	773	566.5	707	522.5	431	540	485	573.5	592	843	549	726	586	493	807	593	830	538	727	439	632	455	494
511427	KRI1	KRI1 homolog	protein_coding	5.76366	0.10689	1.03209	0.309669	0.578274	0.281741	7.31722	0.00682968	0.0588704	0.147346	1.94869	0.162728	0.374234	0.359444	11.4958	0.000697546	0.008255		611	699	723	746	897	983	655	752	627	621	761	675	532	971	710	484	868	626	712	669	694	564	502	796	503	515	548	657
100138169	KRT16	keratin 16	protein_coding	-0.778089	4.27104	10.2661	0.00135495	0.0224337	0.249177	0.0378232	0.845799	0.931504	0.428647	0.110705	0.739343	0.866927	6.04643	19.2486	1.14752e-05	0.000377587		1	76.5	0.5	0	0	55.5	0.5	0.5	0	0	0	0	1.5	1.5	1	0.7	0	0	12.5	69.75	6	0.33	0	31.75	0	0.5	0	0.5
535697	KRT7	keratin 7	protein_coding	5.71734	0.47149	8.91402	0.00282989	0.0367379	0.457523	7.29133	0.00692883	0.0593233	0.575897	13.1081	0.000294029	0.00557603	0.376258	4.84111	0.027789	0.113318		882.33	894	864.33	712	780	1099	550.33	734	675	329.33	740	571	888	946	867	452	917	786.83	427	660	788	490.33	494.5	502	413.83	417	517.33	502
508202	KRT79	keratin 79	protein_coding	1.15255	2.12066	4.53795	0.0331513	0.165785	3.18786	10.218	0.00139076	0.0214239	3.39879	11.2568	0.000793331	0.0112759	4.05389	15.3836	8.77466e-05	0.00174569		5.25	310.75	2.83	1.5	11.42	1.33	21.25	159.1	23.08	2	116.32	1	3.83	4	543.54	2	50.83	0.5	251	169.17	75.17	2	4.5	37.42	2.25	0.5	1	1
522400	KRT80	keratin 80	protein_coding	3.54199	0.899661	34.8623	3.53875e-09	3.04929e-06	1.07271	47.5033	5.49125e-12	1.08154e-08	0.863627	30.0675	4.17276e-08	7.4714e-06	1.38446	79.4768	4.87912e-19	2.24228e-15		157.5	184	148	200	178	175	161	179	173	151	199	120	194	168	169	88	132	164	183	205	200	208	142.5	196	82	75	94	50
100138565	KSR1	kinase suppressor of ras 1	protein_coding	6.33848	0.102397	1.91561	0.166341	0.419037	0.258347	11.1044	0.000861241	0.0161606	0.224971	9.08277	0.0025803	0.0262156	0.364909	22.0979	2.59091e-06	0.000123175		1107	1049	1077	1174	1254	1292	930	1019	1054	944	987	857	852	1217	1374	847	1425	932	927	990	925	1196	670	1153	623	1041	802	1024
528582	KYAT1	kynurenine aminotransferase 1	protein_coding	4.2164	0.503334	9.95196	0.00160678	0.0249497	0.449633	7.89547	0.00495588	0.0482534	0.271258	2.91689	0.0876566	0.258673	0.792365	24.6211	6.97839e-07	4.62553e-05		228.03	311.48	193.28	404.22	355.88	398.05	205.28	199.78	169.95	226.38	219.6	266.02	217.05	277.72	197.15	208.4	262.55	236	199.3	378.58	170.22	294.2	155.6	340.42	219.27	203	137.07	204.92
524334	L3MBTL3	L3MBTL histone methyl-lysine binding protein 3	protein_coding	4.4898	-0.125683	1.1453	0.284534	0.554784	-0.430914	14.1154	0.000171931	0.00544923	-0.331926	7.55757	0.00597586	0.0456956	-0.228861	4.00206	0.0454447	0.157872		270	356	362	310	240	260	271	296	252	207	267	188	257	241	237	164	223	254	272	327	216	292	189	296	214	268	400	295
541142	LANCL2	LanC like glutathione S-transferase 2	protein_coding	4.43169	-0.183122	3.66687	0.0555045	0.225694	-0.327372	11.1653	0.000833436	0.0159149	-0.250099	6.69028	0.009694	0.0632219	-0.362003	14.0317	0.000179754	0.00302967		278	322	276	249	241	336	282	261	236	310	236	186	238	269	272	191	236	202	224	264	246	220	167	222	211	260	267	272
787569	LARP6	La ribonucleoprotein 6, translational regulator	protein_coding	3.20033	-0.436118	5.28555	0.0215032	0.129552	0.0235041	0.0148957	0.902861	0.956595	-0.782503	16.3878	5.16169e-05	0.00163352	-0.58701	9.01077	0.00268393	0.0214388		64	148	93	117	122	108	122	135	177	180	131	99	69	119	64	54	64	75	67	121	80	89	72	83	110	147	82	84
616148	LBH	LBH regulator of WNT signaling pathway	protein_coding	4.46177	-0.338663	5.86597	0.0154364	0.106975	-0.180414	1.67621	0.195429	0.44069	-0.635078	20.4629	6.07982e-06	0.000337994	-0.320541	5.57143	0.0182558	0.0858435		218	300	264	305	185	339	272	352	389	302	185	222	192	246	174	172	210	146	242	233	216	319	196	257	161	367	344	279
509348	LBR	lamin B receptor	protein_coding	4.23703	-0.326595	13.5886	0.000227565	0.00685029	-0.255759	8.36329	0.00382877	0.0413523	-0.263696	8.41196	0.00372761	0.0336339	-0.350836	15.2907	9.21693e-05	0.0018052		225	245	229	257	194	251	238	244	228	234	199	185	197	235	275	170	195	186	187	208	192	223	119	242	207	235	241	306
508890	LCK	LCK proto-oncogene, Src family tyrosine kinase	protein_coding	3.31936	-0.594342	11.7075	0.000622501	0.0132241	-0.462281	7.33449	0.0067644	0.0586546	-0.606563	12.7465	0.00035667	0.00645598	-0.687172	16.2903	5.43404e-05	0.0012182		108	109	135	80	96	196	112	152	120	120	95	53	62	128	139	55	140	87	83	98	106	107	57	83	129	178	100	131
281274	LDHA	lactate dehydrogenase A	protein_coding	5.80288	-0.18439	2.24852	0.133742	0.369174	-0.280965	5.66735	0.0172836	0.106688	-0.318899	6.84373	0.00889527	0.0594181	-0.412713	11.722	0.000617671	0.00761022		777	935.33	719.5	743.5	601	665	806	795	674	717.5	601	471	525	781	562.5	444	552	597.5	363	677.5	519.5	706.5	435.5	700.5	528.5	904	577.5	728.5
281276	LDLR	low density lipoprotein receptor	protein_coding	2.806	-1.45118	20.674	5.445e-06	0.000481703	-1.23171	14.8942	0.000113714	0.0041149	-1.66204	22.9288	1.68117e-06	0.000131695	-1.46065	19.3053	1.11398e-05	0.000368308		67	69	67	88	43	60	77	37	55	40	87	39	30	51	109	34	29	116	53	18	42	55	56	36	170	184	84	72
534018	LEFTY2	left-right determination factor 2	protein_coding	0.0220734	0.726032	2.66009	0.102895	0.318932	1.25668	6.58663	0.0102747	0.0761192	1.35904	9.33029	0.00225396	0.0240522	1.99773	19.3186	1.10626e-05	0.000366634		14	6.5	12	9.5	14	12	6	7.5	31.5	9	25.25	3.5	25.5	14.25	13	8.5	9	26	17	18	24	7	15.25	11	4	5.5	7	12.5
614804	LGALS4	galectin 4	protein_coding	5.54037	0.311209	5.15403	0.0231924	0.135489	0.146636	1.05385	0.304622	0.561712	0.509591	14.1993	0.000164432	0.00378468	0.323038	5.24288	0.0220368	0.097723		729.5	446.5	650	776	713	675	441.5	597	570.5	388	815.5	524	672	863	655.5	503	834.5	558	727	698	537	570	377.5	539	310	590	423	486
506977	LGALS8	galectin 8	protein_coding	2.22317	-0.041765	0.0503313	0.822488	0.920607	-0.751233	14.812	0.000118777	0.00419891	-0.230683	1.46111	0.226753	0.456134	-0.416008	4.93943	0.0262508	0.109078		42	70	70	62	69	54	30	61	49	72	36	33	38	43	67	34	69	31	60	46	59	57	29	63	45	44	59	50
281281	LGMN	legumain	protein_coding	5.67252	-0.202233	4.44208	0.0350635	0.171365	-0.510903	28.2746	1.05267e-07	2.3792e-05	-0.273298	7.99986	0.00467809	0.0393033	-0.592768	36.0495	1.92365e-09	3.68058e-07		552	656	567	591	632	687	549	706	682	524	592	638	454	685	536	414	543	417	624	535	573	625	396	473	420	600	669	749
540541	LHFPL4	LHFPL tetraspan subfamily member 4	protein_coding	2.29614	-0.0179718	0.012561	0.910763	0.963922	-0.482812	8.8709	0.00289753	0.0348297	-0.0515232	0.0990663	0.752953	0.876031	-0.5381	11.3134	0.000769499	0.00879692		55	64	69	52	60	68	53	53	60	72	65	28	44	56	65	41	49	56	58	55	41	56	31	62	41	66	45	67
540637	LIMA1	LIM domain and actin binding 1	protein_coding	6.82872	0.485238	14.3697	0.000150198	0.00505069	0.145941	1.25304	0.262973	0.51928	0.292608	5.17018	0.0229779	0.111963	0.2366	3.25124	0.0713694	0.212228		1923	2331	2182	1886	1745	1923.4	1582	1478	1035.5	1185	1102	1159.2	1515.5	1511	1449	1385	1458.2	1656	799	1556.4	996	1700	849	1515.2	732	1278	1151	1212
515401	LIMS2	LIM zinc finger domain containing 2	protein_coding	2.23615	-0.263827	1.85146	0.173614	0.427813	-0.818778	17.0573	3.62679e-05	0.00187979	0.0661052	0.116768	0.732567	0.864017	-0.153394	0.644497	0.422087	0.646231		56	51	70	68	36	59	26	45	33	40	43	35	59	59	58	68	56	69	50	73	44	76	34	57	42	69	104	66
112448101	LIN28B	lin-28 homolog B	protein_coding	3.99367	-0.540816	11.5147	0.000690485	0.0140616	-0.518134	12.1599	0.000488288	0.0112764	-0.545321	12.8439	0.00033858	0.00619098	-0.571075	14.6133	0.000131982	0.00240375		129	244.5	262.5	156.5	126	182	186	218	218	220	181.5	138.5	148	156	132.5	109	192.5	126	160	177	181.5	174	122	232	109	209	284	230
520564	LITAF	lipopolysaccharide induced TNF factor	protein_coding	6.88591	0.236428	13.5531	0.000231912	0.00692072	0.269713	17.2596	3.26047e-05	0.0017831	0.327332	26.275	2.96098e-07	3.45958e-05	0.268879	16.6626	4.46538e-05	0.00104523		1441	1745	1449	1967	1683	1863	1525	1747	1499	1535	1475	1350	1399	1693	1881	1242	1698	1449	1343	1658	1331	1734	823	1696	947	1310	1200	1327
511649	LMAN1	lectin, mannose binding 1	protein_coding	6.00084	0.266442	14.8488	0.000116482	0.00422615	0.259577	13.9263	0.00019012	0.00580109	0.266019	14.5558	0.00013607	0.00326259	0.24191	11.5345	0.000683177	0.00814789		856	883	967	987	919	941	823	880	862	798	928	753	692	943	827	676	872	790	582	892	844	901	513	890	534	656	556	705
790870	LMAN2	lectin, mannose binding 2	protein_coding	6.50873	0.195759	7.38436	0.00657935	0.0633481	0.188161	6.52512	0.0106361	0.077876	0.281838	15.2099	9.61975e-05	0.00262629	0.33712	21.1282	4.29564e-06	0.000176262		1221	1179	1319	1348	1306	1418	1174	1185	1002	943	1259	1049	1041	1401	1375	993	1282	1073	1090	1410	1181	1177	719	1324	860	893	940	962
527152	LMO1	LIM domain only 1	protein_coding	5.48433	0.330561	20.0179	7.67194e-06	0.000618555	0.233694	9.67235	0.00187062	0.0261564	0.297024	15.8745	6.76833e-05	0.00201544	0.504507	45.4765	1.54485e-11	6.8706e-09		502	615	626	696	632	758	597	659	540	490	625	462	520	603	581	453	597	468	550	749	602	747	439	734	326	468	407	476
614212	LMO4	LIM domain only 4	protein_coding	4.53552	-0.277252	7.94828	0.0048133	0.0519256	-0.206317	4.39338	0.0360788	0.166528	-0.365496	13.8406	0.000198988	0.00428057	-0.360043	12.9129	0.000326334	0.00473098		268	329	272	233.5	267	353	290	291	311	337	279	236	214.5	319.5	253.5	176	280	189.5	280.5	249	227	259.5	197.5	247	248.5	288	238.5	328
521633	LNPEP	leucyl and cystinyl aminopeptidase	protein_coding	3.60386	-0.222437	2.70033	0.100327	0.31535	-0.562767	18.1333	2.05973e-05	0.00129079	-0.16254	1.4333	0.231227	0.46078	-0.4636	12.2989	0.000453218	0.0060318		103	159	112	198	160	228	114	137	119	107	126	120	137	186	169	68	198	88	114	118	119	158	76	146	98	154	133	194
100137858	LOC100137858	cancer/testis antigen 47A	protein_coding	1.62037	-1.19116	4.52905	0.0333241	0.165974	-0.220163	0.151512	0.697095	0.852658	-1.65893	8.60423	0.00335382	0.031541	-2.21377	13.0963	0.000295874	0.0043957		4.87	54.33	11.83	10.62	24.37	51.92	50	26.67	123.67	112.38	15.08	26.75	7.08	36.75	16	6.17	21.83	10.33	5.17	1.17	9.58	24.5	49.7	15.17	8.17	40.53	21.25	58.23
100138864	LOC100138864	eukaryotic initiation factor 4A-II-like	transcribed_pseudogene	2.95989	-0.316697	2.85698	0.0909779	0.299086	-0.547345	8.30705	0.00394915	0.042299	-0.357803	3.591	0.0580934	0.201899	-0.653045	11.5546	0.000675819	0.0080811		116	118.67	66.58	96.08	78.83	119.75	85.42	67.08	104.58	105.33	63.17	65.33	68.83	69.58	109.25	78.67	117.42	60.33	64.58	74	67.25	82.25	40.08	107.42	79.25	120.75	69.58	154
100139670	LOC100139670	interferon-induced protein with tetratricopeptide repeats 1	protein_coding	2.9824	-0.28849	3.47882	0.0621592	0.240858	-0.101082	0.416983	0.518446	0.736256	-0.293742	3.63335	0.0566328	0.19898	-0.518468	11.0594	0.000882391	0.00966285		86.5	78	94.5	104.5	84	146.5	166.5	121	77	89.5	131	79	62	97	105.5	76.5	87.5	70	84	91	80	72.5	43.5	74	76	89.5	92.5	138.5
100196902	LOC100196902	uncharacterized LOC100196902	protein_coding	2.10813	0.464352	5.10611	0.0238417	0.137532	0.624517	8.27777	0.00401334	0.0425154	0.551497	7.00247	0.00813974	0.0560273	0.790308	13.9099	0.000191782	0.00316658		51	63	51	69	74	72	51	37	81	44	77	42	68	57	86	46	41	45	33	68	51	78	31	83	32	39	44	39
100295712	LOC100295712	tubulin alpha-3 chain	protein_coding	4.26935	-0.137266	0.466488	0.494607	0.724132	-0.178469	0.746684	0.387528	0.635297	-0.573337	8.10375	0.00441737	0.0377338	-0.815078	15.9971	6.3438e-05	0.00135811		217.67	325.17	291.5	162.67	212.83	323.67	229.5	170.67	468.33	359.5	295.83	185	147.67	248	163.83	129.17	209.67	110.5	97.83	112.83	198.33	210.33	135	205.17	132.5	266.83	163.83	292.67
100296627	LOC100296627	ATP-dependent translocase ABCB1	protein_coding	4.49318	-0.0033921	0.000924334	0.975746	0.990911	-0.213614	3.46373	0.0627285	0.227336	-0.53891	22.4083	2.20414e-06	0.000159102	-0.605508	26.7213	2.35016e-07	1.87293e-05		250.03	370.25	407.25	418	355	333	322.25	316.83	223.17	204.67	254.75	290	199.5	226.08	247.42	174.42	231	198.92	194.03	241.92	166.67	244.08	86.75	215	245.58	312.42	233.67	352.17
100297709	LOC100297709	patatin-like phospholipase domain containing 3	protein_coding	6.4212	0.379299	9.28857	0.00230589	0.0319924	0.682909	31.1374	2.40391e-08	7.20493e-06	0.276656	4.83426	0.0278996	0.126803	0.591012	22.9824	1.63489e-06	8.28466e-05		1328.67	1152.73	1282.7	1583.43	1758.68	1405.7	1055.2	1416.73	1381.73	765.5	1296.73	925.4	1453.55	1449.3	1168.4	761.93	1113.02	1080.67	945.82	1256.8	1048.98	905.33	608.62	1491.75	793.12	801.15	609.7	972
100297905	LOC100297905	ninein-like protein	protein_coding	4.88586	0.232807	6.54891	0.0104948	0.0844178	0.167281	3.27061	0.0705312	0.243164	0.281828	9.15772	0.00247671	0.0255014	0.36487	15.5085	8.21372e-05	0.00165318		404.33	383.5	364.33	486.03	482.17	489.67	361.83	416.17	334	301.5	358.5	313.17	337.17	491	425.67	226.5	490.17	350.67	294.5	447.5	418.5	372.5	241.83	467.83	214.33	289.33	268.5	373.17
100298021	LOC100298021	melanoma-associated antigen 10	protein_coding	3.15199	-0.654839	7.4318	0.00640812	0.0624373	0.297576	1.44234	0.229761	0.481051	-1.43886	30.6738	3.05258e-08	6.37665e-06	-0.586103	5.1989	0.0226012	0.0992684		61	134.5	58	109.5	106	101	177.5	133.5	212.5	229	136.5	80.5	34.5	129	48	23	43.5	60	61.5	60	83	104	144.5	91	116	142	78	103.5
100298064	LOC100298064	hepatitis A virus cellular receptor 1	protein_coding	7.08773	0.877324	23.9468	9.90352e-07	0.000156942	0.393375	4.45188	0.0348628	0.163265	0.807631	20.0122	7.69488e-06	0.000401853	0.737359	15.1488	9.93619e-05	0.00191863		3082.13	2509.38	2307	2955.87	2634.28	3067.78	1798.32	1070.52	881.95	1223.58	1053.3	1417.25	1846.12	2428.33	2472.33	2229.1	1752	2634.4	581.33	2374.5	1219.98	1765.12	961.5	1738.17	852.5	1474.75	1009.83	1269.75
100299180	LOC100299180	ATP-binding cassette sub-family C member 4	protein_coding	1.42187	0.967948	9.54575	0.00200413	0.0289026	0.372595	1.42249	0.232994	0.485241	1.18581	13.7991	0.000203438	0.00434382	0.486378	2.44614	0.117814	0.29684		43	19.5	30.5	36.92	46.58	36	25.67	33.83	84.75	46	28.83	26.57	30.2	32	80.03	15.58	43.53	37.7	10.58	28.5	23.42	65.92	36.5	49.67	13.5	14.33	19	13.33
100299757	LOC100299757	EP300-interacting inhibitor of differentiation 1	protein_coding	1.25646	-0.26755	1.95947	0.16157	0.412797	-0.505768	6.91052	0.008569	0.0681072	-0.620095	9.44441	0.00211794	0.023083	-0.735765	14.0806	0.00017514	0.00297006		26	28	16	35.5	37	30.5	20.5	31	30	37	16.5	24	15	26.5	22	19.83	19	17.5	23	22.5	23.5	17.5	13	26	20.5	26.5	27	39.5
100335822	LOC100335822	transmembrane protein 258	protein_coding	1.08972	0.282849	1.53947	0.214696	0.479821	0.38361	2.39233	0.121932	0.334917	0.472127	4.26898	0.0388142	0.15753	0.813654	11.4456	0.000716649	0.00838747		29.5	27.2	26	27	26.5	31	25.5	20	16.5	17	28.5	28	27.5	30	22.5	18.5	35	31.5	19	38	30.5	38.5	24.5	21	16.5	12.7	20.5	17.5
100336495	LOC100336495	melanoma-associated antigen 8-like	protein_coding	0.173605	-0.666295	2.12659	0.144762	0.387137	0.177937	0.145038	0.703323	0.856513	-1.8364	12.3975	0.000429915	0.00742761	-1.88156	12.3907	0.000431478	0.00583215		3.5	14.5	7.5	9.5	13.5	23.5	18.5	11.5	35.5	36.5	9	8	1	20.5	4	6	4	2	2	1.5	5.5	4.5	11.5	4.5	12.5	22	3.5	9
100336795	LOC100336795	UL16-binding protein 3	protein_coding	1.76604	-0.524273	1.31181	0.252067	0.521967	-1.97197	16.9098	3.91988e-05	0.00197303	-0.732332	2.39175	0.121977	0.315574	-1.26002	7.70787	0.00549806	0.035908		8	66	71	41	47	19	22	9.5	41	5	16.5	18	9	59	6	61	33.5	33.25	17	22	28	37	16	40	31	38	2	85
100847713	LOC100847713	EKC/KEOPS complex subunit LAGE3-like	protein_coding	1.11583	-1.57471	9.80203	0.0017432	0.0264978	0.178573	0.12502	0.723653	0.868472	-2.29387	17.517	2.84754e-05	0.00103983	-1.16785	4.88583	0.027078	0.111374		2.04	19.13	4.12	16.82	11.96	21.02	55.62	15.25	115.07	66.13	26.58	18.51	6.83	19.97	7.02	2.33	0.33	7.53	11.34	2.05	11.89	20.6	36.55	25.14	33.82	27.02	22.78	25.5
100847780	LOC100847780	uncharacterized LOC100847780	lncRNA	0.966854	1.5046	23.1846	1.4717e-06	0.000191419	1.30573	16.6515	4.4915e-05	0.00213689	1.66942	28.032	1.19328e-07	1.6618e-05	0.96745	8.70689	0.00317009	0.0240275		43	26	30	40	21	34	21	28	40	30	26	17	28	30.2	22.2	36	26.2	44.2	13	29	25	13	13	27	7	8	6	20
100847831	LOC100847831	uncharacterized LOC100847831	lncRNA	0.458408	1.12768	14.4251	0.000145848	0.00496495	1.15826	15.8209	6.963e-05	0.0029721	1.07147	12.0904	0.000506827	0.00832851	1.24752	18.6414	1.57754e-05	0.000478701		17	19	23	15	15	29	19	18	17	19	29	13	3	22	18	10	23	18	22	16	14	24	11	26	4	5	8	16
100848077	LOC100848077	zinc finger protein 665-like	protein_coding	5.40072	-0.389748	15.2145	9.5962e-05	0.0037586	-0.303017	9.33892	0.00224338	0.0296827	-0.313639	9.25181	0.00235262	0.0246284	-0.476937	21.9355	2.81965e-06	0.000130891		500.7	505.77	530.27	484.32	471.48	654.83	537.72	593.17	457.38	431.08	493.23	434.32	393.86	541.5	555.27	356.14	758.15	414.03	487.87	411.45	429.02	481.13	238.37	446.52	368.75	503.93	647.15	718.28
100848430	LOC100848430	uncharacterized LOC100848430	protein_coding	4.23188	-1.18961	14.3236	0.000153926	0.00515093	-0.392167	1.35678	0.244095	0.498348	-1.58963	24.4109	7.78264e-07	7.45134e-05	-1.42609	17.9184	2.30587e-05	0.000634552		92.62	242.67	177.38	131.6	205.67	255.72	263.47	208.2	710.5	662.12	155.38	161.78	55.4	232.1	145.72	78.08	165.85	90.35	86.13	51.2	108.2	164.85	253.05	152.13	220.9	397.92	144.37	403.18
100848463	LOC100848463	uncharacterized LOC100848463	protein_coding	1.70645	-0.047463	0.0139527	0.905971	0.962413	1.56954	14.5577	0.000135933	0.004571	0.649884	2.72553	0.0987553	0.27713	2.03889	24.029	9.48932e-07	5.73037e-05		19.8	51.17	18.88	32.87	39.52	8.6	41.65	13.68	67.98	60.93	44.3	60.15	40.4	41.67	41.18	38.35	22.25	48.35	15.9	75.28	87.67	38.27	49.95	128.02	43.47	27.73	19.22	11.25
100848596	LOC100848596	uncharacterized LOC100848596	lncRNA	1.86427	0.562424	6.94303	0.00841462	0.0740347	1.04408	22.3101	2.31986e-06	0.000260032	0.466196	4.5805	0.0323378	0.13996	1.06156	23.0067	1.6144e-06	8.2436e-05		54	32	62	80	58	52	49	35	56	44	55	53	50	46	54	15	70	38	35.2	60	56	47	31	52.2	27	27	21	29
100848598	LOC100848598	uncharacterized LOC100848598	misc_RNA	0.406881	0.427262	2.17019	0.140709	0.380612	0.989969	10.3811	0.00127313	0.02033	0.133762	0.193008	0.660425	0.823091	1.14512	14.3494	0.000151832	0.00269062		21	17	15	11	23	19	23	22	24	12	6	14	8	14	14	11	13	15	14	25	11	25	17	17	8	16	8	6
100848941	LOC100848941	uncharacterized LOC100848941	lncRNA	7.77251	-0.731467	45.9888	1.18932e-11	2.34245e-08	-0.536953	25.2607	5.00815e-07	7.34546e-05	-0.788531	49.8203	1.68489e-12	1.78689e-09	-0.827073	57.5246	3.33781e-14	3.28703e-11		1767.27	2802.94	2156.6	2068.62	2762.29	2862.08	2415.1	2585.32	2436.07	2681.46	2478.41	2512.51	1509.73	2719.96	2240.77	1043.43	2808.81	1745.84	2255.33	1959.87	2253.43	2390.76	1096.58	1860.27	2720.68	3337.55	3030.46	4170.31
101902201	LOC101902201	uncharacterized LOC101902201	protein_coding	0.482864	-1.37831	7.08184	0.00778689	0.0703524	-0.0978002	0.0375764	0.846296	0.931542	-2.31328	14.9726	0.000109084	0.00285378	-0.690069	1.82935	0.176205	0.383112		2	10.5	5.5	8	11.33	14.67	16	11	37	50	12	16.33	2	14.03	2	0.5	14	1.83	10	2	7	25.5	18.33	16.33	2.5	51	21.5	23.33
101902204	LOC101902204	histone PARylation factor 1-like	protein_coding	1.71794	-0.493641	7.04889	0.00793145	0.0710071	-0.0326084	0.0298993	0.862719	0.939313	-0.814161	16.5538	4.729e-05	0.00154866	-0.212442	1.17663	0.278043	0.509804		33	27.5	33	51.5	36.5	58.5	43	54	36	38.5	43	27.75	35.5	29.5	46	17.25	28	16.5	23	34	47	44.2	25.5	29.5	32.5	61	31	54
101902479	LOC101902479	uncharacterized LOC101902479	lncRNA	0.96707	-0.169587	0.407952	0.523011	0.744374	-0.33358	1.77713	0.182502	0.425171	-0.167573	0.367931	0.544134	0.745507	-0.918628	12.0434	0.000519762	0.0066413		11	29	16	25	19	23	25	29	36	29	20	17	25	23	15	5	19	19	9	26	12	19	15	16	22	12	13	22
101902960	LOC101902960	uncharacterized LOC101902960	protein_coding	1.18331	-0.793974	2.99745	0.0833957	0.283965	0.314335	0.497416	0.480638	0.709026	-1.8858	13.5749	0.00022923	0.00466546	-0.70513	2.43862	0.11838	0.297666		3	26.5	17.5	13	19.33	25.67	43	28	80	86	23	26.33	2	20.83	4	1.5	19	6.83	29	6	12	31.5	25.33	17.33	5.5	95	20.5	36.33
101903402	LOC101903402	collagen alpha-1(I) chain-like	protein_coding	2.81269	0.660545	13.1313	0.000290401	0.00788141	0.645335	12.3679	0.000436778	0.0105647	0.47172	6.49649	0.0108088	0.0676711	0.504268	7.00923	0.00810907	0.0481701		98.2	130	112	107	106	96	115	88.5	103.2	103	129	73	75	100	98	66	77	78	54	100	81	160	59	99	40	82.2	33	54
101903478	LOC101903478	small ribosomal subunit protein eS27-like	protein_coding	1.21299	-0.27508	1.71766	0.189994	0.449297	-0.447267	4.98693	0.0255396	0.136267	-0.192155	0.822827	0.364355	0.600881	-0.933655	18.1361	2.05662e-05	0.000581429		21.5	27.5	35.67	22.67	20.33	30.5	26.67	33.17	27.03	22.42	24.37	26.5	22.5	36.33	18.83	25.5	22	18.33	30.5	13.83	14	20.67	10.17	25	17.67	36	34.67	20.67
101903778	LOC101903778	uncharacterized LOC101903778	lncRNA	0.743849	-0.801814	3.67733	0.0551572	0.224587	0.242595	0.329725	0.565821	0.769351	-1.52612	11.6971	0.00062599	0.00961083	-0.93029	4.40444	0.0358455	0.134545		3	23.87	9.17	20	20.33	17.17	24.2	15.5	49.17	51.67	11.83	23.83	6.33	20	5.17	3.17	12.33	6.5	5.33	4.33	14.67	27.17	12	10.33	4.87	39	14.83	26.5
101903832	LOC101903832	uncharacterized LOC101903832	lncRNA	3.55555	0.666364	15.0013	0.000107438	0.00402514	0.536012	9.58427	0.00196252	0.0271115	0.466984	6.9112	0.00856576	0.0581687	0.633056	13.1131	0.000293237	0.00436123		218	212.25	211.53	211.5	156.87	204.5	156.5	158	139.5	135	152.5	123.75	167	177	128	165	101.83	144.2	88	191.9	116	194	93	186	93	109.2	100	89
101903859	LOC101903859	EKC/KEOPS complex subunit LAGE3-like	protein_coding	0.940759	-0.809717	3.58133	0.0584325	0.232768	1.11371	6.99153	0.00818964	0.065895	-1.73187	13.9831	0.000184459	0.00411676	-0.103809	0.0592737	0.807648	0.905582		4	30	14	21	13	7	44	22	78.5	77	49	14	3	18	7	5	7	3	12	10	16	31	17	27	24	22	10	13
101904674	LOC101904674	X antigen family member 5	protein_coding	3.09752	-0.760802	8.43229	0.00368615	0.0437734	-0.0562861	0.038247	0.844948	0.931273	-1.0169	14.6056	0.000132518	0.00319785	-0.472576	2.85602	0.0910322	0.249763		62.75	141.1	68.15	64.58	116.1	159.95	122.03	72.3	154.75	244.72	47.7	84.85	60.95	127.4	69.85	43.5	95.95	55.95	61.2	55.95	59.85	104.42	77.65	91.7	70.18	181.4	111.7	187.95
101904765	LOC101904765	uncharacterized LOC101904765	protein_coding	4.05899	-1.09983	20.898	4.84411e-06	0.000457437	-0.37243	2.13019	0.144423	0.369897	-1.42896	33.6778	6.50394e-09	2.03795e-06	-1.31052	24.9268	5.95499e-07	4.08465e-05		96.83	195.47	129.32	107.03	209.45	197.63	238.5	220.27	408.98	410.92	131.52	171.33	78.1	186.3	99.05	62.1	133.48	106.75	85.52	46.03	113.5	160.7	177.58	141.93	185.85	336.83	199.28	273.17
101904796	LOC101904796	heterogeneous nuclear ribonucleoproteins A2/B1-like	protein_coding	6.20938	0.209307	10.9825	0.000919769	0.0170671	0.289734	21.1271	4.29799e-06	0.000414381	0.172569	7.34794	0.00671398	0.0496115	0.33584	28.2493	1.06652e-07	9.93519e-06		921.67	1073.17	1047	1179.67	1115	1151.5	941.17	990.33	1014.03	947.67	996.33	812	871.17	1024.67	1070.5	691.67	1074.33	758.17	938.83	1005.83	910.5	1024.92	580.92	1079.83	576.5	746.33	739.83	955.17
101905151	LOC101905151	uncharacterized LOC101905151	lncRNA	1.55359	0.362874	1.98445	0.158922	0.408933	1.11918	17.1656	3.42581e-05	0.00181746	0.342696	1.72847	0.188606	0.408983	1.22416	21.5161	3.50863e-06	0.000152118		32	34	38	42	48	33	28	49	76	49	51	17	28	38	36	20	44	30	39	35	57	48	37	43	15	21	15	23
101905194	LOC101905194	hepatitis A virus cellular receptor 1-like	protein_coding	6.30009	0.699644	16.5215	4.81025e-05	0.00222546	0.793946	19.9759	7.84231e-06	0.000628616	0.776388	18.271	1.91607e-05	0.000805391	0.972518	28.6584	8.63406e-08	8.62593e-06		1532.52	1274.1	1417.92	1558.15	1191.37	1566.1	995.16	853.47	889.23	832.5	994.12	729.46	1089.87	1039.92	1545.08	1452.03	984.42	1933.57	323.5	1087.54	1038.02	1185.23	681.42	993.75	625.17	837.37	633.33	728.92
101905257	LOC101905257	hepatitis A virus cellular receptor 1	protein_coding	8.05712	0.378434	9.11842	0.00253048	0.0340962	0.315723	5.99407	0.0143541	0.0947794	0.675287	28.5156	9.2945e-08	1.33483e-05	0.353098	6.97559	0.00826287	0.0486631		4059.12	3596.42	3893.92	5103.52	4616.96	5372.3	2911.84	3112.37	2967.25	2245.33	2260.82	2618.71	4039.62	4221.42	5685.58	4344.17	4497.87	4854.85	1288.17	3762.96	2648.55	2997.08	1524.17	3125.25	1877.5	3231.12	2478	2833.92
101905293	LOC101905293	fibrous sheath-interacting protein 2	protein_coding	0.6696	-0.375351	0.864834	0.352389	0.615332	-0.345297	0.735817	0.391004	0.637509	-1.47597	12.2191	0.000473023	0.00794345	-1.35263	10.2256	0.00138504	0.0132516		8.08	56.32	17.25	17	21	14.5	32.33	16.25	69.25	32	9.33	9	5.25	10.5	5.5	5	12.42	4.75	6.5	8.5	9.5	13.58	19.33	11.25	8.08	24.33	4.25	27
101906484	LOC101906484	uncharacterized LOC101906484	lncRNA	0.932943	0.438464	2.81731	0.0932527	0.302939	1.25649	19.0418	1.27886e-05	0.000897071	0.662982	6.40257	0.0113955	0.0699199	0.936503	10.1192	0.00146734	0.0138167		28.67	30	25.2	21.2	26	27	28	24.2	34	10.75	38.2	21	27	30.45	29.5	30	29	13	15	32	20	22	6.25	26.03	23.25	13	13.5	13.5
101906526	LOC101906526	uncharacterized LOC101906526	lncRNA	2.65234	-0.479954	8.56296	0.00343071	0.0416	-0.72006	19.7948	8.62177e-06	0.0006678	-0.657319	15.2434	9.45081e-05	0.00259559	-0.650891	15.8471	6.86727e-05	0.00143658		76	57	70	104	64	95	57	82	65	53	73	42.33	43	91	73	38	73	45	53	48	59	79	51	70	52	91	103.5	161.2
101906866	LOC101906866	uncharacterized LOC101906866	lncRNA	2.27042	0.405477	7.00263	0.00813902	0.072263	-0.276476	3.2798	0.0701375	0.242474	0.748546	24.4668	7.56019e-07	7.3105e-05	0.317495	4.4509	0.0348828	0.131978		49.5	63.2	61.7	69.5	60.7	62.5	61	50.5	49.5	40.5	54	38	56.5	75.9	79	54.5	73	64.5	52.7	93.5	49.5	85.5	85.2	71.83	29.5	37	34	41
101907335	LOC101907335	antigen WC1.1-like	protein_coding	1.82992	0.850647	13.2945	0.00026619	0.00748972	-0.197023	0.771851	0.379645	0.629333	0.563892	5.65088	0.0174466	0.0928883	-0.0372693	0.0267007	0.870201	0.93857		40	68.5	49.37	87.28	66.83	46.33	41	40	30	29.5	49.5	38.5	44.5	45.5	54	27.7	54.5	27	17.5	31	56	54	20.5	60	16	51.2	30	32.5
101907804	LOC101907804	EKC/KEOPS complex subunit LAGE3-like	protein_coding	2.44618	-1.31539	7.56731	0.00594363	0.0595097	0.383278	0.616791	0.432242	0.670718	-1.80476	13.155	0.000286755	0.00547575	-0.990467	3.90767	0.0480662	0.163951		2	64.45	63	14.6	72.5	35.9	132.45	43	228.7	168.45	50.4	45.7	19	79.2	27.2	12.1	30.7	21.5	14	9.3	30	65.6	71.1	55.2	66.45	136.5	50	41.9
104968656	LOC104968656	kynurenine--oxoglutarate transaminase 1	protein_coding	3.97488	0.666541	22.2515	2.39172e-06	0.000274788	0.544839	14.6783	0.000127503	0.00437283	0.604999	17.5974	2.72963e-05	0.00100894	0.866245	35.7779	2.21139e-09	4.06513e-07		209.2	256.15	198.85	264.58	281.15	268.62	183.25	186.35	205.65	166.22	263.9	206.92	203.95	242.88	208.85	184.93	157.75	190.4	124.6	351.75	219.45	239.3	174.68	280.75	134.43	107	118.3	135.98
104972827	LOC104972827	uncharacterized LOC104972827	lncRNA	0.239209	1.04236	5.41223	0.0199962	0.124183	0.0209338	0.00204285	0.96395	0.984952	0.954776	4.83517	0.0278849	0.126803	1.53786	12.5335	0.000399725	0.00551653		11	21	11	75	38	6	8	13	2	3	10	7	20	22	26	8	4	12	27	23	14	17	7	30.2	4.5	8	11	8
104974006	LOC104974006	uncharacterized LOC104974006	lncRNA	4.33452	0.284546	6.39561	0.0114403	0.0894148	-0.206809	3.19048	0.0740682	0.25048	0.413676	13.4075	0.000250621	0.0049624	-0.0351766	0.0833848	0.772762	0.888209		226.67	279.75	264.18	266.67	233.75	306.92	284.08	260.5	271.58	198.75	254	209.58	201.17	273.35	318.27	194.08	260.17	246.42	216.5	287.92	244.83	396.75	300.25	241.58	146.33	206.92	167.77	188.83
104976327	LOC104976327	uncharacterized LOC104976327	protein_coding	4.03811	-1.17456	20.6436	5.53214e-06	0.000483651	-0.403129	2.12413	0.144995	0.371156	-1.56114	34.1455	5.1142e-09	1.6788e-06	-1.20929	18.6387	1.57981e-05	0.000478701		99.08	188.2	139.1	105.62	200.87	199.28	225.75	198.38	415.03	470.7	134.23	151.78	66.73	193.83	91.25	48.47	166.98	91.77	83.52	47.63	113.12	156.58	169.63	156.5	204.48	328.91	190.5	295.1
107131241	LOC107131241	zinc finger protein 75D	protein_coding	2.70664	-0.67732	12.9336	0.000322738	0.00854047	0.0208158	0.0118565	0.913292	0.9607	-0.529537	8.11889	0.00438064	0.037497	-0.451042	5.49835	0.0190345	0.0882576		50.28	111.93	60.9	68.08	64.98	90.1	84.97	88.07	94.58	114.9	95	43.78	48	90.1	95.02	33.68	65.7	76.35	40.28	58.5	49.32	85.28	45.37	77.65	79.75	100.38	57.5	96.38
107131987	LOC107131987	cancer/testis antigen 47A-like	protein_coding	2.94638	-0.883056	3.53137	0.0602182	0.23662	-0.457532	0.918005	0.337999	0.594767	-1.48389	9.61755	0.00192726	0.0215151	-1.99373	15.7309	7.3023e-05	0.00150441		33.28	172.65	49.42	48.49	67.18	121.52	137.47	55.23	261.43	207.55	37.62	68.88	16.98	99.48	42.52	7.92	90.77	31.6	21.82	11.09	44	58.93	77.12	39.92	32.95	99.74	58.53	179.4
107132012	LOC107132012	EKC/KEOPS complex subunit LAGE3-like	protein_coding	0.592691	-1.37668	7.43593	0.00639344	0.0624073	0.216769	0.172974	0.677482	0.843077	-2.48502	20.5569	5.78841e-06	0.000325734	-0.88239	2.73882	0.0979369	0.261373		1.58	16.68	4.28	13.98	13.4	13.93	27.15	8.13	64.82	64.18	21.03	9.28	1.83	9.53	4.43	0.2	2.48	6.98	7.9	2.45	12.93	12.63	25.6	17.3	13.42	31.82	18.43	15.24
107133209	LOC107133209	uncharacterized LOC107133209	lncRNA	5.16342	-1.05187	18.5505	1.65462e-05	0.00102777	-0.756351	11.8092	0.000589381	0.0127912	-0.804084	11.6414	0.000644989	0.00982592	-0.640282	8.48072	0.0035893	0.0263082		145.1	356.62	431.54	198.3	97.71	222.4	469.7	500.71	416.61	488.47	558.96	372.1	279.23	63.28	124.23	223.68	227.86	217.19	514.93	544.48	385.7	610.61	384.17	380.97	320.41	366.22	485.25	332.16
112441488	LOC112441488	P antigen family member 3-like	protein_coding	0.841178	-0.361355	1.58419	0.208158	0.471119	0.305282	0.973035	0.323924	0.580645	-1.34552	17.9845	2.22716e-05	0.000887452	-0.12226	0.150492	0.698066	0.844583		14.08	26.75	24.25	23.08	21.7	26.73	21.83	24.05	33.38	35.77	7.55	21.48	14.33	7.32	8.88	7.27	15.97	5.77	10.7	14.23	18.57	21.87	18.53	19.38	19.9	20.78	16.12	25.7
112441492	LOC112441492	zinc finger and SCAN domain containing 4	protein_coding	2.76423	-1.06624	19.5897	9.59861e-06	0.000719836	-1.03617	19.2212	1.16411e-05	0.000844711	-1.23302	25.2943	4.92153e-07	5.21947e-05	-1.55352	40.9781	1.53942e-10	4.00452e-08		30	89	45.5	47	60.5	73	72.5	61	126	93.5	46	79	38	46.5	42.5	32	78	30.5	62.5	37	45	65	23	95	55	116	135	106.5
112441509	LOC112441509	X antigen family member 5-like	protein_coding	3.18129	-0.625842	5.76117	0.0163842	0.11073	0.0814796	0.0902977	0.763799	0.890901	-0.937516	12.1215	0.000498447	0.00823004	-0.754234	7.79453	0.00524047	0.0346358		73.12	124.62	94.01	61.37	150.46	154.3	130.28	84.42	175.8	200.65	47.61	130.38	52.72	164.82	83.25	46.48	109.63	54.93	52.28	81.28	42.25	119.27	50.73	78.49	78.92	140.2	134.8	193.52
112442094	LOC112442094	small nucleolar RNA SNORA49	snoRNA	2.70795	0.317344	3.95916	0.0466169	0.203898	-0.0503073	0.103041	0.74821	0.881994	0.558711	11.9033	0.000560355	0.00882928	0.109961	0.468681	0.493594	0.704689		72	82	79	77	83	74	89	96	95	77	88	63	66	89	89	93	77	75	79	97	90	107	114	77	31	61	64	44
112442214	LOC112442214	zinc finger protein 160	protein_coding	4.80814	0.459566	23.8964	1.01664e-06	0.000157487	0.420144	17.454	2.9435e-05	0.00165447	0.313197	10.8347	0.000996155	0.0133359	0.444801	19.0037	1.30466e-05	0.000418309		390	508.5	411.5	526.25	446.5	489.75	353	367	332.5	347	342	330.5	351.5	427.5	444.5	243	375	332.5	277	397	347.7	366.9	184	436.5	180.5	290	265.2	312.2
112442366	LOC112442366	zinc finger protein 665-like	protein_coding	5.91571	-0.155479	2.73203	0.0983541	0.312877	-0.212572	5.64553	0.0174999	0.107745	-0.0172495	0.0334533	0.854875	0.932901	-0.427865	22.5114	2.08898e-06	0.000101055		708.05	698.55	722.5	815	665.83	762.58	732.75	847.06	869.52	715	891.35	631.87	690.56	716.75	882.76	501.45	798.73	591.08	606.28	637.2	590.6	822.67	399.53	747.45	457.53	576.5	990.53	837.12
112442405	LOC112442405	F-box only protein 27-like	protein_coding	0.73134	-1.82289	22.7681	1.82774e-06	0.000219122	-0.845194	5.40341	0.0200975	0.117309	-1.40012	13.0679	0.000300407	0.00564266	-1.23946	10.7262	0.00105629	0.0109827		3	10.2	12.2	7	14	8.2	18	24	8	22	16	18	2	26	10.25	8	19	5	19	3	14	21	6.25	10	19.2	37	23	42
112442814	LOC112442814	small nucleolar RNA SNORA21	snoRNA	5.31643	0.284328	9.69987	0.00184281	0.0274075	0.0464776	0.247167	0.619077	0.805513	0.315052	11.7615	0.000604701	0.00935692	0.264329	7.89348	0.00496134	0.0333505		452.5	527.5	509	576.5	566.5	524	531.5	459	565.5	448.5	598	449	420.5	527	470.5	420.5	518.5	420.5	517.5	611.5	548	656.5	503	561.5	300	383	374	328
112443259	LOC112443259	small nucleolar RNA SNORD116	snoRNA	1.52118	-0.3848	3.64492	0.0562407	0.22732	-0.467763	5.86972	0.0154035	0.0994235	-0.40575	3.85981	0.0494559	0.183638	-0.771597	14.6904	0.000126691	0.00233202		23.8	39.33	27.83	28.9	30.75	27.4	50.83	29.4	32.1	34.2	38.8	31.4	17.3	35.5	30.8	13.2	39.2	19	33.06	29.2	25.96	38.2	15.9	15.8	22.96	35.3	37.6	31.26
112443260	LOC112443260	small nucleolar RNA SNORD116	snoRNA	2.35236	-0.270325	2.70976	0.0997361	0.314443	-0.457281	8.30946	0.0039439	0.042282	-0.298481	3.1607	0.0754308	0.23684	-0.648729	15.3446	8.95757e-05	0.00177185		50	73.8	52.3	54.8	53	55.8	81.4	61	53.8	61.2	70.8	53.9	42.4	55.8	57.9	23.6	64	42.2	62	54.2	45	71.6	37.2	31	45.6	63.6	58.8	59.4
112443261	LOC112443261	small nucleolar RNA SNORD116	snoRNA	2.45846	-0.382568	4.98264	0.0256029	0.143374	-0.463963	7.5709	0.00593183	0.0540583	-0.534479	9.12713	0.00251846	0.025804	-0.667054	14.0651	0.000176592	0.00298733		46.8	74.3	64	51.4	64.2	67.4	84.8	61.8	63.5	60.4	71.95	61.8	37.3	62	60	27	72.8	35.2	70.5	55.8	48.9	81.1	33.93	30.2	47.4	79.6	70.2	65.8
112443262	LOC112443262	small nucleolar RNA SNORD116	snoRNA	2.35956	-0.380926	5.08107	0.0241884	0.13862	-0.495138	9.2579	0.00234481	0.0306426	-0.427725	5.97821	0.0144837	0.0824948	-0.707613	17.0284	3.6825e-05	0.000904681		45	68.4	52.2	51.7	50.7	54	86.4	60.8	57.8	63.6	66.3	54.6	33.4	55.4	58.8	25.4	71.9	35.4	58.5	55.2	49.4	79.8	31.8	25.4	45.8	61.6	66.2	63
112443263	LOC112443263	small nucleolar RNA SNORD116	snoRNA	2.37564	-0.347691	4.41928	0.0355351	0.172569	-0.473921	8.66513	0.00324357	0.0373021	-0.396786	5.46106	0.0194448	0.100482	-0.725822	18.1597	2.03134e-05	0.000577676		46.55	64.85	50.35	56.5	55.8	55.7	88.7	60	61.55	66.95	66.6	58.6	37.05	61.15	54.8	24.65	67.65	34.65	59.15	58.5	47.6	82.7	31.28	30	48	63.8	62.85	61.05
112443264	LOC112443264	small nucleolar RNA SNORD116	snoRNA	2.40217	-0.383568	5.29371	0.0214026	0.129363	-0.537717	11.4239	0.00072507	0.0145299	-0.504493	8.50537	0.003541	0.0325249	-0.744364	19.7456	8.84672e-06	0.000311147		43.55	68.45	57.35	54.3	56.4	56.1	83.3	60.4	53.25	65.75	68.2	60.2	32.45	55.95	56.2	28.25	69.25	33.45	65.15	59.5	48.5	74.7	29.75	27.4	44.4	70.6	68.45	65.85
112443265	LOC112443265	small nucleolar RNA SNORD116	snoRNA	2.40238	-0.297922	3.0503	0.0807224	0.278997	-0.529685	10.5391	0.00116875	0.0194608	-0.40778	5.38804	0.0202752	0.103569	-0.684682	15.9268	6.58389e-05	0.00139014		44.75	70.65	55.75	58.3	57.6	57.5	79.7	55.6	58.45	63.15	71.2	59.8	31.85	58.95	60.8	25.85	69.65	36.25	64.55	61.5	47.4	81.8	31.88	27.6	44.2	68.4	65.25	60.65
112443266	LOC112443266	small nucleolar RNA SNORD116	snoRNA	2.38061	-0.36871	4.83827	0.0278348	0.150376	-0.463359	8.29098	0.00398424	0.0424935	-0.530689	9.29286	0.00230048	0.02436	-0.653577	14.9778	0.000108784	0.0020687		44.95	73.05	55.95	52.9	55	54.5	81.5	60.2	55.45	69.15	67.95	60.6	32.65	57.95	50.4	26.05	68.25	32.45	61.95	57.7	51.2	76.7	34.32	26.4	45.77	67.4	69.85	66.05
112443268	LOC112443268	small nucleolar RNA SNORD116	snoRNA	2.32719	-0.436778	7.18982	0.00733184	0.0681159	-0.481189	9.44693	0.00211503	0.0284765	-0.459712	7.65261	0.00566902	0.0442924	-0.689575	17.781	2.47849e-05	0.000672656		39.2	61.6	53.9	46.2	54.1	55.3	85	56.2	56.3	62.8	66	56.2	34.2	57.8	54.2	25.4	59	37	65.9	54.4	46.9	70.8	31.53	34.4	43.73	66.2	66.2	58.2
112443269	LOC112443269	small nucleolar RNA SNORD116	snoRNA	3.45454	-0.347059	5.9474	0.014739	0.104209	-0.563928	15.7209	7.3408e-05	0.00307547	-0.419892	8.44742	0.00365562	0.0331579	-0.64442	19.1367	1.21685e-05	0.000395678		93.5	134.26	120.83	111.5	118.9	125.33	167.8	117.28	126.7	130.18	151.93	126.2	74.68	121.25	122.8	63.13	128.2	77.9	130.3	122.2	104.75	180.86	93.8	90.78	98.51	140.42	137.43	128.5
112443270	LOC112443270	small nucleolar RNA SNORD116	snoRNA	3.48213	-0.352062	6.66863	0.00981244	0.0812518	-0.535859	15.3035	9.15463e-05	0.00352989	-0.47757	11.8171	0.000586884	0.00915313	-0.608882	18.2926	1.89443e-05	0.000545273		101.4	133.51	120.03	120.46	129.5	129.21	166.1	131.16	126.01	128.39	151.7	132.05	73.63	122.77	126.35	62.03	127.4	79.1	129.85	120	115.95	183.31	95.3	91.04	105.8	149.62	142.81	130.4
112443271	LOC112443271	small nucleolar RNA SNORD116	snoRNA	3.51588	-0.290623	4.13209	0.0420775	0.191434	-0.543224	14.3418	0.000152444	0.00497816	-0.404832	7.76356	0.00533108	0.0426332	-0.646189	18.59	1.62066e-05	0.000482757		110.86	141.89	120.68	124	127.5	131.16	174.76	130.86	122.95	141.7	162.23	130.28	71.82	133.25	127.8	67.74	133	81.37	133.38	127.9	110.11	193.66	95.7	90.5	106.61	139.83	146.81	129.96
112443272	LOC112443272	small nucleolar RNA SNORD116	snoRNA	3.4758	-0.305864	4.97533	0.0257113	0.143681	-0.5532	16.1553	5.83547e-05	0.0026292	-0.447272	10.2305	0.00138141	0.0169746	-0.694527	23.1767	1.4778e-06	7.83399e-05		95	142.25	123.35	125.26	118	134.53	166.36	129.71	136.81	135.52	151.5	124.65	69.14	121.12	125.91	61.66	131.9	78.27	134.5	114.7	108.27	184.67	87.6	89.56	99.95	141.52	134.82	130.81
112443273	LOC112443273	small nucleolar RNA SNORD116	snoRNA	3.48743	-0.321468	5.00571	0.0252639	0.142285	-0.601661	17.1783	3.40294e-05	0.00181746	-0.458791	9.84395	0.00170391	0.0198222	-0.660941	18.9203	1.36291e-05	0.000429988		103.46	144.56	121.31	116.06	129.9	122.93	164.76	134.31	132.33	126.72	151.7	119.68	72.54	125.12	121.01	57.82	131	83.77	135.58	120.4	112.43	193.6	93.23	85.53	105.36	140.5	143.59	126.85
112443274	LOC112443274	small nucleolar RNA SNORD116	snoRNA	3.49601	-0.347966	6.00742	0.0142458	0.101889	-0.501156	12.4867	0.000409856	0.0100607	-0.457318	10.0382	0.00153323	0.0184617	-0.648071	18.7133	1.5192e-05	0.000468573		100.76	131.36	122.63	122.13	124.13	126.46	178.1	138.76	131.25	138.71	168.33	120.08	74.06	128.15	123.43	58.48	128.7	80.83	131.08	112.4	118.33	200.79	95.17	87.41	100.75	142.76	146.56	128.86
112443275	LOC112443275	small nucleolar RNA SNORD116	snoRNA	3.37781	-0.33288	4.74861	0.029322	0.15504	-0.547956	12.5319	0.000400067	0.00989041	-0.409859	7.00391	0.00813319	0.0560273	-0.641769	15.756	7.20571e-05	0.0014872		91.8	127.8	118.85	107.37	113.56	117.95	167.5	125.7	120.33	118.52	142.8	109.65	63.65	111.92	128.48	63.32	126	72.17	122.2	108.1	100.95	185.97	90.6	77.47	88.7	139.46	133.36	122.2
112443342	LOC112443342	U1 spliceosomal RNA	snRNA	4.52902	0.0696371	0.0157344	0.900178	0.959647	2.34154	16.6514	4.49181e-05	0.00213689	-0.281336	0.235294	0.627626	0.80211	3.08401	28.0596	1.17635e-07	1.0713e-05		52.87	87.03	154.05	86.26	100.7	132.56	2747.5	77.16	1213.76	72.77	530.6	440.66	29.32	105.04	1311.17	54.94	66.78	30.3	991.42	97.77	1187.78	129.13	1751.81	1053.15	902.11	55.32	74.52	96.57
112443502	LOC112443502	uncharacterized LOC112443502	protein_coding	8.06833	0.182979	4.71073	0.029975	0.156599	0.31214	14.0805	0.000175152	0.0054809	0.315038	14.6016	0.0001328	0.00319785	0.288399	12.1059	0.000502627	0.00646429		3368.8	3572.32	3806.5	4936.12	4409.58	3691.17	3362.35	3410.05	3375.5	3113.87	3939.37	3052.75	3289.05	4322.9	4775.37	2810.9	4136.4	3100.38	2569.15	3408.22	2997.33	4062.15	2087.03	3666.85	2227.8	2963.38	2804.85	3580
112443630	LOC112443630	small nucleolar RNA SNORA73 family	snoRNA	7.77541	0.130253	3.39197	0.0655146	0.248041	-0.0254337	0.132358	0.716	0.864026	0.284929	16.1854	5.74361e-05	0.00178349	0.0972944	1.89639	0.168483	0.373453		2393.93	2586.35	2578.5	2989.01	2792	2781.53	3169.18	2856.42	3010.35	2936.22	2996.13	2270.87	2300.25	3038.46	3087.49	2164.54	2890.37	2100.08	2941.35	3266.98	2527.67	3612.57	2254.1	2856.08	1771.42	2295.7	2216.9	1963.41
112443632	LOC112443632	small nucleolar RNA SNORA73 family	snoRNA	7.84803	0.169393	5.12437	0.0235921	0.136723	-0.0762029	1.04024	0.307765	0.564325	0.316182	17.7951	2.46012e-05	0.000955426	0.0557842	0.536128	0.464042	0.681917		2621.01	2806.85	2727.8	3233.76	2908.67	2883.73	3123.4	2686.92	3307.86	3067.04	3073.99	2391.52	2393.58	3136.25	3257.57	2335.21	3023	2341.67	2938.97	3438.25	2732.96	3816.98	2523.11	2769.59	1751.25	2464.16	2223.07	1909.96
112443660	LOC112443660	U11 spliceosomal RNA	snRNA	6.68306	0.192162	3.31875	0.0684939	0.255638	-0.120235	1.14822	0.283923	0.540221	0.370652	11.7103	0.000621567	0.00956422	0.0253086	0.0481691	0.82628	0.91575		1345	1372	1257	1395.5	1216.5	1522.5	1342.5	1299.5	1097.5	1251	1391	1103.5	867.5	1288	1823.5	1150	1664	1144.5	1167.5	1397	1234	1651.5	1332.5	1227	727.5	993.5	1026.5	1114.5
112443671	LOC112443671	U4atac minor spliceosomal RNA	snRNA	2.925	0.636906	16.2134	5.65934e-05	0.00250081	0.0429206	0.0742594	0.785233	0.901867	0.660301	17.1006	3.54505e-05	0.00123112	0.154008	0.875833	0.349346	0.578411		96	128	97	112	121	106	113	91	91	83	89	99	80	90	132	83	126	73	75	114	83	161	103	81	42	64	64	57
112443783	LOC112443783	zinc finger protein 239	protein_coding	5.50092	-0.197451	7.14378	0.00752244	0.0690951	-0.0954228	1.66962	0.196309	0.441713	-0.33266	19.6058	9.51811e-06	0.000472577	-0.235864	9.96612	0.00159448	0.0146554		566	595	663.83	619	635	748.5	519.33	595	518.5	575	573.7	438.5	503	538	559	372	611.33	439.5	438	511	488.5	477.83	307.25	515.5	378	629	552	689
112444391	LOC112444391	small nucleolar RNA ACA64	snoRNA	2.53999	0.36197	5.09357	0.0240147	0.138124	-0.0464075	0.0917028	0.762023	0.890453	0.579206	13.4935	0.000239386	0.00481631	0.0169136	0.0115478	0.914424	0.959849		90	70	58	88	72	59	71	66	97	68	87	62	62	82	82	65	90	53	61	85	69	91	91	69	38	48	50	54
112444972	LOC112444972	small nucleolar RNA SNORA40	snoRNA	5.36285	0.29806	9.98082	0.00158179	0.0246797	-0.0501786	0.285807	0.59292	0.787278	0.341742	13.0868	0.00029739	0.00560284	-0.0407678	0.178668	0.672521	0.829787		471	634	512.5	584	553	512.5	626.5	493.5	541	529.5	587.5	462.5	408	525.5	572.5	396	586.5	429	408	613.33	476.5	700	441.5	482.5	263.5	385	379	374
112445024	LOC112445024	melanoma-associated antigen B10-like	protein_coding	5.60454	-0.821868	9.67792	0.00186495	0.0274996	0.0572686	0.0413366	0.83889	0.928381	-1.03439	15.4521	8.46248e-05	0.00239082	-0.605681	4.67978	0.0305197	0.120808		285	669	430	350	405	794	893	471	1395	1520	521	584	197	572	290	241	508	368	390	221	434	591	615.5	596	381	863	396	936
112445054	LOC112445054	cancer/testis antigen 47A-like	protein_coding	2.78768	-0.943149	3.50855	0.0610529	0.238723	-0.560154	1.17703	0.277962	0.534297	-1.29873	6.85594	0.0088347	0.0591541	-2.2688	17.282	3.22225e-05	0.000807125		12.03	163.65	44.92	39.32	67.38	114.02	119.88	53.98	249.77	201.99	27.28	47.05	16.98	90.98	41.52	12.75	84.77	31.6	15.57	9.97	20.08	57.93	74.17	31.05	31.95	73.45	57.87	151.07
112445057	LOC112445057	uncharacterized LOC112445057	protein_coding	3.97812	-1.16792	20.451	6.11785e-06	0.000523893	-0.410943	2.21401	0.136763	0.357247	-1.53623	32.8751	9.82735e-09	2.88276e-06	-1.24402	19.6732	9.18801e-06	0.000318858		95.33	186.55	134.48	100.77	196.93	171.33	218.45	186.78	396.33	445.6	129.2	149.15	64.2	191.43	85.5	47.22	162.58	89.72	83.67	46.83	95.22	153.78	164.63	150.4	197.63	318.21	184.3	274.05
112445100	LOC112445100	EKC/KEOPS complex subunit LAGE3-like	protein_coding	1.40014	-1.15637	6.04239	0.0139664	0.100867	0.347607	0.54116	0.461952	0.694692	-2.42233	21.6107	3.33976e-06	0.000220313	-1.0961	4.83456	0.0278948	0.113615		1.51	29.01	10.87	31.64	23.54	25.06	45.23	22.02	94.11	84.05	39.47	34.01	3.67	24.27	10.3	7.68	4.26	2.8	9.78	4.35	22.22	24.47	35.27	21.92	30.04	70.19	21.15	15.1
112445101	LOC112445101	uncharacterized LOC112445101	protein_coding	3.96908	-1.19039	18.0487	2.15321e-05	0.0012318	-0.426369	2.06295	0.150918	0.379621	-1.65223	32.3588	1.28177e-08	3.46504e-06	-1.38707	21.1027	4.35318e-06	0.000177042		81.93	178.75	117.23	74.53	186.43	225.73	216.43	186.05	427.25	468.38	138.7	143.78	54.13	192.18	101.18	50.65	126.98	75.25	75.23	39.8	114.63	132.2	160.07	126.23	154.43	322.25	186.08	323.63
112445106	LOC112445106	cancer/testis antigen 1-like	protein_coding	1.20603	-1.12526	5.09717	0.023965	0.137937	0.302099	0.346482	0.556112	0.763739	-2.08135	15.074	0.000103378	0.00275148	-1.11206	4.34265	0.037169	0.137771		0.47	27.11	8.07	28.72	20.69	21.46	42.82	16.77	160.41	70.62	33.63	28.19	3	23.52	7.17	1.05	9.01	11.45	9.07	2.7	15.04	20.52	47.72	25.21	37.89	56.26	24.57	17.86
112445139	LOC112445139	melanoma-associated antigen 1-like	protein_coding	-0.0909688	-0.74205	2.012	0.15606	0.40484	-0.149423	0.0843739	0.771455	0.895042	-1.30035	5.22195	0.0223036	0.109619	-2.21413	13.8375	0.000199314	0.00327137		4.5	10.5	2.5	7.5	9.5	15.5	13.5	7.5	38.5	20.5	9	7	1	20.5	3	6	3	5	2	1.5	4.5	1.5	10.5	3.5	6.5	26	3.5	2
112445143	LOC112445143	cancer/testis antigen 1-like	protein_coding	2.5457	-1.07113	7.99982	0.00467821	0.0507862	-0.028787	0.00558048	0.940451	0.974093	-1.59438	16.3983	5.13317e-05	0.00163067	-1.2293	9.46898	0.00208976	0.0178289		22	79	42	24	54.33	95.67	97	103	134	179	36	69.33	14	73.33	34	9	53	26.33	48	18	32	52	66.33	38.33	43	131	36	141.33
112445157	LOC112445157	rhox homeobox family member 1-like	protein_coding	1.0473	-1.33281	6.49392	0.0108244	0.0861141	-0.420456	0.640612	0.423489	0.664691	-1.83607	10.9312	0.000945567	0.0128819	-2.12973	14.1237	0.000171171	0.00291179		4	17	12	6	12	25	39	17	92	61	6	24	0	22	6	1	11	12	5	7	1	12	21	23	13	47	24	14
112445159	LOC112445159	melanoma-associated antigen 10-like	protein_coding	0.346509	-0.816805	2.77276	0.0958807	0.308281	0.956719	3.66697	0.0555009	0.212837	-1.90254	11.7586	0.000605622	0.00936066	-0.918425	2.8726	0.0900994	0.248245		1.17	12.75	3.25	14.58	13.17	19.17	25.83	11	49.48	54.17	18.58	16.27	2.5	18.92	2.67	1.33	2.17	7.33	3.08	4.25	8.42	8.08	22.28	8.33	20.25	26.67	5.25	9.83
112445420	LOC112445420	melanoma-associated antigen C3-like	protein_coding	0.756313	-0.917808	4.81438	0.0282232	0.151229	0.393857	0.760467	0.383182	0.631591	-1.63518	12.6433	0.000376922	0.00670531	-0.869431	3.59724	0.0578757	0.185221		8.5	25.83	18	12.53	13.67	15.92	36.5	19.08	92.95	100.5	10.83	13	0.5	26.87	12	4.83	9	6.75	11	8.03	10.75	9	27	14.25	18	45.25	11.5	15.75
112445531	LOC112445531	P antigen family member 3-like	protein_coding	3.75765	-0.301798	2.84482	0.091669	0.300057	0.119524	0.390249	0.532168	0.74704	-0.627741	12.0779	0.000510235	0.00835464	-0.288053	2.31012	0.128534	0.314259		117.17	208.02	155.28	158.23	232.08	217.37	238.78	150.12	304.77	194.73	114.7	157.37	97.75	185.18	142.82	75.75	135.78	117.7	99.12	132.72	126.73	171.5	131.82	141.32	162.25	162.37	131.65	168.72
112445534	LOC112445534	uncharacterized LOC112445534	protein_coding	4.7761	-1.28346	15.8888	6.7175e-05	0.00284967	-0.212428	0.38821	0.533242	0.747592	-1.5429	22.4689	2.13576e-06	0.000156626	-0.984651	8.55536	0.00344506	0.0255086		92.98	272.72	255.2	197.37	298.45	324.72	453.28	298.8	912.3	791.77	184.82	255.22	85.53	328.43	136	125.58	273.55	144.77	117.52	101.92	179.4	314	324.37	350.17	237.88	556.1	265.88	423.63
112445553	LOC112445553	uncharacterized LOC112445553	lncRNA	3.49301	-0.865347	11.4902	0.000699638	0.0141852	0.178076	0.475764	0.490347	0.716981	-1.3556	28.2846	1.04725e-07	1.4885e-05	-0.662567	6.43418	0.0111945	0.0608695		34.17	132.25	102.4	75.98	128.03	173.5	214.45	160.28	300.02	281.33	99.07	133.5	52.93	97.2	82.33	31.33	94.23	60.53	98.03	43.53	98.5	126.07	103.7	108.82	161.6	186.03	85.5	162.43
112445612	LOC112445612	melanoma-associated antigen B1	protein_coding	3.40788	-0.838523	4.74826	0.0293279	0.15504	0.0948258	0.0587303	0.808514	0.914812	-1.4736	14.2343	0.000161404	0.00373369	-1.33384	11.0733	0.000875792	0.00959821		26	239.43	83.35	89.67	117.92	106.4	260.8	89.78	403.55	383	79.77	129.8	19.57	153.5	38.03	31.33	70.23	70.75	38.37	40.95	86.77	116.65	166.97	54.12	79.78	143.45	111.82	154.4
112445686	LOC112445686	cancer/testis antigen family 47 member C1-like	protein_coding	1.84803	-0.942215	6.63709	0.00998771	0.0818672	0.366883	0.937558	0.332907	0.590107	-1.68103	19.2935	1.1209e-05	0.000527436	-1.10574	8.00804	0.00465702	0.0318326		11.32	56.78	33.02	34.88	28.93	41.3	78.23	43.28	150.93	153.22	43.77	38.45	10.78	37.63	17.45	9.57	15.43	19.75	13.88	13.23	31.73	32.65	60	21.62	59.38	99.72	27.65	22.77
112445697	LOC112445697	rho-related BTB domain-containing protein 2-like	protein_coding	1.43745	0.560407	6.85594	0.00883472	0.0765102	0.0448899	0.0428523	0.836004	0.927756	0.82531	15.0064	0.000107147	0.00281377	0.488647	5.4106	0.0200148	0.091391		37.67	23.67	41.17	51	39.33	31.17	26	23.17	24.67	29.17	28.67	31.67	40	36.5	45.17	43.17	37.83	32.08	21.83	47.33	40.42	38.33	16.5	47.83	13.83	24.17	27.67	23.17
112445766	LOC112445766	uncharacterized LOC112445766	protein_coding	2.8666	-1.13854	9.98009	0.00158242	0.0246797	-0.0280132	0.00531523	0.941881	0.974904	-1.46656	15.0818	0.000102952	0.00274545	-1.28233	11.082	0.000871695	0.00957615		25.73	108.67	59.57	42.07	96.7	90.53	113.32	89.98	252.87	231.9	55.48	64.63	15.23	123.97	36.37	31.5	78.93	45.53	24.42	21.32	33.3	59.8	66.53	73.93	94.43	151.68	45.93	121.87
112445803	LOC112445803	melanoma-associated antigen B17-like	protein_coding	0.545081	-0.890208	4.15646	0.041476	0.190016	0.360832	0.58871	0.442918	0.678125	-1.83261	14.0194	0.000180933	0.00406937	-0.738609	2.39501	0.121723	0.303361		6.5	16.33	18.83	9.7	14.67	17.17	27.5	14.58	70.2	71.33	12.83	8.5	0.5	25.92	9	1.33	7.5	6.75	13	3.83	11.75	9.5	22	9.5	12.75	37.92	10	16.25
112445954	LOC112445954	Na(+)/H(+) exchange regulatory cofactor NHE-RF3	protein_coding	1.75093	1.19915	18.2202	1.96777e-05	0.00114068	1.98555	36.1117	1.86324e-09	1.07035e-06	1.19563	17.7364	2.53722e-05	0.000967468	1.99424	36.0374	1.93565e-09	3.68058e-07		84	55	48	80	51	74	36	28	55	41	57	23	28	49	95	57	39	71	26	64	44	46	18	35	17	35	26	22
112446500	LOC112446500	small nucleolar RNA SNORA9	snoRNA	4.13205	0.0848585	0.636492	0.424984	0.672094	0.0104986	0.00996435	0.920486	0.964122	0.451701	17.7342	2.54024e-05	0.000967468	0.0895377	0.670222	0.412974	0.637755		216	198	219	229	197	217	259	231	214	212	251	153	182	210	284	218	294	213	201	260	216.5	328	145	167	128	187	164	192
112446759	LOC112446759	uncharacterized LOC112446759	lncRNA	1.80431	0.506982	6.33894	0.0118116	0.0911791	0.23378	1.26489	0.260727	0.516859	0.464874	5.15173	0.0232233	0.11266	0.66702	11.3178	0.000767665	0.00878323		56	40	52	58	41	69	44	37	36	32	62	25	46	45	56	33	45	40	33	67	42	55	23	68	35	51	26	24
112447190	LOC112447190	small nucleolar RNA SNORA24	snoRNA	4.95202	0.228612	5.2782	0.0215941	0.129725	-0.0221971	0.0493411	0.824214	0.921919	0.359856	13.4891	0.000239954	0.00481631	0.0861221	0.683314	0.408448	0.633581		335	400	371.5	529.5	395.5	380.5	465.5	416.5	394.5	387	428	336	279.5	455.5	454.5	315.5	433	313	374	468.5	379.5	508.5	415	354.5	218	303	269	309
112447523	LOC112447523	SLC35A4 upstream open reading frame protein	protein_coding	5.25059	0.166042	6.07143	0.0137386	0.0996389	0.183601	7.346	0.00672122	0.058501	0.240643	12.1035	0.000503284	0.00829005	0.249796	13.5294	0.00023486	0.00371759		468.5	543	545	569.5	484.5	558	489	547	459	481.5	485	433.5	419.5	536.5	558.67	462	494	444.83	472	511.5	483.5	518.5	298	568	313.5	406.5	392.5	459
112448521	LOC112448521	ATP binding cassette subfamily D member 4	protein_coding	1.99536	-0.564347	10.1413	0.00144982	0.0234059	-0.710841	16.5547	4.72667e-05	0.00221673	-0.615688	11.5245	0.000686845	0.0102595	-0.776172	18.0007	2.20828e-05	0.000615062		37.5	41.5	46.5	46.5	42.5	57.5	45	51	36.5	35.5	33.5	39.5	36.5	42.5	39	31.5	47.5	30	61	46	43.5	30	18.5	33.5	56	40.5	83	47.5
112449396	LOC112449396	small nucleolar RNA U3	snoRNA	4.92639	0.401823	11.3042	0.000773324	0.0151189	-0.00461857	0.00137825	0.970386	0.987294	0.427032	12.6507	0.00037542	0.00668956	-0.0692722	0.272068	0.601948	0.785747		369.57	477.5	410.15	403.62	403.48	416.48	445.38	431.15	459.17	375.68	455.98	312.55	275.72	380	420.55	316.98	471.88	327.63	345.98	329.32	337.7	589.3	449.5	368.03	217.48	267.55	209.1	289.03
112449446	LOC112449446	small nucleolar RNA SNORA71	snoRNA	4.13153	0.278542	4.99931	0.0253574	0.142578	-0.370295	8.7735	0.00305638	0.0360157	0.438953	12.3458	0.000441991	0.00761716	0.187212	2.28509	0.130623	0.317786		176	228.5	207	222	213.5	223	190	203.5	176	215.5	253.62	150.5	145	240.5	250.5	183	247.5	168.5	274.33	305.5	225.5	334.5	223.5	210.5	114	158	170	122.5
132342135	LOC132342135	uncharacterized LOC132342135	lncRNA	0.565302	-0.933785	8.13038	0.00435297	0.0486921	-0.476713	2.00774	0.156498	0.387926	-1.13923	11.4045	0.000732651	0.0107458	-1.20519	12.2447	0.000466578	0.00616482		2.9	15.33	9	20.67	17.03	18.33	13.2	14	22.5	40.2	6	17	9.33	17.5	4	9	13.5	9.5	12.03	8.5	4.2	9.2	6.7	15.67	15.83	17.37	13.5	40.03
132342223	LOC132342223	uncharacterized LOC132342223	lncRNA	1.44965	-0.246266	1.21086	0.271163	0.54268	-0.36842	2.56212	0.109451	0.31418	-0.842459	12.2702	0.00046024	0.00775712	-0.17175	0.546575	0.45972	0.678407		19	50	25	53	41	28	26	28	30	33	36	21	16	25	23	30	21	13	25	36	13	45	23	40	30	44	28	34
132342310	LOC132342310	endogenous retrovirus group PABLB member 1 Env polyprotein-like	protein_coding	5.23976	-0.390322	16.2211	5.6363e-05	0.00249864	-0.249363	6.73572	0.00945011	0.0724229	-0.291308	8.96486	0.00275222	0.0272985	-0.334565	11.4996	0.000696106	0.00825211		362.5	491.09	399.31	431.31	396.66	531.13	469.91	465.31	472.01	529.68	428.79	449.64	317.48	419.11	445.23	324.51	515.44	395.38	517.68	399.11	438.36	520.41	259.73	423.61	353.01	603.08	474.44	517.44
132343241	LOC132343241	uncharacterized LOC132343241	lncRNA	1.89291	0.0999108	0.30828	0.578738	0.783521	0.33972	3.13624	0.07657	0.254993	0.0921417	0.253119	0.614887	0.794338	0.656718	12.1819	0.000482556	0.00628234		58	58	50	50	39	52	35	44	35	43	67	41	41	57	44	39	47	37	60	62	52	41	39	30	28	35	37	41
132344223	LOC132344223	uncharacterized LOC132344223	protein_coding	0.210924	-0.598676	2.57248	0.108737	0.329414	-0.524522	2.12281	0.14512	0.371199	-0.86198	4.9422	0.0262086	0.121868	-1.27622	11.0413	0.000891023	0.00971839		13	5	2	11	16	18	12	17	17	15	12	7	7	9	9	11	10	1	2	12	6	14	3	8	9	17	6	19
132344268	LOC132344268	cancer/testis antigen 1-like	protein_coding	0.489362	-1.00355	4.62695	0.0314734	0.161021	0.338368	0.525192	0.468635	0.699877	-1.96512	14.0014	0.000182676	0.00408855	-0.719827	2.23668	0.13477	0.324329		1.03	8.38	8.7	11.27	17.48	11.38	29.08	14.33	85.58	48.9	14.82	13.03	1.67	20.62	4.97	3.28	3.45	3.05	7.72	3.7	15.95	17.08	28.1	11.93	22.42	18.18	9.75	11.42
132344272	LOC132344272	uncharacterized LOC132344272	protein_coding	2.75295	-1.4285	16.5271	4.79584e-05	0.00222546	-0.438119	1.38254	0.239668	0.492966	-1.5877	20.0227	7.65266e-06	0.000401168	-1.67483	19.1582	1.2032e-05	0.000392165		30.23	74.1	49.23	27.95	53.55	84.85	98.42	92.02	238.67	245.43	45.53	52.8	19.68	75.68	33.93	22.9	56.37	44.27	23.5	13.5	44.4	46.83	97.57	53.23	53.57	167.38	68.48	106.67
132344273	LOC132344273	uncharacterized LOC132344273	lncRNA	2.99532	-0.874641	8.83434	0.00295615	0.0376557	0.185564	0.396335	0.528988	0.744428	-1.48296	24.9333	5.93469e-07	6.152e-05	-0.651875	4.91625	0.0266051	0.110058		27.37	113.47	61.9	39.5	99.58	115.7	141.53	128.53	237.27	186.22	66.9	96.63	38.8	68.2	55.67	20.33	47.7	40.7	43.2	42.73	80.33	92.53	74.37	95.87	127.8	137.37	33.83	117.67
132344361	LOC132344361	small ribosomal subunit protein eS1-like	protein_coding	6.02019	-0.500589	4.13724	0.0419495	0.191154	-0.848418	10.9089	0.000957025	0.0170913	-1.05304	18.4845	1.71294e-05	0.000728898	0.114414	0.227376	0.633477	0.805732		1114.93	1451.55	1051.22	481.68	476.05	1000.73	329.5	758.32	277.6	305.58	494.92	1043.9	329.15	612.98	401.88	553.23	1067.77	575.45	587.97	1058.3	1078.1	720.9	460.05	913.42	994.68	1524.95	988.8	1055.7
132344463	LOC132344463	ADP/ATP translocase 3	protein_coding	8.39207	0.174458	6.23568	0.0125202	0.0945278	0.0650398	0.919493	0.337608	0.594581	0.277873	16.7412	4.28405e-05	0.00143374	0.181528	7.02398	0.00804251	0.0479594		4997.96	4566.36	4241.96	4187.86	4413.96	5586.29	4347.06	4532.78	3975.23	3789.8	4246.36	3897.8	3730.72	5407.14	5073.04	3640.2	4667.79	3419.8	3727.45	4801.36	4713.18	4451.3	2937.06	4713.96	2783.84	3412.3	3295.8	3366.7
132344470	LOC132344470	melanoma antigen preferentially expressed in tumors-like	protein_coding	3.11266	-1.25181	12.6174	0.000382173	0.00952863	-0.545724	2.39076	0.122054	0.334998	-1.39442	14.9121	0.000112636	0.00292142	-0.350358	1.09517	0.295329	0.527013		15	74	71	43	39	97	238.33	62	130	93	294	46	83	52	65	21	33	36	197.5	63	128	113	76	167	257	184	91	70
132345501	LOC132345501	uncharacterized LOC132345501	protein_coding	2.59626	0.738153	14.3821	0.000149214	0.00502985	0.425273	4.21547	0.0400569	0.176864	0.710179	12.793	0.000347926	0.00632831	0.464701	5.03669	0.0248158	0.105014		97	92	74.75	139.5	133	77.5	67	64	98.5	60.5	81.5	58	78.5	113.5	82	109	88.5	64.5	48.5	81.75	71	72.75	46	94	32	70	32.75	55.5
132345520	LOC132345520	endogenous retrovirus group PABLB member 1 Env polyprotein-like	protein_coding	4.48622	-0.396647	14.0039	0.000182435	0.00579546	0.0619175	0.355847	0.550822	0.76044	-0.288578	7.03947	0.00797326	0.0553233	-0.292989	7.87684	0.00500718	0.033466		257.63	250.15	206.26	291.05	231.15	253.14	317.93	359.74	367.11	287.61	420.08	246.41	272.71	281.29	242.8	166.87	261.11	200.88	256.99	244.96	277.64	273.31	156.76	224.52	195.02	296.5	303.24	208.3
132345530	LOC132345530	uncharacterized LOC132345530	lncRNA	0.319889	0.740276	4.71917	0.0298281	0.156103	-1.13647	15.2757	9.29025e-05	0.00355791	0.109452	0.0891215	0.765297	0.883903	-0.564664	4.15296	0.0415618	0.14868		13	15.5	15	32.25	14.75	11	13	15	12	8	10	4	9.5	8	6.5	13	12	4.5	9.5	23	13	20.5	5	17	5.5	3	20	6.25
132345555	LOC132345555	uncharacterized LOC132345555	protein_coding	2.27119	-0.662852	14.4547	0.000143569	0.00491917	-0.23792	1.89106	0.169082	0.407248	-0.26655	2.52462	0.112081	0.299918	-0.159092	0.853797	0.35548	0.585125		42.5	42	40	49.5	46.5	81.5	49.5	59	58.5	57	41.5	75	55.5	73	51.5	35	74	41	73	45.5	54	62	27.5	72.5	43.5	71.5	64.5	74.5
132345718	LOC132345718	uncharacterized LOC132345718	lncRNA	4.01679	0.126954	1.72337	0.18926	0.44896	0.434876	18.9119	1.36893e-05	0.00093718	0.100136	1.04086	0.307622	0.542311	0.290888	7.97676	0.00473816	0.0321901		209.75	213.75	238.5	218	231	256.25	230.5	211	202.25	225.5	245.25	220	172.5	233.5	250.5	140.75	205.75	166	169.5	236	198.25	215.75	89	218.5	150.5	188	135	178
132345781	LOC132345781	hepatitis A virus cellular receptor 1 homolog	protein_coding	4.09603	0.826227	12.0662	0.000513429	0.0116425	0.579712	5.17728	0.0228841	0.126861	1.04246	17.765	2.49935e-05	0.000962529	1.3207	27.151	1.88167e-07	1.53506e-05		374.23	246.28	355.75	344.43	273.43	343.83	144	159.35	120	86.07	298.5	117	287.13	226	369.42	420.22	213.82	449.87	68.5	316.65	241.05	289.12	123.33	203.7	129.83	163.5	117.5	165.98
132346587	LOC132346587	uncharacterized LOC132346587	lncRNA	1.91377	0.256731	1.74211	0.186872	0.446368	0.570679	7.46856	0.00627859	0.0562097	0.426172	4.90744	0.0267413	0.123429	0.761803	14.1225	0.000171282	0.00291179		23	51	44	63	59	55	47	31	62	41	71	33.2	40	70	55	42	51	38	41	58	50.2	54	44	52	26	47	31	45
132346864	LOC132346864	uncharacterized LOC132346864	protein_coding	1.15935	-0.78332	9.62811	0.00191621	0.0278974	-0.577346	5.1626	0.0230784	0.127579	-1.03499	14.8689	0.000115248	0.00294532	-0.869342	10.8681	0.00097836	0.0103361		23.5	31.5	31.5	15.5	15.5	25.5	16	20.5	32.5	28.5	20.5	20	28.83	13	27	10	13	18	11.17	28	14	15	10.5	29.5	28	47	38	30.83
132346924	LOC132346924	craniofacial development protein 2-like	protein_coding	0.458905	-0.166488	0.200277	0.654497	0.832278	0.405654	1.13988	0.285677	0.542437	-0.482991	1.84572	0.174282	0.389817	1.22231	11.0155	0.000903544	0.00982248		9.5	20.2	9	67.1	43.85	7.33	12.4	14.83	15.2	7.2	18.65	10.33	16.17	12.53	10.83	6.07	12.73	10.53	18.4	22.08	15.53	14	21.2	38.08	15.2	14	12.2	15.73
282340	LOC282340	ribonuclease, RNase A family, 1 (pancreatic)	protein_coding	5.16165	1.05242	11.3	0.000775065	0.0151189	1.31435	13.8244	0.000200713	0.0060331	1.22623	15.2118	9.61035e-05	0.00262629	1.31727	14.0981	0.000173522	0.00294624		242	665	430.5	496	506	409.5	645	550	1501	796	448	425	451	291	617	501.5	368	371	157.5	727.5	529	687	556	796	111.5	330	164.5	292
327709	LOC327709	glutathione S-transferase M1	protein_coding	1.64353	-0.499971	5.3856	0.0203036	0.125415	-0.500654	5.56944	0.0182766	0.110469	-0.899361	16.1378	5.88959e-05	0.00182471	-0.819815	13.5059	0.000237819	0.00374369		24	44.5	36	25.5	37.5	58	28	38	53.5	38.5	37.5	24	24	28.5	23	17.5	30.5	21.5	22	9.5	27	36.5	26	29	27.5	41	39	45.5
508131	LOC508131	zinc finger protein 665	protein_coding	4.79342	-0.347098	9.28611	0.00230898	0.0319924	-0.327088	8.94125	0.00278803	0.0341158	-0.318158	7.85307	0.00507345	0.0413111	-0.401174	13.2804	0.000268194	0.00410388		380.43	276.57	375.67	335.22	272.45	478.49	287.27	393.92	296.68	319.14	340.28	248.02	269.44	337.7	344.02	248.52	480.07	254.07	273.37	307.7	264.83	337.56	158.07	350.08	267.33	313.23	353.95	496.68
508820	LOC508820	melanoma-associated antigen 9-like	protein_coding	2.97593	-1.06402	15.0567	0.000104328	0.00397338	0.514195	3.29411	0.0695287	0.24107	-1.58785	29.2943	6.21768e-08	1.00851e-05	-0.833468	7.97653	0.00473878	0.0321901		40	84.5	40	73.5	83	63	209.5	110.5	223.5	266	152.5	75.5	23.5	101.5	34.5	22	41.5	46	62	37	65	70	124	64	98	155	63	92
508879	LOC508879	aldehyde dehydrogenase family 3 member B1-like	protein_coding	3.72807	1.00688	13.508	0.00023755	0.00702811	0.643502	5.44438	0.0196314	0.115285	0.872693	9.87579	0.00167468	0.0195277	1.00292	12.9897	0.000313214	0.00460067		195	327	337	180	221	187.5	217	124	114.5	132	175	130	215	137	155	217	114	266	77	274	145.5	199.5	115	264	77	136	79.5	81
509034	LOC509034	heme transporter FLVCR2	protein_coding	3.46638	-0.945366	13.9857	0.000184204	0.00583822	-0.51181	4.21079	0.0401677	0.176997	-0.985211	15.6672	7.55223e-05	0.00219206	-0.653068	7.07687	0.00780851	0.0468719		87.5	182.5	71	57.5	67.83	101	123.5	403.5	147.5	158	160.5	110.5	43.25	105.5	113.33	26.5	82.25	62	193.5	91.33	121	188.5	92	116.67	89.5	164.5	135	134
509810	LOC509810	zinc finger protein LOC509810	protein_coding	6.02906	-0.436779	25.2123	5.13539e-07	9.83355e-05	-0.123803	1.85302	0.173432	0.413258	-0.430733	24.296	8.261e-07	7.80099e-05	-0.320239	12.3082	0.000450961	0.00603045		637.5	709.5	701	808.5	785.5	918	819	1157.5	852.5	766.5	952.5	722	508	875	756.2	464.5	856.5	552.5	666	713.25	831	819.5	473.5	776.83	683.5	885	840.33	1011
512541	LOC512541	acyl-CoA thioesterase 4-like	protein_coding	5.41399	0.446211	9.72501	0.00181778	0.0271524	0.224736	2.62421	0.105245	0.306393	0.535676	13.3997	0.000251659	0.00496369	0.338236	5.81651	0.0158765	0.077758		556	699.5	553.2	506	491	699	557.75	719.25	517.5	581	520.5	518.5	545.5	498.92	530	516.5	443.5	629.33	382	685	615	715.33	315	771.5	377	447.83	352	326
512672	LOC512672	major histocompatibility complex, class I	protein_coding	1.91343	-0.306702	2.29937	0.129426	0.362609	-0.469815	5.57235	0.0182463	0.110382	-0.71568	11.483	0.000702343	0.0104009	-0.786046	14.6469	0.000129647	0.00237626		49.45	35	33.2	58.2	42.03	61.75	58.12	46	39.88	36	51.85	38.4	31	38.2	42.95	18	37	17	23.33	30	37	29	31.7	50.5	61.4	58.5	43	36.5
513767	LOC513767	phosphatidylcholine transfer protein-like	protein_coding	1.5183	-0.630736	6.20826	0.0127156	0.0952814	-0.45465	3.07149	0.0796767	0.261299	-1.01649	14.0769	0.000175483	0.0039858	-0.763875	8.12125	0.00437493	0.0303712		30	33	34	25	33.5	32	29	40.5	48.5	52	22	17	16	22.5	31	13	46.5	10.5	17	34.5	23	22	33.5	29	35.5	43	28	29
514170	LOC514170	cystatin B (stefin B)	protein_coding	6.31373	0.144384	1.59444	0.206693	0.469565	0.41416	13.2142	0.000277841	0.00768066	0.251562	4.87897	0.0271859	0.124812	0.383245	11.5475	0.000678421	0.00809818		727	1080.5	912	957.5	939.5	1429.5	1504	1504	1173	1046.5	1036	1012.5	912	1071.5	1160.17	553	1132	640.5	1200	1137.5	1191	1126	762.5	1110.5	611.5	777.5	863	629.5
515042	LOC515042	SCAN domain containing 1-like	protein_coding	6.49497	0.100405	1.1057	0.29302	0.563361	-0.370446	14.6852	0.00012704	0.00436785	0.11981	1.56749	0.210572	0.437288	-0.108677	1.31883	0.250802	0.479281		1101	1309	1275	1245.5	1191.5	1132.5	1203.5	1166	838.5	855	930	968	977.5	1347	1151	910	1038	943.5	1094	1351.5	1028	1194.5	811	1174	692	1058	1044	848.5
515089	LOC515089	zinc finger protein 665	protein_coding	3.21423	-0.337811	5.75014	0.0164874	0.110784	-0.253333	3.63102	0.0567122	0.215186	-0.496926	12.1302	0.000496125	0.00821503	-0.45609	11.3361	0.000760141	0.00873371		97.93	97.23	85.88	149.02	120.22	118.3	119.2	123.17	110.5	135.08	146.4	82.58	78.12	99.75	90.92	63.8	93.82	84.82	83.83	115.9	104.63	120.95	56.33	106.32	71.92	143.57	162.53	116.28
516421	LOC516421	solute carrier family 15 member 2-like	protein_coding	5.18933	0.088776	0.609066	0.43514	0.680035	-0.0241379	0.040501	0.840504	0.929422	0.406567	12.3055	0.000451633	0.0077195	0.184801	2.33546	0.126458	0.311541		365.75	502	484.25	576.5	432	553.5	436.25	459	395.5	368	469.5	349	381.25	410.75	666	466	631	480	423	623.25	416.25	581	255.5	444.5	361	408	331.5	379.5
519242	LOC519242	melanoma-associated antigen 10	lncRNA	0.742329	-1.75541	9.48842	0.00206772	0.0296338	-0.15188	0.077181	0.781155	0.899881	-2.84881	21.4393	3.65203e-06	0.000233104	-2.7531	18.7392	1.49868e-05	0.00046328		3	39	9	7.5	7	18	31.33	3	52.5	54.5	7	19	1	18	2	0	7.5	6	6	2	1	8	20.2	1	19	34	10	31
522334	LOC522334	T-complex protein 11 X-linked protein 2	protein_coding	0.312526	-1.00535	6.42281	0.0112664	0.0886585	-0.763205	3.68777	0.0548129	0.211564	-1.30249	9.76312	0.00178047	0.0204051	-1.48321	13.213	0.000278015	0.00419674		7	12	7	9	9	18	31	8	15	25	9	6	4	11	16	2	11	3	7	9	1	13	6	10	9	15	19	15
525400	LOC525400	melanoma-associated antigen 4	protein_coding	2.02137	-0.953099	9.70605	0.00183662	0.0273896	0.00280112	7.69124e-05	0.993003	0.996399	-1.44945	19.1275	1.22271e-05	0.000560052	-1.26215	15.5621	7.98395e-05	0.00161637		20	36	33	47	36	69	89	31	94	166	35	48	11	75	17	11	46	24	25	16	32	27	24	30	45	55	46	61
531152	LOC531152	sodium/glucose cotransporter 1-like	protein_coding	2.441	-0.793373	17.3208	3.1571e-05	0.00164253	-0.496236	6.61314	0.0101229	0.0753994	-1.08547	29.1137	6.82524e-08	1.04494e-05	-0.81967	16.0264	6.2467e-05	0.00134358		48	73	49	62	49	69	70	53	55	79	73	50	29	34	67	34	65	28	46	32	45	55	33	84	83	61	62	99
540014	LOC540014	zinc finger protein 134	protein_coding	4.68285	-0.307308	12.1016	0.000503799	0.0115189	-0.179655	4.34064	0.0372128	0.169885	-0.325111	13.8464	0.00019838	0.00428023	-0.133886	2.31421	0.128196	0.31389		299	299	216	338	297	387	288	384	304	309	301	276	218	353	295	242	295.5	210	264	317	361	340	190	360	247	343	288	381
613515	LOC613515	casein kinase I	protein_coding	2.27236	-0.759242	6.47251	0.0109556	0.0868571	-0.533946	2.99629	0.0834555	0.268637	-1.30903	17.3801	3.06016e-05	0.00110446	-1.54643	24.8327	6.25262e-07	4.24161e-05		26	74.33	53.33	34.33	72.33	72	77	41	89	143.33	30	41	20.33	48	42	14	71	23	28	18.33	24	39	26	34	39.33	74	29	138
613985	LOC613985	rho-related BTB domain-containing protein 2-like	protein_coding	1.45896	0.515992	5.54127	0.0185731	0.118838	-0.146757	0.444858	0.504787	0.727069	0.816227	14.4844	0.000141322	0.00337679	0.445857	4.48507	0.0341922	0.130079		32.17	32.67	44.25	45.17	40.17	19.42	22.42	19.92	26.92	25.42	28.75	33.33	39.17	34.5	49.83	38.67	40.5	33.28	20.83	52.83	36.25	37.67	22.73	49.83	15.08	31.5	25	19.17
615989	LOC615989	protein FAM151A	protein_coding	10.107	0.231646	8.50698	0.00353787	0.0426368	0.181323	5.11513	0.023718	0.130311	0.349069	19.3721	1.07567e-05	0.000511388	0.320229	15.6574	7.59138e-05	0.00155285		13952	14381.4	15386.7	15084.3	14009.6	13805.9	15578.9	16411.8	13129	12693.7	15878.6	13698.3	13198.9	15342	13419.6	12075.2	14744.8	12222.2	13979.5	16534.7	16603.1	14475.2	10991.6	16537.5	8286.75	9748.75	10587.6	10596.4
616039	LOC616039	serum basic protease inhibitor-like	protein_coding	5.10729	-0.211306	0.984695	0.321043	0.588984	-0.510464	5.95841	0.0146472	0.096071	-0.21716	1.08877	0.296743	0.531888	-0.891619	17.9099	2.31613e-05	0.000636105		575.5	585	599	278	207	463	351	547	400	272	404	265	517	396	544	231	342	476	255	325	209	264	208	324	459	628	413	331
616656	LOC616656	DDB1- and CUL4-associated factor 12-like protein 2	protein_coding	0.262493	-1.24737	10.0363	0.00153489	0.0242679	-0.212886	0.368977	0.543563	0.754434	-1.20038	8.63383	0.00329977	0.0311603	-1.63009	15.9799	6.40196e-05	0.00136843		4	8	14	5	6	9	11	15	28	25	9	21	5	21	9	4	4	5	4	6	2	9	23	9	15	17	9	13
618220	LOC618220	large ribosomal subunit protein eL6-like	transcribed_pseudogene	4.45211	-0.114169	1.97707	0.159699	0.410077	0.0137889	0.0277049	0.867805	0.9411	-0.306306	13.462	0.000243442	0.00486425	-0.116306	1.8523	0.173516	0.379424		306.38	329.53	313.58	278.65	278.17	365.82	282.52	300.83	256.45	236.57	278.72	244.35	173.08	299.43	301.12	172.75	279.2	205.48	216.52	272.48	255.05	243.35	117.98	256.68	216.35	287.37	254.02	304.12
618686	LOC618686	melanoma-associated antigen B4	protein_coding	2.03628	-0.857094	4.92681	0.0264431	0.146004	0.317187	0.609251	0.43507	0.672004	-1.69916	16.5291	4.7909e-05	0.00156522	-1.23169	8.89905	0.0028532	0.022262		13.5	57	42.5	47.5	28.5	34.5	101.5	47.5	203.5	265	48.5	44	9.5	49.2	13	9.5	14.5	28.5	16.5	16	35	40	79	22.5	29.5	133	52.5	49
767968	LOC767968	brain expressed X-linked 2	protein_coding	1.66849	-1.27836	12.1698	0.000485685	0.0112163	0.0364275	0.0106533	0.917792	0.962842	-1.64698	20.5161	5.91308e-06	0.000330055	-1.5425	16.4386	5.02511e-05	0.00114514		12	66	24	20	18	33	80	59	88	72	19	23	8	28	9	14	21	17	12	15	12	27	31	20	31	51.5	25	76
780876	LOC780876	MAD2 mitotic arrest deficient-like 1 (yeast)-like	protein_coding	7.35282	-0.233857	7.44664	0.00635551	0.0623365	-0.0368359	0.182555	0.669187	0.838376	-0.333878	15.7364	7.28111e-05	0.00214164	-0.193952	4.97826	0.0256677	0.107432		1841	2341.5	2591.5	2002.83	1726.83	2339.83	2293.83	2718.33	1860	2116	2093	1726.5	1487.5	1988	1612.83	1403	2083.5	1567.33	1902.5	1867	1680	2287.83	952	2020.5	1612	2120.67	1973.83	2339.83
781486	LOC781486	melanoma-associated antigen B1	protein_coding	3.7523	-0.748765	7.24852	0.00709594	0.0665975	0.182212	0.368239	0.543966	0.75472	-1.14566	16.0183	6.27339e-05	0.00190316	-0.718668	5.98025	0.014467	0.0728473		67.83	174.27	162.35	89	111	145.82	270.88	168.53	466.97	502.67	84.6	209.13	60.9	113.83	36.2	71.33	92.4	98.25	107.2	61.53	105.85	190.73	156.38	147.12	93.45	184.28	109.4	209.98
782673	LOC782673	splicing factor 3B subunit 4-like	protein_coding	3.99126	-0.261066	7.47032	0.00627243	0.0619058	-0.123449	1.58423	0.208153	0.455168	-0.357311	13.4029	0.000251233	0.0049624	-0.200349	4.06221	0.043853	0.15399		189.33	212.5	189.5	187	192.33	237	194.33	219.5	201.5	178	207	187	135.83	192.5	195	116.5	205.17	140	186.33	168	184.33	179.67	131.5	200.33	164	211.5	190	191
783362	LOC783362	uncharacterized LOC783362	protein_coding	1.84985	-0.527692	1.86122	0.172484	0.426402	0.229372	0.303579	0.581647	0.779544	-1.38206	12.0658	0.000513559	0.00838914	-0.136802	0.120674	0.728305	0.862937		11.7	72.83	30.87	28.18	43.5	54.6	70.47	25.7	140.35	169.05	17.6	41.9	11.48	37.37	19.3	10	13.43	21.6	25.9	46.05	43.88	70.53	44.95	23.95	39.87	72.63	30.02	23.97
783472	LOC783472	EKC/KEOPS complex subunit LAGE3-like	protein_coding	1.39886	-1.65454	10.1722	0.00142572	0.0232345	0.0214629	0.00164058	0.967691	0.986041	-1.89014	12.1249	0.000497542	0.00822496	-0.72506	1.91884	0.165985	0.370058		1.5	26.2	22.32	23.7	18.7	8.7	58.73	13.7	207.2	57.83	28.6	16.6	7	40.7	5	15.72	15.93	4.7	7	7.5	13.47	47.78	33.7	32.95	18.1	101.78	18.9	26.5
784007	LOC784007	T-lymphocyte surface antigen Ly-9	protein_coding	0.376518	-1.26365	7.66243	0.00563824	0.0578381	-0.850325	3.07508	0.0795007	0.261039	-2.1472	17.8118	2.43866e-05	0.000951491	-1.10533	5.26115	0.0218066	0.0969829		10	10	21	11	4	16.2	26	6	23	12	4	5	0	19	4	4	7.5	6	5	7	1	15	10	14	15	32.2	19	33
784087	LOC784087	nuclear ubiquitous casein and cyclin-dependent kinase substrate 1-like	protein_coding	1.01129	-0.445384	4.10781	0.0426856	0.193143	-0.591879	7.35492	0.00668795	0.0583264	-0.857302	13.7154	0.000212706	0.0044568	-0.642555	8.59346	0.00337373	0.0251153		21	19	36	23.5	20.5	23	25.5	19.5	24.5	12	31	15	11.5	21	15.5	12.5	19.5	10	14.5	24	21	21	12.5	21.5	21.5	32.5	26.5	22
784541	LOC784541	tumor necrosis factor receptor superfamily member 10A	protein_coding	1.63024	-1.10462	13.4524	0.000244691	0.00713226	-1.72269	33.9759	5.58001e-09	2.48253e-06	-1.71964	29.6882	5.07426e-08	8.6369e-06	-1.51641	27.1618	1.87122e-07	1.53506e-05		17.17	27.83	38.5	13.83	17.5	47	37.33	33.5	23	18.5	14.83	16.33	16	12	21	9.83	7.83	21.33	17.17	39.5	23.25	28.53	15.5	30.17	34.83	54	63.75	26
784898	LOC784898	liprin-alpha-1-like	protein_coding	0.458623	-0.889725	6.1607	0.0130619	0.0965084	-0.292287	0.738366	0.390185	0.637236	-1.52832	14.8087	0.000118988	0.00300456	-0.861529	5.86398	0.0154538	0.0761751		3.17	12.7	11	13.83	18.67	9.5	24.07	12.67	27.4	27.5	8.5	9.87	5.83	22.17	4.5	1.5	8.83	5.5	11.25	7.87	5.17	12.42	12.17	19.67	16.5	18	9.5	18
785216	LOC785216	glutathione S-transferase omega-1	protein_coding	0.9238	-0.829295	13.3878	0.000253271	0.00727469	-0.716408	8.7928	0.00302422	0.0357758	-0.55504	6.02895	0.0140731	0.0811144	-0.556194	5.17895	0.0228621	0.0999863		19	19	13	18.5	18	25	14.5	20	13	15	13	26	22	22	15	21	16	20.5	19	15	21	4	8	28	25	29	32	30
786836	LOC786836	melanoma antigen family B, 2-like	protein_coding	3.39351	-0.879238	6.29191	0.012129	0.0928502	0.39272	1.22583	0.268219	0.524925	-1.06361	9.3306	0.00225358	0.0240522	-1.28921	12.107	0.000502326	0.00646429		33.67	196.85	95.18	75.17	105.08	96.23	305.38	125.7	298.13	382.75	75.02	159.47	38.57	147.83	42.53	41	85.73	88.25	54.37	33.62	62.27	119.65	153.05	41.2	91.78	152.62	90.32	147.07
787554	LOC787554	zinc finger protein OZF	protein_coding	3.07652	-0.248942	3.73768	0.0531982	0.219528	-0.371163	7.12013	0.00762233	0.0630409	-0.251148	3.64383	0.0562774	0.198236	-0.47296	11.2678	0.000788627	0.00891944		91.5	119	133	105.5	118.5	134.5	80.83	110.2	70.5	77	83.5	98	94.5	107	125.5	58.5	115	104	64	107	76	82	51	75	97	112.5	129	128
788724	LOC788724	histone H2A type 2-A	protein_coding	5.17923	-0.172874	2.78577	0.095105	0.306645	0.265783	6.53201	0.010595	0.0776986	0.0317426	0.0947107	0.758272	0.879769	0.396448	13.8182	0.000201371	0.00329336		378.99	380.66	387.24	383.94	491.99	512.73	532.83	682.91	491.36	434.24	533.53	362.19	301.41	513.41	459.33	341.91	541.08	367.16	518.83	404.24	566.24	642.57	358.33	401.74	336.49	441.16	356.83	413.41
789192	LOC789192	cyclin-G1	protein_coding	4.31678	-0.194998	1.93036	0.16472	0.417001	-0.468487	12.5551	0.000395117	0.00983636	-0.398	8.46082	0.00362878	0.0330449	-0.470701	12.5579	0.000394539	0.00545587		271	292.75	311.33	182.83	164.83	247.58	256.33	270.83	220.33	223.08	227.58	181.58	196.33	213.83	216.08	155.83	182.83	176.08	215.5	246.16	214.92	269.66	112.83	244.58	155.17	299.5	260.41	232.25
789863	LOC789863	melanoma-associated antigen B4	protein_coding	1.31895	-1.13439	5.60098	0.0179504	0.116572	0.583925	1.37324	0.241256	0.495129	-1.95791	15.7327	7.2952e-05	0.00214164	-0.891581	3.23546	0.0720602	0.213584		4.5	50	22.5	28	20.5	14.5	59.5	32.5	176.5	267	19.5	22	9.5	23	2	7.5	6.5	13.5	7.5	12.2	19	16.5	47.33	26.5	33.5	112.5	30.5	16
510796	LONP1	lon peptidase 1, mitochondrial	protein_coding	7.08967	0.169897	5.24587	0.0219989	0.131298	0.294112	14.7117	0.000125265	0.00431757	0.161054	4.61538	0.0316865	0.137942	0.258554	11.6863	0.000629612	0.00771596		1811	2132	1991	2077	2181	2370	1536	1687	1713	1487	2033	1644	1829	2231	1858	1370	1911	1638	1368	1789	1617	1531	1052	1766	1273	1427	1316	1759
515361	LPCAT3	lysophosphatidylcholine acyltransferase 3	protein_coding	5.6044	-0.442922	24.2327	8.53707e-07	0.000144557	-0.11978	1.85067	0.173706	0.413695	-0.241579	7.41238	0.00647766	0.0483528	-0.330662	13.7112	0.000213176	0.00343272		504	553	533	463	456	682	580	740	605	707	636	612	514	594	594	408	593	473	562	549	557	508	404	526	487	565	573	727
280843	LPL	lipoprotein lipase	protein_coding	0.970102	-1.69181	19.798	8.60727e-06	0.000666677	-0.607912	2.73635	0.0980887	0.294309	-1.9317	22.7546	1.84064e-06	0.00014177	-1.53592	14.9984	0.000107604	0.00205034		4	19	13	9	13	13	24	33	40	33	20	13	4	25	8	6	12	6	15	8	8	12	24	19	15	46	55	39
505750	LRIG1	leucine rich repeats and immunoglobulin like domains 1	protein_coding	3.29983	-0.109392	0.731405	0.392428	0.647859	-0.47756	14.8413	0.000116947	0.00416628	0.174365	1.94297	0.163347	0.375031	-0.318927	6.66025	0.00985869	0.0553202		114.5	107	116	116.5	92.5	181	97	118.5	99	118.5	99	104	124.5	141	108	105	159	95	122	119.5	104.5	117	76	127.5	94	121	85	99
535493	LRIG2	leucine rich repeats and immunoglobulin like domains 2	protein_coding	4.46987	-0.0121402	0.0169497	0.896415	0.958127	-0.0826011	0.782987	0.376229	0.626458	-0.0911645	0.91006	0.340098	0.577029	-0.362214	13.1643	0.000285337	0.00427171		296	327	280	312	295	328	246	313	311	306	285	224	203	292	339	188	310	202	174	232	202	326	137	301	187	291	216	273
515494	LRP10	LDL receptor related protein 10	protein_coding	7.49838	0.320118	12.6859	0.000368427	0.00933732	0.266878	8.19786	0.00419399	0.0436397	0.376764	17.1241	3.50155e-05	0.00122217	0.465798	24.1938	8.71113e-07	5.40993e-05		2683	2647.5	2746.5	2612.5	2629	2832.5	2355	2281	2217.5	1826.5	2259	2049.5	2357.5	2299.5	2680	2148.5	2370.5	2376.5	1700.5	2711.5	2352.5	2705	1789	2503.5	1445	1897.5	1887	1644
519993	LRP12	LDL receptor related protein 12	protein_coding	2.89222	-0.454046	7.37696	0.00660649	0.0635615	-0.39546	5.27331	0.0216548	0.122811	-0.628783	13.6842	0.000216261	0.00449036	-0.852221	23.0538	1.57535e-06	8.07408e-05		58	117	75	93	94	105	88	76	116	129	66	84	63	79	60	59	84	65	88	63	51	76	45	60	73	120	83	95
100337021	LRP2	LDL receptor related protein 2	protein_coding	11.6795	0.352959	8.71625	0.00315386	0.0394245	0.481466	16.6927	4.39495e-05	0.00212532	0.379573	10.1225	0.00146474	0.0178296	0.654037	29.5641	5.40986e-08	5.91951e-06		54937	48500	48552.4	74811.5	48866.2	50189	33289.8	39490	36570	35479	46604	41475	36778	51015	69311.2	31890	51257	48678	27493	57840.2	41478.5	48952	25721	46790.2	27235	41851	27447	42265
504957	LRPAP1	LDL receptor related protein associated protein 1	protein_coding	8.55227	0.445407	38.3808	5.82019e-10	6.68692e-07	0.379296	27.7705	1.36596e-07	2.76948e-05	0.440852	37.5249	9.0253e-10	4.60859e-07	0.525038	53.432	2.67695e-13	1.75748e-10		5607	5334.5	5668.5	5680	6179.5	6836.5	5170.5	5025.5	4632.5	3796.5	4937	4081	4724	5754.5	5347.5	4247	5842	4492.5	4269.5	6055.5	5113	4763.5	3260.5	5290	2995	3889.5	3167.5	3352
539204	LRRC8D	leucine rich repeat containing 8 VRAC subunit D	protein_coding	4.4168	-0.491715	19.8941	8.18509e-06	0.000644845	-0.65144	34.2485	4.8504e-09	2.31213e-06	-0.578412	26.9056	2.13639e-07	2.65355e-05	-0.730704	42.9548	5.60182e-11	1.75528e-08		255	222	293	255	189	328	255	304	226	180	218	177	187	295	225	184	235	141	205	268	164	234	120	212	240	288	290	298
616994	LRRFIP1	LRR binding FLII interacting protein 1	protein_coding	7.52591	0.318008	14.7421	0.000123261	0.00439123	0.247023	9.09585	0.0025619	0.0325641	0.293551	12.5262	0.000401281	0.00703876	0.40625	24.7357	6.57533e-07	4.37942e-05		2698.5	2924	3049	3129	2867	2954	2041	2449	2123	1751.5	2116	2102.5	2199.5	2765	2809	2096	2651	2430.5	1835	2782.5	2211	2443.5	1362.5	2692	1549.5	2052.5	1583	1858.5
513994	LRRK1	leucine rich repeat kinase 1	protein_coding	5.17577	0.966659	36.1646	1.81332e-09	1.66668e-06	0.485529	9.76723	0.0017765	0.0251982	0.896696	30.6092	3.1559e-08	6.49408e-06	0.72801	21.1044	4.34929e-06	0.000177042		727	606	650	735	581	558	441	476	362	326	518	391	506	516	626	479	408	556	222	582	432	539	317	612	202	369	238	212
788567	LRRN4CL	LRRN4 C-terminal like	protein_coding	2.89959	0.378669	7.55735	0.00597657	0.0597337	0.507076	11.2178	0.000810176	0.0156004	0.415424	9.11879	0.00252998	0.025876	0.72619	23.2471	1.42467e-06	7.64279e-05		134	89	117	151.5	97	125.5	56	90	98.5	76.5	99.5	70.5	90	141.5	126.5	85	113.5	83.5	81.5	99.5	120.5	88	68	96.5	62	75	80.5	89
508651	LSR	lipolysis stimulated lipoprotein receptor	protein_coding	6.17488	0.24381	13.4908	0.00023974	0.0070626	0.217902	10.5568	0.00115759	0.019392	0.406195	37.2713	1.02785e-09	5.06105e-07	0.31859	22.8288	1.77094e-06	8.81443e-05		834	1050	979	1096	1061.5	1051	989	910	826	899.5	885	894	805	1239	992	787	1158	915	911	970	813	1082	635	1035	592	751.5	662	778
512743	LY6G6E	lymphocyte antigen 6 complex, locus G6E	protein_coding	5.13208	0.30253	3.68175	0.0550111	0.22437	0.343063	4.70959	0.0299948	0.148381	0.72527	20.5782	5.72435e-06	0.000324078	0.452025	8.32487	0.0039106	0.0279714		425	632	477.5	434	362.5	672	488	392	347	614	344	397	376	504	609	592.5	700	652.75	404	395	326	654	283	520	285.5	381	294	334
100848249	LY6K	lymphocyte antigen 6 family member K	protein_coding	0.646247	-0.988983	11.3509	0.000754133	0.014832	0.116994	0.160778	0.688441	0.848465	-1.07565	12.6551	0.00037455	0.00668901	-0.543529	3.05242	0.0806167	0.230307		15	18	14	7	11	21	25	25	19	20	22	15	7	19	8	7	14	17	16	10	5	19	7	17	19	25	31	7
513150	LYPD3	LY6/PLAUR domain containing 3	protein_coding	4.85666	-0.00436703	0.000981452	0.975008	0.990526	0.615789	18.3624	1.82631e-05	0.0011766	0.217089	2.41792	0.119954	0.312511	0.488068	11.6506	0.00064183	0.00781016		302	435	366	357	340	467	541	362	488.5	487	326	299	287	352	460	340	483	354	251	388	386	415	258	410	233	345	180	384
789905	LYPD5	LY6/PLAUR domain containing 5	protein_coding	2.37643	0.357289	4.53735	0.0331629	0.165785	0.673424	15.1387	9.98945e-05	0.00377327	0.416111	6.02003	0.0141444	0.0814574	0.793965	21.1175	4.31976e-06	0.000176725		69	85	68	71	73	71	95	59	93	58	61	60	54	75	63	62	67	71	58	113	64	85	50	69	28	40	38	70
614011	LYRM4	LYR motif containing 4	protein_coding	4.29107	0.0742203	0.516393	0.472384	0.708371	0.305838	8.52124	0.00351025	0.0389347	0.224673	4.68895	0.0303572	0.133994	0.345917	11.004	0.000909141	0.00986178		231	222	264	254	284	300	242	256	286	203	278	270	258	288	276	224	253	190	247	272	214	286	190	266	182	232	181	195
615250	LYRM9	LYR motif containing 9	protein_coding	3.08978	-0.29741	7.14621	0.00751228	0.0690478	-0.162005	2.18208	0.139626	0.361983	-0.462747	16.1023	6.00114e-05	0.00183454	-0.421632	13.8094	0.000202318	0.00330101		96	109	83	128	91	109.25	118	124	87	110.2	125.5	99	78	95	82	59	88	73	93	84.5	83	84	78	106	82	113	99.2	123
281289	LYZ3	lysozyme 3	protein_coding	0.759585	-2.14617	23.6896	1.13192e-06	0.00016256	-0.376659	0.731259	0.392476	0.639029	-2.22474	23.3578	1.34494e-06	0.000111034	-1.5866	11.2791	0.000783837	0.00888714		6	4.5	11.5	10.5	14	10	17.67	7	65	34	8	24	3	21.5	5	4	15	5	7	3	6.2	15.33	5	43.5	25	47.5	19	22
512397	LZTS3	leucine zipper tumor suppressor family member 3	protein_coding	6.62502	0.316693	14.0277	0.000180135	0.00574889	0.209623	5.98252	0.0144483	0.0952193	0.321472	14.0644	0.00017666	0.00399937	0.24671	7.82547	0.00515152	0.0342365		1426	1426	1463	1543	1316	1496	1206	1295	1385	1171	1449	1063	1288	1349	1437	987	1214	1216	1051	1416	1428	1186	982	1245.5	813	942	936	895
518597	MAB21L3	mab-21 like 3	protein_coding	5.74211	-0.110195	1.08762	0.297	0.56642	-0.306994	8.17816	0.00423977	0.0438842	-0.0705356	0.460208	0.497527	0.710083	-0.515896	23.3392	1.35806e-06	7.40064e-05		808.5	797	626	742.5	590	654.5	704	840	527	636.75	611	598.5	568	704	670	517	653.5	565	490	634.5	457.5	607	373	655	438	732	560.5	572
613568	MACROD1	mono-ADP ribosylhydrolase 1	protein_coding	2.21641	0.116342	0.220741	0.638476	0.82268	-0.948471	14.8529	0.000116229	0.00415143	-0.0483724	0.0379652	0.845513	0.928039	-0.22673	0.941742	0.33183	0.562516		69	76	100	50	54	38	64	28	32	32	51	27	65	51	53	41	33	50	44	75	54	63	41	69	44	40	53	44.5
517837	MAD1L1	mitotic arrest deficient 1 like 1	protein_coding	5.98962	0.410451	13.8831	0.000194539	0.00608189	0.302523	7.64033	0.00570774	0.0529204	0.124338	1.16718	0.279982	0.514621	0.30952	7.63722	0.0057176	0.0369913		986	1072	922	942.5	1131	891.5	884.5	959	854	755	943	695.5	994.5	739	842	502.5	634.5	742	615.5	806	982	820	663	923.5	432.5	732	662	542
512498	MAF1	MAF1 homolog, negative regulator of RNA polymerase III	protein_coding	6.08657	0.155635	4.35985	0.0367955	0.176698	0.167761	5.25595	0.0218719	0.123232	0.211944	8.0124	0.00464581	0.0391036	0.292807	16.1537	5.84038e-05	0.00128015		860	835	900	937.5	943	1010	834	1010	898	730	916.5	833	744	986	937	679	966	648.5	893	1045	843	1014	657	883	594	620	731	719
112445147	MAGEB1	MAGE family member B1	protein_coding	2.29607	-1.66167	8.45689	0.00363664	0.0434098	-0.064579	0.0133329	0.908074	0.958843	-2.30434	14.8671	0.00011536	0.00294532	-2.43656	16.1185	5.94985e-05	0.00129795		7.5	65.25	12	24	53.5	14.5	130.25	63.75	347.25	162.95	36.25	43	16	85.33	6	3	28	5.33	7	11	31	16.5	101.25	18	23	96	62	37
511940	MAL2	mal, T cell differentiation protein 2	protein_coding	3.79664	-0.40233	9.73123	0.00181163	0.0271524	-0.378297	8.49461	0.00356201	0.0392875	-0.483718	13.0492	0.000303413	0.00568363	-0.658845	24.7636	6.48089e-07	4.33747e-05		134	189	165	173	172	178	170	163	193	181	126	157	104	184	156	140	158	83	90	144	102	160	108	162	120	210	194	213
521194	MAML2	mastermind like transcriptional coactivator 2	protein_coding	2.74516	1.01211	19.9422	7.98196e-06	0.000636112	0.176692	0.593569	0.441042	0.676304	0.649452	8.17589	0.00424509	0.0367171	0.395737	2.88213	0.0895672	0.247368		133	159.5	118	183.8	89	79	83	64.2	87	85	49	59.25	94	86	114.33	71	82	74	24	81.2	58.4	106.2	63	114	21.2	66.2	44	69.2
540588	MAML3	mastermind like transcriptional coactivator 3	protein_coding	2.64791	0.777623	22.6378	1.95593e-06	0.00023247	-0.059535	0.111544	0.738393	0.876548	0.19567	1.3468	0.245838	0.476963	0.473665	7.90506	0.00492968	0.0331863		125.2	69	113	128.8	119	128	53.25	90.2	53	46.4	99.2	51	79	97	64	39	83.2	51	65	98	89.2	92	63.6	89.25	42.2	63	60	54.2
615012	MAN1C1	mannosidase alpha class 1C member 1	protein_coding	1.35923	0.798682	12.9608	0.000318082	0.00848238	-0.304195	2.67136	0.102169	0.301112	0.734317	10.3936	0.00126453	0.0159856	-0.106674	0.313007	0.575841	0.766916		22	33	28	37	34	34	38	36	26	34	30	25	30	26	35	16	31	18	20	31	38	42	45	38	9	14	31	11
338445	MAOB	monoamine oxidase B	protein_coding	1.86799	-0.595139	5.63391	0.0176163	0.115216	-0.89635	11.7931	0.00059451	0.0128271	-0.862201	11.3133	0.000769531	0.0110912	-1.42142	26.7708	2.29076e-07	1.8362e-05		26	60	36	40	47	43	53	32	49	40	21	33	18	44	43	21	31	26	19	16	18	35	32	35	26	71	60	72
520058	MAP4K2	mitogen-activated protein kinase kinase kinase kinase 2	protein_coding	3.47086	-0.313027	4.74429	0.0293957	0.155283	-0.479026	10.8735	0.000975498	0.0172205	-0.212235	2.15852	0.141781	0.345482	-0.661612	17.7549	2.51272e-05	0.000677944		97	146	142	168	98	143	130	135	131	165	105.5	101	117	164	151	82	135	93	65	109	80	183	114	121	83	163	145	149
509109	MAP4K4	mitogen-activated protein kinase kinase kinase kinase 4	protein_coding	6.04369	-0.0976015	1.23929	0.265607	0.536468	-0.269071	9.7249	0.00181788	0.0256795	-0.244551	7.63953	0.00571028	0.0444036	-0.372246	18.818	1.43802e-05	0.000447539		880	861	970	863	737	877	872	914	937	748	826	586	691	808	718	531	740	581	605	787	748	751	548	816.5	567	835	825	597
529183	MAPK4	mitogen-activated protein kinase 4	protein_coding	6.40097	0.508901	14.4934	0.000140652	0.00488456	0.164082	1.6166	0.203567	0.450061	0.521269	15.5342	8.10276e-05	0.00231538	0.38618	8.94177	0.00278723	0.0219117		1580.58	1222.25	1476.73	1439.28	1044.5	1268.43	863	1218.28	847.17	815.33	1182.67	989.2	1177.03	1106.83	1412.18	930.17	1030.75	1156.67	835.53	1368.57	1109.92	1144.33	695.95	1376.67	617.17	887.2	774.37	697.17
538094	MAPK6	mitogen-activated protein kinase 6	protein_coding	7.26624	-0.175621	8.59563	0.0033697	0.0411133	-0.152007	6.48082	0.0109045	0.0790847	-0.186472	10.0189	0.0015494	0.0185815	-0.234291	14.7327	0.00012388	0.0022864		1833	2138	2136	2054	1609	2142	1955	2091	1849	1763	2020	1604	1462	1957	2060	1354	2042	1545	1578.5	2102	1616	1927	993	1851	1505	2002	1754	2068
510159	MAPRE2	microtubule associated protein RP/EB family member 2	protein_coding	4.28222	-0.576284	12.8669	0.000334451	0.00874919	-0.448979	7.63393	0.00572804	0.0530016	-0.385162	5.81277	0.0159103	0.0875667	-0.498713	10.0857	0.00149424	0.0139938		160	220.5	170	185.5	151	283.83	194	336	359.5	264.5	151.5	179	163	265.2	148.5	142	261	152	222	198.33	221	308.5	132.5	252	167.5	340	271	217.5
525675	MARK4	microtubule affinity regulating kinase 4	protein_coding	4.85771	-0.363031	12.5319	0.000400059	0.00978619	-0.265931	6.93505	0.00845226	0.0675544	-0.265815	7.13963	0.00753989	0.0533363	-0.245712	5.89194	0.0152103	0.0752979		306	349	298	270	334	466	334	478	401	351	310	263	289	327	378	233	364	272	316	292	289	427	248	396	295	366	363	389
512531	MARS1	methionyl-tRNA synthetase 1	protein_coding	6.37012	0.0575168	0.324942	0.568653	0.777157	0.346206	11.6619	0.000637923	0.0133867	0.0950221	0.882645	0.347478	0.584301	0.338577	11.2995	0.000775277	0.00884829		1097	1076.5	1105.5	1324	1099.5	1224	1037	1216.5	1006.5	1032	1516.25	947	1044.75	1276.25	1121.5	734.5	1083.5	907.5	1032	1223	1088.5	861	673.5	1064.25	883	727	820.75	1152.75
616867	MARVELD1	MARVEL domain containing 1	protein_coding	3.60619	0.230976	3.03537	0.0814681	0.280439	0.264721	4.54075	0.0330972	0.158551	0.542385	16.8207	4.10835e-05	0.00139512	0.297871	5.40352	0.0200961	0.0915231		148	136	154	158	129	188	173	182	142	169	160	150	147	192	182	143	200	119	231	182	178	171	87	145	71	103	152	89
535643	MAST2	microtubule associated serine/threonine kinase 2	protein_coding	5.03861	-0.493415	20.3005	6.61824e-06	0.000555457	-0.392291	11.2987	0.000775614	0.0152111	-0.549449	23.3983	1.31695e-06	0.000109755	-0.553458	24.0302	9.48379e-07	5.73037e-05		300	415	335	371	386	487	406	463	419	349	245	442	245	525	308	219	426	288	344	349	283	378	261	373	327	507	452	504
511463	MBD4	methyl-CpG binding domain 4, DNA glycosylase	protein_coding	3.7587	0.175878	2.67026	0.102239	0.318033	0.272136	6.28096	0.0122042	0.0847538	0.0745429	0.459505	0.497855	0.710405	0.376953	11.4842	0.000701886	0.00828502		169	200	197	193	186	216	151	204	184	169	163	168	164.5	170	184	107	194	123	186	183	113	205	110	230	100	158	118	186
783807	MBD6	methyl-CpG binding domain protein 6	protein_coding	5.15356	0.265278	8.69454	0.00319164	0.0397499	0.329878	13.5076	0.000237604	0.00681049	0.375942	16.8913	3.95833e-05	0.00134749	0.388023	17.7741	2.48748e-05	0.000673421		516	480	542	502	537	566	420	464	433	464	508	360	493	463	529	396	546	464	327	481	473	445	357	483	322	320	334	466
540550	MBNL3	muscleblind like splicing regulator 3	protein_coding	6.3912	-0.294115	6.64273	0.0099561	0.0818272	-0.151964	1.6551	0.198266	0.444281	-0.350152	9.92114	0.00163392	0.0191717	-0.492923	18.8813	1.39112e-05	0.000437887		717	1221	1016	1363	957	939	1130	1188	1188	1622	845	1090	638	1078	963	748	1008	690	801	887	777	1019	626	973	622	1216	1119	1191
785489	MBOAT2	membrane bound O-acyltransferase domain containing 2	protein_coding	4.62812	-0.360036	10.4134	0.00125101	0.0212672	-0.502797	17.475	2.91114e-05	0.00164651	-0.367854	10.4822	0.00120528	0.0154291	-0.196153	2.80017	0.0942546	0.255603		342	359	316	354	270	360	175	226	248	226	229	273	268	261	354	253	275	281	278	375	234	304	147	276	244	368	393	403
618684	MBP	myelin basic protein	protein_coding	3.54314	0.726856	18.8528	1.412e-05	0.000922621	0.0878321	0.263972	0.607405	0.797399	0.5829	11.8967	0.000562339	0.00885042	0.512594	8.46563	0.0036192	0.026457		164	162	202	232	210	157	146	107	141	107	133	150	123	167	141	143	139	160	72	215	144.5	199	101	275	84	116	94	79
505738	MCOLN1	mucolipin TRP cation channel 1	protein_coding	4.41606	0.567449	15.9339	6.55929e-05	0.00279978	0.572229	16.611	4.58849e-05	0.00217394	0.587077	17.3634	3.08709e-05	0.00110838	0.788189	32.1487	1.42816e-08	1.85755e-06		284	330	423	308	341	243	361	302	260	272	265	225	279	300	257	276	224	299	254	371	286	387	193	335	137	198.5	178	190
532671	MCOLN2	mucolipin TRP cation channel 2	protein_coding	5.23066	0.103668	0.82592	0.363455	0.623718	0.123519	1.19994	0.273334	0.529938	0.216644	3.77758	0.0519438	0.189157	0.429658	14.7817	0.000120703	0.00224276		502	497.5	423	772	496	485.2	408	549	325	413	518	399	450.33	563	531.5	375.4	516	405	548.5	705	467	559	284.2	571	360	358	383	487.25
512391	MCRIP1	MAPK regulated corepressor interacting protein 1	protein_coding	4.62313	0.258755	7.1279	0.00758934	0.0693401	0.102595	1.03465	0.309069	0.56571	0.211414	4.56852	0.0325647	0.140611	0.358457	13.1692	0.000284583	0.00427171		328	338	390	403	355	381	279.5	378	226	228.5	304	281	307	332.5	307	258	305	326	306	345	311.5	370	268	309.5	249	253	236.5	257.5
618020	MCRIP2	MAPK regulated corepressor interacting protein 2	protein_coding	4.41497	0.423554	13.4698	0.000242439	0.00710633	0.293085	6.66239	0.00984688	0.0741852	0.402755	11.9879	0.000535483	0.00857699	0.34743	8.98743	0.00271842	0.0216017		241	321	313	295	322	372	286	295.5	346	243	251	273	234	279	297	229	346	205	312	290	225	260	199	397	165	191	247	201
540985	ME1	malic enzyme 1	protein_coding	1.13105	-0.356777	1.26403	0.26089	0.530956	-0.436877	1.89569	0.168561	0.406428	-1.65634	22.4702	2.13424e-06	0.000156626	-1.06707	10.56	0.00115563	0.0117411		15	42	32	14	26	42	43	17	24	31	29	21	7	15	4	7	12	14	7	22	18	24	10	20	26	54	24	17
504613	MED24	mediator complex subunit 24	protein_coding	3.61992	0.209884	3.07901	0.0793087	0.276958	0.143935	1.26809	0.260125	0.516428	0.24305	3.96117	0.0465614	0.176455	0.44713	12.4413	0.000419941	0.00572108		177	198	175.5	173.5	163	201.5	116	173	161	109.5	142	113	137	216	181	148	137	134	128	187	146	154	126	195	99	159	121.5	152
614626	MED29	mediator complex subunit 29	protein_coding	3.6573	0.312989	7.13007	0.0075802	0.0693401	0.379159	9.85638	0.00169244	0.0243312	0.140216	1.37241	0.241398	0.473019	0.411745	11.2256	0.000806771	0.00907857		142	182	184	177	210	224	175	232	168	158	147	150	118	164	167	112	191	112	190	191	168	158	73	192	89	136	139	139
100847413	MEG8	proline-rich receptor-like protein kinase PERK10	lncRNA	3.84263	0.693832	6.65773	0.00987264	0.0815175	0.782739	7.85746	0.00506113	0.0490013	0.782262	8.77994	0.0030456	0.0293484	1.00447	12.7049	0.000364693	0.00510979		222	258.5	161	495.75	241.5	181.5	192.5	157	268.5	191.5	147	84	150	276.5	284	178	166.5	245	80.25	218	172	198.5	193.5	223.5	107	127.75	90	87.5
533820	MEGF9	multiple EGF like domains 9	protein_coding	3.3237	0.0797628	0.371823	0.542012	0.757575	-0.574256	17.0808	3.58231e-05	0.00186603	0.0526996	0.155304	0.693518	0.841092	0.0442268	0.113626	0.736053	0.867867		128	147	120	136	126	179	74	117	151	71	77	87	116	105	162	85	127	109	111	152	95	174	105	132	96	119	91	122
514610	MESD	mesoderm development LRP chaperone	protein_coding	6.15187	0.294601	14.4834	0.000141401	0.00489039	0.197819	6.28345	0.0121871	0.084689	0.380073	23.9417	9.92949e-07	8.94758e-05	0.213952	7.27033	0.0070103	0.0432207		1042	1020	1116	1022	1040	1079	875	982	898	753	861	900	848	1093	1013	869	1038	924	728	894	927	924	506	1070	608	754	626	793
534297	METRNL	meteorin like, glial cell differentiation regulator	protein_coding	5.25531	0.645245	9.50394	0.00205031	0.0294148	0.874769	17.869	2.36641e-05	0.00141851	0.638319	9.14907	0.00248845	0.0256032	1.10924	27.5942	1.49623e-07	1.27533e-05		841	636	588	676	491	690	487	446	445	426	590	436	549	427	589	559	406	712	178	714	506	647	403	534	344	379	228	276
787067	METTL9	methyltransferase like 9	protein_coding	4.19923	-0.252681	7.74703	0.00538011	0.0559393	-0.196525	4.87348	0.0272724	0.141693	-0.337119	13.3101	0.000263981	0.00512569	-0.18755	4.42036	0.0355125	0.133846		182	254	215	219	205	241	228	261	259.5	217	191	230	151.5	216	180	158	220	147	244	222	211	258	150	239	153	187	195	249
529443	MFAP3L	microfibril associated protein 3 like	protein_coding	6.83655	0.234064	6.66293	0.00984391	0.0814634	0.372512	16.4397	5.0223e-05	0.00232357	0.442054	22.1095	2.57538e-06	0.000180237	0.631662	44.9518	2.01949e-11	7.95507e-09		1628	1594	1485.33	1740.67	1579	2027	1309.33	1394	1391.2	1299	1483	1159	1412.5	1466	2331	1456.5	1706	1567.5	869.2	1596	1528	1873	1057	1777.53	846	1428	944	1351
518635	MFSD11	major facilitator superfamily domain containing 11	protein_coding	4.60431	0.178707	2.89361	0.0889314	0.29527	0.177739	2.89318	0.0889551	0.277595	0.21574	4.12826	0.0421727	0.165991	0.440549	17.4933	2.88322e-05	0.000742296		289	389	327	405	302	338	317	300	301	291	254	279	226	305	385	271	312	317	235	369	340	414	241	343	178	278	224	263
512633	MFSD2A	MFSD2 lysolipid transporter A, lysophospholipid	protein_coding	1.53318	-1.27428	13.5561	0.000231538	0.00692072	-0.846697	6.32745	0.0118883	0.0835821	-1.26225	12.979	0.000315005	0.0058295	-1.20139	11.6403	0.000645373	0.00782565		21	14	20	13	17	44	41	28	48	73	14	20	9	29	22	9	43	8	27	18	10	58	36	19	35	62	33	35
515128	MFSD4A	major facilitator superfamily domain containing 4A	protein_coding	0.870413	1.02229	8.1851	0.00422358	0.047769	0.865251	8.06347	0.00451667	0.0457998	1.33069	14.633	0.000130606	0.00316461	0.698887	4.9791	0.0256553	0.107432		17	17	7	38	18	26.2	24	37	38	41	24	19	11	25	28	17	28	19	24	19	42	18	26	24	4	10	5	11
513234	MGARP	mitochondria localized glutamic acid rich protein	protein_coding	3.46206	-0.998124	30.9935	2.58893e-08	1.14227e-05	-0.806447	21.8751	2.90992e-06	0.000308399	-0.621594	12.0754	0.000510906	0.00835571	-0.96471	29.432	5.79122e-08	6.23778e-06		92	79.5	76	93	89	140	144	190	103	103	105	110	76	148	115	92	141	52	157	80	97	119	83	101	130	154	228	183
534248	MGAT1	alpha-1,3-mannosyl-glycoprotein 2-beta-N-acetylglucosaminyltransferase	protein_coding	4.82527	0.125168	2.53837	0.11111	0.333377	0.16313	4.36209	0.0367472	0.168485	0.143476	3.39767	0.0652888	0.217808	0.271033	12.2067	0.00047618	0.00623704		440	362	348	403	401	438	353	368	375	350	414	287	316	396	398	253	371	329	318	378	387	454	229	403	239	303	292	340
768022	MGC137030	uncharacterized protein MGC137030	protein_coding	1.6785	-0.840681	10.3251	0.00131237	0.0218786	0.0365054	0.0180283	0.893189	0.950969	-0.935825	11.8613	0.00057312	0.0089689	-0.889451	9.92291	0.00163234	0.0148843		22	39.5	44	21	36	37	58	38	58	85	28	29	7	47	34	18	33	22	27	18	16	23	25	25	51	64	27	35
785476	MGC152340	uncharacterized LOC785476	protein_coding	2.1873	-1.02441	3.79716	0.0513396	0.214947	0.0267577	0.00230168	0.961735	0.98393	-2.17045	14.3567	0.000151238	0.00355823	-1.27782	5.09775	0.0239569	0.102831		2.5	54.5	28.5	28	71.5	56	84.5	46.5	282.83	191.5	30	32	6.5	68.5	7.5	4	19.5	24.5	23.5	29	25.5	47	105	17	13	124.5	62	107
505290	MGLL	monoglyceride lipase	protein_coding	4.13924	0.583081	9.89499	0.00165729	0.0255297	0.425811	4.9201	0.026546	0.139318	0.429343	5.37714	0.0204023	0.10398	0.676241	12.2109	0.000475101	0.00623704		491	242	323	364	298	291	179	214	139	185	241	190	167	237	350	222	206	334	128	287	234	254	170	193	123	234	158	131
508306	MICAL1	microtubule associated monooxygenase, calponin and LIM domain containing 1	protein_coding	4.88553	-0.380494	13.5338	0.0002343	0.00697687	-0.315557	9.68061	0.00186222	0.0261548	-0.354488	10.7564	0.00103922	0.0137766	-0.42643	16.456	4.97917e-05	0.00113655		319	439	383	371	293	359	384	390	379	302	313	319	301	247	371	240.5	331	365.5	265	297	336	324	295	330.5	320	387	416	435
540962	MICOS13	mitochondrial contact site and cristae organizing system subunit 13	protein_coding	4.28878	0.35489	17.0015	3.73499e-05	0.00186573	0.24202	7.60247	0.00582885	0.0536456	0.196963	4.946	0.0261511	0.121765	0.404376	21.3722	3.78216e-06	0.000161413		302	278	255	278	315	346	259	265	242	236	243	217	236.5	282	261	181	242	182	213	315	273	277	170	292	173	195	164	209
505710	MIEN1	migration and invasion enhancer 1	protein_coding	2.09205	0.221973	1.97644	0.159766	0.410108	0.449606	6.64933	0.0099193	0.0745678	0.346243	4.71446	0.02991	0.132851	0.661699	14.9591	0.000109869	0.00207787		64.5	66	60	57	53	68	60	70.5	39	41	36	47	53	64	61	59	59	51	42	67	45	72	35	56	36	38	40	55
790477	MIGA1	mitoguardin 1	protein_coding	1.60376	-0.100089	0.266405	0.605754	0.801649	-0.289982	2.41088	0.120495	0.332718	-0.44156	4.74678	0.0293531	0.13118	-0.683531	11.511	0.000691846	0.00821575		43	43	34	38	43	21	41	37	42	49	28	30	31	35	23	27	18	21	14	32	28	25	20	46	24	34	42	37
538509	MINDY3	MINDY lysine 48 deubiquitinase 3	protein_coding	5.05465	-0.308558	16.1057	5.99037e-05	0.00261606	-0.190176	6.06278	0.0138061	0.0924	-0.286967	13.6425	0.000221126	0.00456386	-0.220518	7.47842	0.00624428	0.039691		388	413	408	425	374	433	403	439	413	411	426	332	302	414	393	288	432	323	331	475	381	492	197	354	357	396	414	506
114482212	MIR12060	microRNA mir-12060	miRNA	5.15006	0.194695	5.29172	0.021427	0.129398	0.177132	4.52063	0.0334885	0.159374	0.295217	12.0382	0.0005212	0.00845362	0.141091	2.81679	0.0932825	0.25392		457	475	510	537.5	465.5	476.1	450.5	527.5	470	446	526	364	439	507.5	484	403	453.5	410	354	503	475	432	327	440	312.5	401	334	308
100313111	MIR1306	microRNA mir-1306	miRNA	1.22276	0.246237	1.6853	0.194221	0.454469	0.410518	4.34213	0.0371804	0.16981	0.344874	3.22739	0.072416	0.231113	0.659656	11.6996	0.000625122	0.00767458		32.5	29.5	28.5	28.5	32.5	35.5	27	30	23	20.5	37	25.5	24	29	35.5	22.5	37.5	25.5	27.5	30.5	39.5	32.5	16	36	29	21	18.75	15
100313419	MIR2358	microRNA mir-2358	miRNA	1.90139	0.387354	3.48402	0.0619639	0.240397	0.560624	6.82712	0.0089784	0.0698562	0.837212	16.7716	4.216e-05	0.00142164	0.717391	11.6167	0.000653634	0.00789112		49	32.5	49	58	53.5	55	37.5	42.5	52	25	64.5	45	63	66.5	58	46	61	57	55.5	48.5	50	40.5	42.5	35	23	31.5	47	35.5
100498812	MIR2887-1	microRNA 2887-1	miRNA	12.682	0.103945	1.6073	0.204872	0.467517	-0.0856493	1.11854	0.290232	0.546719	0.394979	23.2664	1.41041e-06	0.000113716	0.0701472	0.69401	0.404804	0.630767		69880.3	77154.3	87984	80777	76642.5	79780.7	89593	86263.9	86137.5	82152.5	89950.3	67021.9	73090.1	92342.3	96466.5	72542.4	96375.2	68906.6	85287.9	96795.5	78090.8	106038	112276	85937.2	52984.8	68542	61076.8	62799.9
100498831	MIR2887-2	microRNA 2887-2	miRNA	12.0989	0.139271	2.71404	0.0994686	0.314229	-0.0937832	1.22513	0.268357	0.524966	0.416106	24.1361	8.97613e-07	8.25026e-05	0.0265315	0.0903409	0.763744	0.883219		44737.6	52535.5	57806	55437.3	50643.6	55961.9	60126.2	58147.7	57821.6	54702.4	62900.4	45153.8	46592.7	60945	65918.8	46384.3	66711.6	46867.4	55774.4	62106.3	52150.2	71849	88134.6	56097.5	34475.4	44352.1	39343.2	42356.7
525647	MKNK1	MAPK interacting serine/threonine kinase 1	protein_coding	4.94025	0.147667	2.55623	0.10986	0.331432	0.302675	11.7004	0.00062488	0.0131933	0.166753	3.26492	0.0707764	0.228311	0.310924	12.2477	0.000465839	0.00616365		307	382	403	504	500.5	443	423	420	442	385	402	403	325	538	363	254	420	358	376	424	359	471	258	461	275	326	296	392
514986	MKRN1	makorin ring finger protein 1	protein_coding	7.13262	-0.395837	20.003	7.7322e-06	0.00061979	-0.181915	4.5211	0.0334794	0.159374	-0.359934	16.3209	5.34703e-05	0.00168309	-0.387795	19.2263	1.16102e-05	0.00038112		1384.2	1712.23	1495.2	1744.2	1653.9	2238	1604.4	1985.2	1755.2	1839.1	1743.9	1700.7	1181	1984.6	1645.4	1169	2123.6	1127	1830.5	1498.9	1464.6	1626.65	1012	1457	1434.5	1763.4	1946.45	2074.5
521239	MKX	mohawk homeobox	protein_coding	3.25296	-0.495396	7.33857	0.00674904	0.0643009	-0.805202	22.6566	1.93695e-06	0.000230214	-0.576955	10.2805	0.00134443	0.0166397	-0.708037	16.7753	4.20774e-05	0.00100021		55	132	126	85	62	131	100	126	117	96	79	99	65	101	81	69	85	88	105	173	89	107	55	122	86	137	296	126
508531	MLX	MAX dimerization protein MLX	protein_coding	5.11954	0.285049	9.39809	0.00217211	0.0307014	0.392058	17.2429	3.28933e-05	0.00178543	0.331055	12.5896	0.000387903	0.00685643	0.442373	22.3595	2.26093e-06	0.000108991		495	503	508	604	483	480	487	468	415	357	468	462	387	501	574	369	514	416	422	540	385	491	275	483	317	281.5	328	412
788534	MLXIPL	MLX interacting protein like	protein_coding	2.55471	-0.276261	1.1031	0.293586	0.563665	-1.02466	14.9332	0.000111384	0.0041037	-0.379163	1.95186	0.162387	0.373823	-0.687366	6.96328	0.00831991	0.0489114		82	69	90	87	55	92	57	81	45	35	28	48	54	78	55	98	56	61	35	72	57	52	51	70	146	67	73	46
282887	MMP15	matrix metallopeptidase 15	protein_coding	5.4308	-0.350317	16.3881	5.16072e-05	0.00231762	-0.197285	4.92464	0.0264763	0.139204	-0.170872	3.71366	0.0539688	0.193566	-0.0539614	0.358204	0.549505	0.749236		481	529	571	529	558	542	453	538	429	457	516	452	512	678	468	453	502	468	461	513	508	468	395	572	481	544	528	556
789765	MNX1	motor neuron and pancreas homeobox 1	protein_coding	2.50754	0.326242	2.38738	0.122318	0.352141	0.552602	6.37729	0.011559	0.0820554	0.340454	2.59463	0.107226	0.292449	0.774926	12.8026	0.000346144	0.00491481		73	53	63	112	107	115	62	62	67	41	111	72	88	67	96	54	89	65	58	91	109	68	56	62	64	44	28	56
505007	MOB3A	MOB kinase activator 3A	protein_coding	3.92277	0.176438	2.68188	0.101496	0.31717	0.177128	2.47307	0.115812	0.325325	0.274952	6.42276	0.0112667	0.0694443	0.431233	16.1664	5.8015e-05	0.00127365		205	180	177.5	242	197	210	146	253	175	152	203	219	173	215	202	158	212	163	183	252	173	263	162	221	120	161	154	174
540817	MOB3B	MOB kinase activator 3B	protein_coding	5.04318	0.387268	14.92	0.000112169	0.00412392	0.1817	3.15002	0.0759262	0.253768	0.462929	20.8694	4.91698e-06	0.000293465	0.458428	19.4566	1.02912e-05	0.000346061		493	454.5	523	545.5	478.5	575.5	358.5	423	369.5	318	432	297.5	432.5	526.5	603	376	433.5	412.5	258.5	484	420	537	258	483.5	296	339	264.5	305
614275	MOB3C	MOB kinase activator 3C	protein_coding	4.04201	0.0581434	0.213403	0.644113	0.825995	0.477283	15.0126	0.000106795	0.00400598	0.0483779	0.147616	0.700824	0.845416	0.203879	2.61194	0.106062	0.27633		222	236	158	245	220	204	292	276	288	243	213	182	130	261	237	145	221	140	166	191	192	217	169	221	132	183	141	241
516155	MOGS	mannosyl-oligosaccharide glucosidase	protein_coding	4.47084	0.454777	11.7506	0.000608225	0.0129607	0.327649	5.96835	0.0145649	0.0957026	0.520446	14.7608	0.000122049	0.00303843	0.634801	21.6648	3.247e-06	0.000143744		416	343	292	342	310	402	275	226	257	248	294	239	256	308	374	360	258	326	159.5	391	272	370	205	346	197	194	162	224
539471	MORC4	MORC family CW-type zinc finger 4	protein_coding	2.78624	-0.761204	12.3585	0.000438992	0.0104172	-0.202007	0.898402	0.343211	0.599621	-0.777987	13.5262	0.000235261	0.00476291	-0.85559	15.1718	9.81599e-05	0.00189979		29	106	82	68	59	85	130	80	113	116	66	64	54	93	63	34	53	73	58	53	44	59	55	65	77	105	77	83
767977	MPC1	mitochondrial pyruvate carrier 1	protein_coding	6.53374	0.210576	6.39132	0.011468	0.0895802	0.303971	13.2958	0.000265997	0.0074237	0.404411	22.2393	2.40694e-06	0.000170177	0.478923	32.9855	9.28508e-09	1.30626e-06		1295	1332	1405	1401	1143	1396	1166	1340	1040	984	1173	984	1450	1296	1600	1158	1369	1061	1026	1204	1273	1416	766	1415	616	1104	930	1126
506830	MPPE1	metallophosphoesterase 1	protein_coding	4.16635	0.391995	10.2501	0.00136676	0.0225747	0.488128	15.2943	9.19955e-05	0.00353298	0.388387	9.57656	0.00197077	0.0218592	0.410847	10.5259	0.00117715	0.011848		275	256	324	301	231	277	232	222	264	294	245	183	210	234	263	259	234	251	181	215	208	331	141	235	144	202	143	177
533979	MPRIP	myosin phosphatase Rho interacting protein	protein_coding	7.63497	0.165988	6.56589	0.0103952	0.0838611	0.110005	2.86312	0.0906316	0.280417	0.127877	3.9817	0.0459972	0.175179	0.238623	13.4505	0.000244946	0.0038116		2706	2947	2696	2727	2942	3651	2207	2808	2408	2315	2425	2057	2374	2777	2552	2054	2716	2295	2256	2563	2464	2539	1818	2837	1758	2484	1961	2134
618791	MPV17L2	MPV17 mitochondrial inner membrane protein like 2	protein_coding	4.07487	0.496915	15.1744	9.80227e-05	0.00381762	0.327891	6.55781	0.0104425	0.0769894	0.56505	18.7147	1.5181e-05	0.000658178	0.410962	9.9476	0.00161059	0.0147491		261	269	267	271.5	215.33	224.33	238	253	179	204.5	189	212.5	220.5	261.5	248	217.5	167.5	203.5	131.5	261.5	213.5	264	145.5	232	120.5	175	144.5	136.5
[truncated: 831 more rows]
[truncated: 119 more columns]

## Sheet: 2. 7dOES vs. 4dOES FDR10%
Bta Gene ID	Bta symbol	Bta Gene description	type_of_gene	logCPM	log2 FC 7dOES–4dOES at 5%	LR	P-value	FDR	log2 FC 7dOES–4dOES at 20%	LR	P-value	FDR	counts	B4_5_R1	B4_5_R2	B4_5_R3	B4_5_R4	B4_5_R5	B4_5_R8	B4_20_R1	B4_20_R2	B4_20_R4	B4_20_R5	B4_20_R6	B4_20_R8	B7_5_R1	B7_5_R3	B7_5_R4	B7_5_R5	B7_5_R6	B7_5_R7	B7_20_R1	B7_20_R2	B7_20_R3	B7_20_R4	B7_20_R5	B7_20_R8	cpm	B4_5_R1	B4_5_R2	B4_5_R3	B4_5_R4	B4_5_R5	B4_5_R8	B4_20_R1	B4_20_R2	B4_20_R4	B4_20_R5	B4_20_R6
[truncated: 292 more rows]
[truncated: 63 more columns]

[truncated: 1 more sheets: 3. 20% vs. 5% O2 FDR5%]
