# Supplementary material for: Oviduct epithelial spheroids during in vitro culture of bovine embryos mitigate oxidative stress, improve blastocyst quality and change the embryonic transcriptome
Source: Biol Res. 2024 Oct 22;57:73. doi: 10.1186/s40659-024-00555-5 (PMC11494963; doi:10.1186/s40659-024-00555-5)
Supplement: Supplementary file 2 — Supplementary Material 2: Lists of significant functional terms and Metascape analysis data for the effects of OES co-culture (sheet 1), time of co-culture (sheet 2); and oxygen level (sheet 3) [file 40659_2024_555_MOESM2_ESM.xlsx]

## Sheet: 1. OES vs. C comparisons
Category	CategoryID	GO	Description	PARENT_GO	DEG list	Log(q-value)	LogP	Enrichment	Z-score	#TotalGeneInLibrary	#GeneInGO	#GeneInHitList	#GeneInGOAndHitList	%InGO	STDV %InGO	GeneID	Hits
Reactome Gene Sets	6	R-HSA-382551	Transport of small molecules		7dOES vs. C 20%	-14	-19	3	11	30293	727	1167	84	7.2	0.76	19|48|107|292|489|490|535|682|818|1186|1211|1213|1468|1497|1836|2030|3162|3177|3949|4023|4363|5034|5125|5243|5825|6505|6507|6522|6558|6687|6717|7037|7316|7376|7419|7922|8504|8714|8894|9990|10956|10999|11160|23200|23327|23428|23516|25800|26266|27173|29986|50617|51248|51599|54331|54407|54896|55144|55240|55911|56172|57192|57719|57835|59341|64116|64240|79895|79901|80024|80727|91689|94015|121260|12309…	ABCA1|ACO1|ADCY1|SLC25A5|ATP2A3|ATP2B1|ATP6V0A1|BSG|CAMK2G|CLCN7|CLTA|CLTC|SLC25A10|CTNS|SLC26A2|SLC29A1|HMOX1|SLC29A2|LDLR|LPL|ABCC1|P4HB|PCSK5|ABCB1|ABCD3|SLC1A1|SLC1A3|SLC4A2|SLC12A2|SPG7|SRI|TFRC|UBC|NR1H2|VDAC3|SLC39A7|PEX3|ABCC3|EIF2S2|SLC12A6|OS9|SLC27A4|ERLIN2|ATP11B|NEDD4L|SLC7A8|SLC39A14|SLC39A6|SLC13A4|SLC39A1|SLC39A2|ATP6V0A4|PDZD11|LSR|GNG2|SLC38A2|SLC66A1|LRRC8D|STEAP3|APOBR|ANKH|MC…
Reactome Gene Sets	6	R-HSA-556833	Metabolism of lipids		7dOES vs. C 20%	-13	-17	2.9	10	30293	746	1167	83	7.1	0.75	19|239|375|857|1040|1583|1666|1718|2053|2101|2182|2629|2678|2760|2876|2877|3283|3631|3930|4036|4363|4802|5007|5019|5297|5476|5499|5565|5587|5641|5833|5867|6307|6554|6609|7296|7368|7376|8202|8714|9217|9218|9489|9536|9612|9862|9871|9885|9896|10162|10226|10423|10427|10449|10484|10554|10558|10809|11010|11343|23309|23659|26031|27063|29956|50814|51170|55304|55331|55588|56848|57104|57664|59339|60481|648…	ABCA1|ALOX12|ARF1|CAV1|CDS1|CYP11A1|DECR1|DHCR24|EPHX2|ESRRA|ACSL4|GBA1|GGT1|GM2A|GPX1|GPX2|HSD3B1|INPP4A|LBR|LRP2|ABCC1|NFYC|OSBP|OXCT1|PI4KA|CTSA|PPP1CA|PRKAB2|PRKD1|LGMN|PCYT2|RAB4A|MSMO1|SLC10A1|SMPD1|TXNRD1|UGT8|NR1H2|NCOA3|ABCC3|VAPB|VAPA|PGS1|PTGES|NCOR2|MED24|SEC24D|OSBPL2|FIG4|LPCAT3|PLIN3|CDIPT|SEC24B|ACAA2|SEC23A|AGPAT1|SPTLC1|STARD10|GLIPR1|MGLL|SIN3B|PLA2G15|OSBPL3|ANKRD1|CERS2|NSDHL…
GO Cellular Components	20	GO:0030055	cell-substrate junction		7dOES vs. C 20%	-12	-15	3.4	10	30293	431	1167	57	4.9	0.63	81|375|682|823|847|857|960|977|1213|1264|1308|1605|1785|1948|2261|2314|2580|2886|3383|3655|3693|3716|5034|5170|5297|5328|5339|5747|6522|6641|6840|7414|9448|9564|10298|10395|10525|10580|10672|11135|23032|23164|23332|25996|55740|55901|58497|59341|64759|79038|81848|81873|83481|84962|120534|129804|171024	ACTN4|ARF1|BSG|CAPN1|CAT|CAV1|CD44|CD151|CLTC|CNN1|COL17A1|DAG1|DNM2|EFNB2|FGFR3|FLII|GAK|GRB7|ICAM1|ITGA6|ITGB5|JAK1|P4HB|PDPK1|PI4KA|PLAU|PLEC|PTK2|SLC4A2|SNTB1|SVIL|VCL|MAP4K4|BCAR1|PAK4|DLC1|HYOU1|SORBS1|GNA13|CDC42EP1|USP33|MPRIP|CLASP1|REXO2|ENAH|THSD1|PRUNE1|TRPV4|TNS3|ZFYVE21|SPRY4|ARPC5L|EPPK1|AJUBA|ARL14EP|FBLN7|SYNPO2
GO Biological Processes	19	GO:0051129	negative regulation of cellular component organization	19_GO:0048519 negative regulation of biological process	7dOES vs. C 20%	-12	-15	2.8	9.8	30293	726	1167	78	6.7	0.73	207|292|654|666|701|857|1366|1785|1809|1948|2314|2580|2629|2664|2876|3066|3475|3949|4043|4193|4756|4851|5217|5376|5580|5587|5590|5802|6711|6812|6840|7014|7037|7057|7249|7376|7879|8326|8543|8837|9474|9735|9860|9928|10040|10395|10449|10459|10509|11315|22902|23332|23370|24139|25791|26060|26271|26471|29763|29956|51185|55604|55755|57609|59341|64689|79890|79991|80128|80169|83999|84168|84709|89780|11698…	AKT1|SLC25A5|BMP6|BOK|BUB1B|CAV1|CLDN7|DNM2|DPYSL3|EFNB2|FLII|GAK|GBA1|GDI1|GPX1|HDAC2|IFRD1|LDLR|LRPAP1|MDM2|NEO1|NOTCH1|PFN2|PMP22|PRKCD|PRKD1|PRKCZ|PTPRS|SPTBN1|STXBP1|SVIL|TERF2|TFRC|THBS1|TSC2|NR1H2|RAB7A|FZD9|LMO4|CFLAR|ATG5|KNTC1|LRIG2|KIF14|TOM1L1|DLC1|ACAA2|MAD2L2|SEMA4B|PARK7|RUFY3|CLASP1|ARHGEF18|EML2|NGEF|APPL1|FBXO5|NUPR1|PACSIN3|CERS2|CRBN|CARMIL1|CDK5RAP2|DIP2B|TRPV4|GORASP1|RIN3|S…
GO Cellular Components	20	GO:0005925	focal adhesion		7dOES vs. C 20%	-11	-15	3.4	9.9	30293	421	1167	55	4.7	0.62	81|375|682|823|847|857|960|977|1213|1264|1605|1785|1948|2261|2314|2580|2886|3383|3655|3693|3716|5034|5170|5297|5328|5339|5747|6522|6641|6840|7414|9448|9564|10298|10395|10525|10580|10672|11135|23032|23164|23332|25996|55740|55901|58497|59341|64759|79038|81848|81873|84962|120534|129804|171024	ACTN4|ARF1|BSG|CAPN1|CAT|CAV1|CD44|CD151|CLTC|CNN1|DAG1|DNM2|EFNB2|FGFR3|FLII|GAK|GRB7|ICAM1|ITGA6|ITGB5|JAK1|P4HB|PDPK1|PI4KA|PLAU|PLEC|PTK2|SLC4A2|SNTB1|SVIL|VCL|MAP4K4|BCAR1|PAK4|DLC1|HYOU1|SORBS1|GNA13|CDC42EP1|USP33|MPRIP|CLASP1|REXO2|ENAH|THSD1|PRUNE1|TRPV4|TNS3|ZFYVE21|SPRY4|ARPC5L|AJUBA|ARL14EP|FBLN7|SYNPO2
GO Biological Processes	19	GO:0061024	membrane organization	19_GO:0009987 cellular process	7dOES vs. C 20%	-11	-14	2.7	9.3	30293	757	1167	78	6.7	0.73	19|207|292|375|439|666|857|1201|1718|1785|1793|1794|2013|4218|4363|4897|5007|5243|5339|5580|6609|6687|6711|6810|6812|7057|7879|8326|8452|8674|8692|8943|9135|9144|9146|9217|9218|9688|9697|9868|9871|9885|10043|10113|10162|10328|10427|10449|10452|10484|23130|23200|26286|26521|29091|29763|29927|30846|51510|53947|54543|54732|55735|55909|57047|64240|79895|80148|81037|84879|116238|125988|152926|196527|2…	ABCA1|AKT1|SLC25A5|ARF1|GET3|BOK|CAV1|CLN3|DHCR24|DNM2|DOCK1|DOCK2|EMP2|RAB8A|ABCC1|NRCAM|OSBP|ABCB1|PLEC|PRKCD|SMPD1|SPG7|SPTBN1|STX4|STXBP1|THBS1|RAB7A|FZD9|CUL3|VAMP4|HYAL2|AP3D1|RABEP1|SYNGR2|HGS|VAPB|VAPA|NUP93|TRAM2|TOMM70|SEC24D|OSBPL2|TOM1|PREB|LPCAT3|EMC8|SEC24B|ACAA2|TOMM40|SEC23A|ATG2A|ATP11B|ARFGAP3|TIMM8B|STXBP6|PACSIN3|SEC61A1|EHD2|CHMP5|A4GALT|TOMM7|TMED9|DNAJC11|BIN3|PLSCR2|ABCG5|…
GO Molecular Functions	21	GO:0042803	protein homodimerization activity		7dOES vs. C 20%	-11	-14	2.7	9.4	30293	712	1167	75	6.4	0.72	81|207|316|666|818|847|883|1051|1613|2023|2053|2260|2649|3092|3162|3172|3735|4023|4217|4843|5311|5825|6301|6421|6470|6643|6723|6777|6945|7014|7037|7057|7168|7169|7249|7453|8312|8322|8326|8566|9135|9208|9217|9218|9380|10273|10494|11315|11343|25771|26060|26353|26508|51084|51540|51765|53354|54487|54578|54658|54937|55714|56667|57128|57679|80024|81502|84649|115004|117854|138199|152007|374986|375316|38…	ACTN4|AKT1|AOX1|BOK|CAMK2G|CAT|KYAT1|CEBPB|DAPK3|ENO1|EPHX2|FGFR1|NR6A1|HIP1|HMOX1|HNF4A|KARS1|LPL|MAP3K5|NOS2|PKD2|ABCD3|SARS1|SFPQ|SHMT1|SNX2|SRM|STAT5B|MLX|TERF2|TFRC|THBS1|TPM1|TPM2|TSC2|WARS1|AXIN1|FZD4|FZD9|PDXK|RABEP1|LRRFIP1|VAPB|VAPA|GRHPR|STUB1|STK25|PARK7|MGLL|TBC1D22A|APPL1|HSPB8|HEYL|CRYL1|SCLY|STK26|PANK1|DGCR8|UGT1A6|UGT1A1|SOHLH2|TENM3|MUC13|LYRM4|ALS2|SLC8B1|HM13|DGAT2|CGAS|TRIM6…
GO Biological Processes	19	GO:0010035	response to inorganic substance	19_GO:0050896 response to stimulus	7dOES vs. C 20%	-11	-15	3.1	9.8	30293	525	1167	63	5.4	0.66	48|100|107|207|210|445|513|654|682|841|847|857|890|1277|1396|1728|1788|2260|2266|2664|2821|2876|3066|3162|3569|4129|4193|4217|4548|4747|5052|5311|5339|5499|5580|5641|6505|6558|6609|7020|7037|7057|7273|7846|8837|9361|9451|9474|10165|10494|11315|23135|25932|29957|51760|51765|54407|56172|57192|64116|79901|254428|284111	ACO1|ADA|ADCY1|AKT1|ALAD|ASS1|ATP5F1D|BMP6|BSG|CASP8|CAT|CAV1|CCNA2|COL1A1|CRIP1|NQO1|DNMT3A|FGFR1|FGG|GDI1|GPI|GPX1|HDAC2|HMOX1|IL6|MAOB|MDM2|MAP3K5|MTR|NEFL|PRDX1|PKD2|PLEC|PPP1CA|PRKCD|LGMN|SLC1A1|SLC12A2|SMPD1|TFAP2A|TFRC|THBS1|TTN|TUBA1A|CFLAR|LONP1|EIF2AK3|ATG5|SLC25A13|STK25|PARK7|KDM6B|CLIC4|SLC25A24|SYT17|STK26|SLC38A2|ANKH|MCOLN1|SLC39A8|CYBRD1|SLC41A1|SLC13A5
GO Biological Processes	19	GO:0008610	lipid biosynthetic process	19_GO:0008152 metabolic process	7dOES vs. C 20%	-10	-13	2.8	9.1	30293	594	1167	65	5.6	0.67	239|1040|1201|1583|1718|1727|2182|2629|2678|3283|3631|3930|4023|5007|5297|5565|5587|5825|5833|6307|6609|7368|8818|8869|9218|9489|9536|9807|9885|9896|10162|10423|10449|10554|10558|11057|11161|11343|23659|26031|26751|29956|50814|51170|53947|54344|55304|55331|56848|57104|57217|60481|64834|79154|80235|84302|84532|84649|84879|84962|84992|93210|129303|197322|256987	ALOX12|CDS1|CLN3|CYP11A1|DHCR24|CYB5R3|ACSL4|GBA1|GGT1|HSD3B1|INPP4A|LBR|LPL|OSBP|PI4KA|PRKAB2|PRKD1|ABCD3|PCYT2|MSMO1|SMPD1|UGT8|DPM2|ST3GAL5|VAPA|PGS1|PTGES|IP6K1|OSBPL2|FIG4|LPCAT3|CDIPT|ACAA2|AGPAT1|SPTLC1|ABHD2|ERG28|MGLL|PLA2G15|OSBPL3|SH3YL1|CERS2|NSDHL|HSD17B11|A4GALT|DPM3|SPTLC3|ACER3|SPHK2|PNPLA2|TTC7A|ELOVL5|ELOVL1|DHRS11|PIGZ|PGAP4|ACSS1|DGAT2|MFSD2A|AJUBA|PIGY|PGAP3|TMEM150A|ACSF3|SE…
Reactome Gene Sets	6	R-HSA-199991	Membrane Trafficking		7dOES vs. C 20%	-10	-14	2.8	9.1	30293	634	1167	68	5.8	0.69	156|207|375|409|636|1075|1211|1213|1785|1839|2580|2664|2709|2873|3092|3949|3998|4012|4036|4218|5565|5866|5867|6643|6711|6810|6836|7037|7249|7277|7316|7846|7879|8322|8674|9135|9146|9276|9871|10113|10226|10260|10381|10427|10484|10960|11021|11070|22820|22905|26000|26088|26153|26286|29763|51510|54732|57148|57679|57706|64689|79890|79961|85439|89953|112714|201475|339122	GRK2|AKT1|ARF1|ARRB2|BICD1|CTSC|CLTA|CLTC|DNM2|HBEGF|GAK|GDI1|GJB5|GPS1|HIP1|LDLR|LMAN1|LNPEP|LRP2|RAB8A|PRKAB2|RAB3IL1|RAB4A|SNX2|SPTBN1|STX4|SURF4|TFRC|TSC2|TUBA4A|UBC|TUBA1A|RAB7A|FZD4|VAMP4|RABEP1|HGS|COPB2|SEC24D|PREB|PLIN3|DENND4A|TUBB3|SEC24B|SEC23A|LMAN2|RAB35|TMEM115|COPG1|EPN2|TBC1D10B|GGA1|KIF26A|ARFGAP3|PACSIN3|CHMP5|TMED9|RALGAPB|ALS2|DENND1A|GORASP1|RIN3|DENND2D|STON2|KLC4|TUBA3E|RA…
GO Biological Processes	19	GO:0120035	regulation of plasma membrane bounded cell projection organization	19_GO:0050789 regulation of biological process	7dOES vs. C 20%	-10	-14	2.8	9.2	30293	656	1167	70	6	0.7	207|322|818|857|960|1201|1399|1809|1948|2049|2260|2580|2664|2889|3066|3265|3383|3475|3655|4193|4747|4756|4897|5217|5357|5376|5420|5580|5587|5802|6624|6794|8322|8507|8837|9474|9860|10494|10509|10938|11135|22902|23028|23327|25791|26051|26153|26751|29956|51199|54869|55604|55714|55909|57118|57520|57609|59341|64284|64689|64787|80128|83999|84299|84709|84879|89780|116985|386724|100506658	AKT1|APBB1|CAMK2G|CAV1|CD44|CLN3|CRKL|DPYSL3|EFNB2|EPHB3|FGFR1|GAK|GDI1|RAPGEF1|HDAC2|HRAS|ICAM1|IFRD1|ITGA6|MDM2|NEFL|NEO1|NRCAM|PFN2|PLS1|PMP22|PODXL|PRKCD|PRKD1|PTPRS|FSCN1|STK11|FZD4|ENC1|CFLAR|ATG5|LRIG2|STK25|SEMA4B|EHD1|CDC42EP1|RUFY3|KDM1A|NEDD4L|NGEF|PPP1R16B|KIF26A|SH3YL1|CERS2|NIN|EPS8L1|CARMIL1|TENM3|BIN3|CAMK1D|HECW2|DIP2B|TRPV4|RAB17|GORASP1|EPS8L2|TRIM46|KREMEN1|MIEN1|MGARP|MFSD2A|…
GO Biological Processes	19	GO:0098657	import into cell	19_GO:0051179 localization	7dOES vs. C 20%	-9.9	-13	2.6	8.8	30293	708	1167	72	6.2	0.7	19|133|156|409|857|1201|1211|1213|1785|1793|1794|2030|2580|3092|3161|3177|3265|3683|3949|4036|4041|4430|4642|5580|5747|5899|6505|6507|6526|6558|6836|7037|7057|7249|7879|8943|9135|9146|9990|10043|10550|10938|10999|11315|22905|23032|23307|23428|23516|25800|26020|26985|29763|29911|29967|30846|54407|55604|55909|55911|57706|59341|64116|64284|66036|79890|85439|121260|133308|201294|257364|261729	ABCA1|ADM|GRK2|ARRB2|CAV1|CLN3|CLTA|CLTC|DNM2|DOCK1|DOCK2|SLC29A1|GAK|HIP1|HMMR|SLC29A2|HRAS|ITGAL|LDLR|LRP2|LRP5|MYO1B|MYO1D|PRKCD|PTK2|RALB|SLC1A1|SLC1A3|SLC5A3|SLC12A2|SURF4|TFRC|THBS1|TSC2|RAB7A|AP3D1|RABEP1|HGS|SLC12A6|TOM1|ARL6IP5|EHD1|SLC27A4|PARK7|EPN2|USP33|FKBP15|SLC7A8|SLC39A14|SLC39A6|LRP10|AP3M1|PACSIN3|HOOK2|LRP12|EHD2|SLC38A2|CARMIL1|BIN3|APOBR|DENND1A|TRPV4|SLC39A8|RAB17|MTMR9|RIN…
GO Cellular Components	20	GO:0048471	perinuclear region of cytoplasm		7dOES vs. C 20%	-9.9	-13	2.6	8.9	30293	736	1167	74	6.3	0.71	19|81|535|636|701|857|900|1113|1192|1203|1974|2013|2580|3162|3265|4012|4245|4430|4843|5007|5339|5580|5587|5590|5641|5747|5867|6507|6526|6810|6812|7037|7249|8312|8326|8692|9099|9218|9451|9472|9536|9811|9885|10484|10938|11315|23032|25798|25932|26031|26051|26471|30846|51185|51637|51673|51765|53635|54472|54514|54658|54836|55755|66036|79654|80762|81544|84649|84944|92140|114049|114569|256987|282679	ABCA1|ACTN4|ATP6V0A1|BICD1|BUB1B|CAV1|CCNG1|CHGA|CLIC1|CLN5|EIF4A2|EMP2|GAK|HMOX1|HRAS|LNPEP|MGAT1|MYO1B|NOS2|OSBP|PLEC|PRKCD|PRKD1|PRKCZ|LGMN|PTK2|RAB4A|SLC1A3|SLC5A3|STX4|STXBP1|TFRC|TSC2|AXIN1|FZD9|HYAL2|USP2|VAPA|EIF2AK3|AKAP6|PTGES|CTIF|OSBPL2|SEC23A|EHD1|PARK7|USP33|BRI3|CLIC4|OSBPL3|PPP1R16B|NUPR1|EHD2|CRBN|RTRAF|TPPP3|STK26|PTOV1|TOLLIP|DDX4|UGT1A1|BSPRY|CDK5RAP2|MTMR9|HECTD3|NDFIP1|GDPD5…
GO Biological Processes	19	GO:0031344	regulation of cell projection organization	19_GO:0050789 regulation of biological process	7dOES vs. C 20%	-9.9	-13	2.7	8.9	30293	672	1167	70	6	0.7	207|322|818|857|960|1201|1399|1809|1948|2049|2260|2580|2664|2889|3066|3265|3383|3475|3655|4193|4747|4756|4897|5217|5357|5376|5420|5580|5587|5802|6624|6794|8322|8507|8837|9474|9860|10494|10509|10938|11135|22902|23028|23327|25791|26051|26153|26751|29956|51199|54869|55604|55714|55909|57118|57520|57609|59341|64284|64689|64787|80128|83999|84299|84709|84879|89780|116985|386724|100506658	AKT1|APBB1|CAMK2G|CAV1|CD44|CLN3|CRKL|DPYSL3|EFNB2|EPHB3|FGFR1|GAK|GDI1|RAPGEF1|HDAC2|HRAS|ICAM1|IFRD1|ITGA6|MDM2|NEFL|NEO1|NRCAM|PFN2|PLS1|PMP22|PODXL|PRKCD|PRKD1|PTPRS|FSCN1|STK11|FZD4|ENC1|CFLAR|ATG5|LRIG2|STK25|SEMA4B|EHD1|CDC42EP1|RUFY3|KDM1A|NEDD4L|NGEF|PPP1R16B|KIF26A|SH3YL1|CERS2|NIN|EPS8L1|CARMIL1|TENM3|BIN3|CAMK1D|HECW2|DIP2B|TRPV4|RAB17|GORASP1|EPS8L2|TRIM46|KREMEN1|MIEN1|MGARP|MFSD2A|…
Reactome Gene Sets	6	R-HSA-5653656	Vesicle-mediated transport		7dOES vs. C 20%	-9.9	-13	2.7	8.9	30293	673	1167	70	6	0.7	156|207|375|409|636|1075|1211|1213|1277|1785|1839|2580|2664|2709|2873|3092|3949|3998|4012|4036|4218|5565|5866|5867|6643|6711|6810|6836|7037|7249|7277|7316|7846|7879|8322|8674|9135|9146|9276|9871|10113|10226|10260|10381|10427|10484|10525|10960|11021|11070|22820|22905|26000|26088|26153|26286|29763|51510|54732|57148|57679|57706|64689|79890|79961|85439|89953|112714|201475|339122	GRK2|AKT1|ARF1|ARRB2|BICD1|CTSC|CLTA|CLTC|COL1A1|DNM2|HBEGF|GAK|GDI1|GJB5|GPS1|HIP1|LDLR|LMAN1|LNPEP|LRP2|RAB8A|PRKAB2|RAB3IL1|RAB4A|SNX2|SPTBN1|STX4|SURF4|TFRC|TSC2|TUBA4A|UBC|TUBA1A|RAB7A|FZD4|VAMP4|RABEP1|HGS|COPB2|SEC24D|PREB|PLIN3|DENND4A|TUBB3|SEC24B|SEC23A|HYOU1|LMAN2|RAB35|TMEM115|COPG1|EPN2|TBC1D10B|GGA1|KIF26A|ARFGAP3|PACSIN3|CHMP5|TMED9|RALGAPB|ALS2|DENND1A|GORASP1|RIN3|DENND2D|STON2|K…
GO Biological Processes	19	GO:0051129	negative regulation of cellular component organization	19_GO:0048519 negative regulation of biological process	7dOES vs. C 5%	-9.8	-13	3.1	9.1	30293	726	754	56	7.4	0.95	207|292|701|998|1366|1785|1803|1809|1948|2876|3303|3475|3949|4043|4070|4193|4756|4851|5217|5587|5802|6259|6812|6840|7014|7037|8543|10395|10459|10509|10923|11315|11344|23258|23329|25791|26060|26271|26471|29763|29956|51185|51763|54978|55466|59341|79890|79991|80128|81618|84709|115209|116985|386724|548593|550643	AKT1|SLC25A5|BUB1B|CDC42|CLDN7|DNM2|DPP4|DPYSL3|EFNB2|GPX1|HSPA1A|IFRD1|LDLR|LRPAP1|TACSTD2|MDM2|NEO1|NOTCH1|PFN2|PRKD1|PTPRS|RYK|STXBP1|SVIL|TERF2|TFRC|LMO4|DLC1|MAD2L2|SEMA4B|SUB1|PARK7|TWF2|DENND5A|TBC1D30|NGEF|APPL1|FBXO5|NUPR1|PACSIN3|CERS2|CRBN|INPP5K|SLC35F6|DNAJA4|TRPV4|RIN3|STN1|TRIM46|ITM2C|MGARP|OMA1|ARAP1|AMIGO3|SLX1A|NBDY
GO Molecular Functions	21	GO:0019904	protein domain specific binding		7dOES vs. C 20%	-9.8	-13	2.7	8.8	30293	651	1167	68	5.8	0.69	375|490|666|841|890|958|1213|1366|1605|1613|1676|1785|1793|1809|2101|2260|2876|2889|3065|3930|3932|4036|4193|4217|4642|4747|5007|5174|5311|5629|5747|5912|6641|6654|6794|6812|7029|7453|8202|8312|8322|8452|8728|9135|9146|9217|9218|9361|9516|9564|9928|10040|10273|10395|22941|26508|27237|30846|55740|55824|59339|59341|64780|80762|89780|92162|92359|100506658	ARF1|ATP2B1|BOK|CASP8|CCNA2|CD40|CLTC|CLDN7|DAG1|DAPK3|DFFA|DNM2|DOCK1|DPYSL3|ESRRA|FGFR1|GPX1|RAPGEF1|HDAC1|LBR|LCK|LRP2|MDM2|MAP3K5|MYO1D|NEFL|OSBP|PDZK1|PKD2|PROX1|PTK2|RAP2B|SNTB1|SOS1|STK11|STXBP1|TFDP2|WARS1|NCOA3|AXIN1|FZD4|CUL3|ADAM19|RABEP1|HGS|VAPB|VAPA|LONP1|LITAF|BCAR1|KIF14|TOM1L1|STUB1|DLC1|SHANK2|HEYL|ARHGEF16|EHD2|ENAH|PAG1|PLEKHA2|TRPV4|MICAL1|NDFIP1|WNT3A|TMEM88|CRB3|OCLN
WikiPathways	27	WP3888	VEGFA VEGFR2 signaling		7dOES vs. C 20%	-9.8	-13	3.2	9.2	30293	432	1167	53	4.5	0.61	182|207|409|682|857|1192|1200|1213|1490|1500|1666|1839|2266|2314|2549|2817|2876|2889|3065|3265|3383|3486|3693|3939|3998|4193|4217|5034|5170|5226|5328|5331|5499|5580|5587|5590|5747|5867|6301|6624|7004|7414|8569|9146|9451|9564|10525|22820|23753|27044|81873|83442|100506658	JAG1|AKT1|ARRB2|BSG|CAV1|CLIC1|TPP1|CLTC|CCN2|CTNND1|DECR1|HBEGF|FGG|FLII|GAB1|GPC1|GPX1|RAPGEF1|HDAC1|HRAS|ICAM1|IGFBP3|ITGB5|LDHA|LMAN1|MDM2|MAP3K5|P4HB|PDPK1|PGD|PLAU|PLCB3|PPP1CA|PRKCD|PRKD1|PRKCZ|PTK2|RAB4A|SARS1|FSCN1|TEAD4|VCL|MKNK1|HGS|EIF2AK3|BCAR1|HYOU1|COPG1|SDF2L1|SND1|ARPC5L|SH3BGRL3|OCLN
GO Molecular Functions	21	GO:0022804	active transmembrane transporter activity		7dOES vs. C 20%	-9.5	-13	3.1	9	30293	454	1167	54	4.6	0.61	19|292|489|490|535|1186|1355|1468|1497|1537|1836|2030|4363|4696|4700|4702|4705|4726|5243|5825|5826|6505|6507|6522|6526|6554|6558|8714|9962|9990|10165|23428|23516|25800|26266|29957|50617|54020|54407|56172|57210|57835|64116|64240|79901|79939|80024|84879|121260|133308|253512|254428|284111|353189	ABCA1|SLC25A5|ATP2A3|ATP2B1|ATP6V0A1|CLCN7|COX15|SLC25A10|CTNS|CYC1|SLC26A2|SLC29A1|ABCC1|NDUFA3|NDUFA6|NDUFA8|NDUFA10|NDUFS6|ABCB1|ABCD3|ABCD4|SLC1A1|SLC1A3|SLC4A2|SLC5A3|SLC10A1|SLC12A2|ABCC3|SLC23A2|SLC12A6|SLC25A13|SLC7A8|SLC39A14|SLC39A6|SLC13A4|SLC25A24|ATP6V0A4|SLC37A1|SLC38A2|ANKH|SLC45A4|SLC4A5|SLC39A8|ABCG5|CYBRD1|SLC35E1|SLC8B1|MFSD2A|SLC15A4|SLC9B2|SLC25A30|SLC41A1|SLC13A5|SLCO4C1
Reactome Gene Sets	6	R-HSA-5663202	Diseases of signal transduction by growth factor receptors and second messengers		7dOES vs. C 20%	-9.2	-12	3.1	8.9	30293	433	1167	52	4.5	0.6	182|207|409|818|833|1051|1213|1839|2099|2260|2261|2264|2266|2549|3065|3066|3092|3265|3932|4041|4193|4254|4763|4851|5170|5430|6238|6654|6711|6777|7048|7249|7316|7414|8312|8322|8844|9208|9451|9612|10956|11160|22808|23164|26508|27044|27436|55851|80853|83999|84447|89780	JAG1|AKT1|ARRB2|CAMK2G|CARS1|CEBPB|CLTC|HBEGF|ESR1|FGFR1|FGFR3|FGFR4|FGG|GAB1|HDAC1|HDAC2|HIP1|HRAS|LCK|LRP5|MDM2|KITLG|NF1|NOTCH1|PDPK1|POLR2A|RRBP1|SOS1|SPTBN1|STAT5B|TGFBR2|TSC2|UBC|VCL|AXIN1|FZD4|KSR1|LRRFIP1|EIF2AK3|NCOR2|OS9|ERLIN2|MRAS|MPRIP|HEYL|SND1|EML4|PSENEN|KDM7A|KREMEN1|SYVN1|WNT3A
KEGG Pathway	24	hsa05022	Pathways of neurodegeneration - multiple diseases		7dOES vs. C 20%	-9.2	-12	3	8.8	30293	476	1167	55	4.7	0.62	292|489|513|818|823|841|847|1337|1350|1537|1769|2876|2877|2878|3092|3265|3569|3709|3800|4041|4217|4218|4696|4700|4702|4705|4726|4747|4843|5331|6390|7277|7316|7345|7419|7484|7846|8312|8322|8326|9217|9451|9896|10120|10381|10452|10975|11315|23130|55255|57679|89780|89953|112714|126328	SLC25A5|ATP2A3|ATP5F1D|CAMK2G|CAPN1|CASP8|CAT|COX6A1|COX7C|CYC1|DNAH8|GPX1|GPX2|GPX3|HIP1|HRAS|IL6|ITPR2|KIF5C|LRP5|MAP3K5|RAB8A|NDUFA3|NDUFA6|NDUFA8|NDUFA10|NDUFS6|NEFL|NOS2|PLCB3|SDHB|TUBA4A|UBC|UCHL1|VDAC3|WNT9B|TUBA1A|AXIN1|FZD4|FZD9|VAPB|EIF2AK3|FIG4|ACTR1B|TUBB3|TOMM40|UQCR11|PARK7|ATG2A|WDR41|ALS2|WNT3A|KLC4|TUBA3E|NDUFA11
GO Biological Processes	19	GO:0051668	localization within membrane	19_GO:0051179 localization	7dOES vs. C 20%	-9	-12	2.8	8.6	30293	557	1167	60	5.1	0.65	439|682|857|1201|1794|2013|2580|3683|4218|4836|5174|5590|6505|6711|6812|7879|8504|8636|8674|8943|9135|9146|9697|9868|10123|10328|10452|10484|10550|10938|11021|22883|23463|25921|26088|26521|29927|30846|51248|53371|54520|54543|55176|55625|55690|57182|57217|57706|64284|64689|81619|92162|92359|129303|201475|261729|282679|375323|392509|401548	GET3|BSG|CAV1|CLN3|DOCK2|EMP2|GAK|ITGAL|RAB8A|NMT1|PDZK1|PRKCZ|SLC1A1|SPTBN1|STXBP1|RAB7A|PEX3|SSNA1|VAMP4|AP3D1|RABEP1|HGS|TRAM2|TOMM70|ARL4C|EMC8|TOMM40|SEC23A|ARL6IP5|EHD1|RAB35|CLSTN1|ICMT|ZDHHC5|GGA1|TIMM8B|SEC61A1|EHD2|PDZD11|NUP54|CCDC93|TOMM7|SEC61A2|ZDHHC7|PACS1|ANKRD50|TTC7A|DENND1A|RAB17|GORASP1|TSPAN14|TMEM88|CRB3|TMEM150A|RAB12|STEAP2|AQP11|LHFPL4|ARL13A|SNX30
GO Cellular Components	20	GO:0005764	lysosome		7dOES vs. C 20%	-8.7	-12	2.5	8.2	30293	757	1167	72	6.2	0.7	100|535|823|1075|1186|1200|1201|1203|1211|1213|1291|1497|1650|1727|1917|2548|2629|2760|2770|2817|3373|3423|3949|4012|4036|4069|5476|5580|5611|5641|5826|6609|6643|6813|6836|7249|7879|8674|8692|8943|9146|9218|9516|9725|10040|10043|11010|23200|23516|23526|23659|25798|26985|29965|50617|51510|54472|54896|55255|56848|57192|64116|79901|80331|84283|112770|120224|121260|201294|201475|353189|100506658	ADA|ATP6V0A1|CAPN1|CTSC|CLCN7|TPP1|CLN3|CLN5|CLTA|CLTC|COL6A1|CTNS|DDOST|CYB5R3|EEF1A2|GAA|GBA1|GM2A|GNAI1|GPC1|HYAL1|IDS|LDLR|LNPEP|LRP2|LYZ|CTSA|PRKCD|DNAJC3|LGMN|ABCD4|SMPD1|SNX2|STXBP2|SURF4|TSC2|RAB7A|VAMP4|HYAL2|AP3D1|HGS|VAPA|LITAF|TMEM63A|TOM1L1|TOM1|GLIPR1|ATP11B|SLC39A14|ARHGAP45|PLA2G15|BRI3|AP3M1|CDIP1|ATP6V0A4|CHMP5|TOLLIP|SLC66A1|WDR41|SPHK2|MCOLN1|SLC39A8|CYBRD1|DNAJC5|TMEM79|GLMP|…
GO Cellular Components	20	GO:0000323	lytic vacuole		7dOES vs. C 20%	-8.7	-12	2.5	8.2	30293	757	1167	72	6.2	0.7	100|535|823|1075|1186|1200|1201|1203|1211|1213|1291|1497|1650|1727|1917|2548|2629|2760|2770|2817|3373|3423|3949|4012|4036|4069|5476|5580|5611|5641|5826|6609|6643|6813|6836|7249|7879|8674|8692|8943|9146|9218|9516|9725|10040|10043|11010|23200|23516|23526|23659|25798|26985|29965|50617|51510|54472|54896|55255|56848|57192|64116|79901|80331|84283|112770|120224|121260|201294|201475|353189|100506658	ADA|ATP6V0A1|CAPN1|CTSC|CLCN7|TPP1|CLN3|CLN5|CLTA|CLTC|COL6A1|CTNS|DDOST|CYB5R3|EEF1A2|GAA|GBA1|GM2A|GNAI1|GPC1|HYAL1|IDS|LDLR|LNPEP|LRP2|LYZ|CTSA|PRKCD|DNAJC3|LGMN|ABCD4|SMPD1|SNX2|STXBP2|SURF4|TSC2|RAB7A|VAMP4|HYAL2|AP3D1|HGS|VAPA|LITAF|TMEM63A|TOM1L1|TOM1|GLIPR1|ATP11B|SLC39A14|ARHGAP45|PLA2G15|BRI3|AP3M1|CDIP1|ATP6V0A4|CHMP5|TOLLIP|SLC66A1|WDR41|SPHK2|MCOLN1|SLC39A8|CYBRD1|DNAJC5|TMEM79|GLMP|…
GO Biological Processes	19	GO:0030163	protein catabolic process	19_GO:0008152 metabolic process	7dOES vs. C 20%	-8.7	-12	2.5	8.2	30293	710	1167	69	5.9	0.69	207|409|841|1047|1075|1200|1201|1203|1728|2629|2817|3423|3949|4012|4193|4321|4851|5611|5641|6047|6502|7316|7324|7345|7879|8312|8452|8507|9146|9354|9361|9474|9690|9867|9928|10040|10273|10296|10956|11160|23032|23053|23327|23352|23753|26088|26270|51185|51343|51510|51667|54472|54476|54788|55527|55741|55829|57520|64326|64839|79654|80762|81502|84164|84447|92369|92714|123803|201475	AKT1|ARRB2|CASP8|CLGN|CTSC|TPP1|CLN3|CLN5|NQO1|GBA1|GPC1|IDS|LDLR|LNPEP|MDM2|MMP12|NOTCH1|DNAJC3|LGMN|RNF4|SKP2|UBC|UBE2E1|UCHL1|RAB7A|AXIN1|CUL3|ENC1|HGS|UBE4A|LONP1|ATG5|UBE3C|PJA2|KIF14|TOM1L1|STUB1|MAEA|OS9|ERLIN2|USP33|ZSWIM8|NEDD4L|UBR4|SDF2L1|GGA1|FBXO6|CRBN|FZR1|CHMP5|NUB1|TOLLIP|RNF216|DNAJB12|FEM1A|EDEM2|SELENOS|HECW2|COP1|FBXL17|HECTD3|NDFIP1|HM13|ASCC2|SYVN1|SPSB4|ARRDC1|NTAN1|RAB12
GO Biological Processes	19	GO:0044283	small molecule biosynthetic process	19_GO:0008152 metabolic process	7dOES vs. C 20%	-8.7	-12	3	8.6	30293	463	1167	53	4.5	0.61	100|239|445|1468|1718|1727|2023|2628|2629|2678|2752|2821|3930|4023|4524|4548|5007|5091|5226|5565|5825|5832|6307|6470|6507|8566|9536|9807|9885|10157|10165|10449|10558|11057|11315|11343|22928|23516|26031|50814|55256|55304|55312|55331|56848|57571|60481|64834|84532|140838|197322|256987|283871	ADA|ALOX12|ASS1|SLC25A10|DHCR24|CYB5R3|ENO1|GATM|GBA1|GGT1|GLUL|GPI|LBR|LPL|MTHFR|MTR|OSBP|PC|PGD|PRKAB2|ABCD3|ALDH18A1|MSMO1|SHMT1|SLC1A3|PDXK|PTGES|IP6K1|OSBPL2|AASS|SLC25A13|ACAA2|SPTLC1|ABHD2|PARK7|MGLL|SEPHS2|SLC39A14|OSBPL3|NSDHL|ADI1|SPTLC3|RFK|ACER3|SPHK2|CARNS1|ELOVL5|ELOVL1|ACSS1|NANP|ACSF3|SERINC5|PGP
KEGG Pathway	24	hsa05010	Alzheimer disease		7dOES vs. C 20%	-8.6	-12	3.2	8.6	30293	384	1167	47	4	0.58	207|292|322|489|513|823|841|1337|1350|1537|3265|3569|3709|3800|4023|4041|4217|4696|4700|4702|4705|4726|4843|5331|6390|7277|7419|7484|7846|7922|8312|8322|8326|9451|10381|10975|23130|23516|25800|27173|29986|55851|64116|89780|89953|112714|126328	AKT1|SLC25A5|APBB1|ATP2A3|ATP5F1D|CAPN1|CASP8|COX6A1|COX7C|CYC1|HRAS|IL6|ITPR2|KIF5C|LPL|LRP5|MAP3K5|NDUFA3|NDUFA6|NDUFA8|NDUFA10|NDUFS6|NOS2|PLCB3|SDHB|TUBA4A|VDAC3|WNT9B|TUBA1A|SLC39A7|AXIN1|FZD4|FZD9|EIF2AK3|TUBB3|UQCR11|ATG2A|SLC39A14|SLC39A6|SLC39A1|SLC39A2|PSENEN|SLC39A8|WNT3A|KLC4|TUBA3E|NDUFA11
GO Cellular Components	20	GO:0005764	lysosome		4dOES vs. C 20%	-8.6	-12	3.4	8.7	30293	757	523	44	8.4	1.2	100|523|533|718|1075|1211|1213|1318|1497|2629|2992|3373|3423|3949|4012|4036|4646|5476|5580|5611|5641|5663|5826|6609|7249|8674|8943|9218|9322|9516|9528|9725|23516|23659|29919|29965|55737|57192|79726|80331|121260|353189|387921|100506658	ADA|ATP6V1A|ATP6V0B|C3|CTSC|CLTA|CLTC|SLC31A2|CTNS|GBA1|GYG1|HYAL1|IDS|LDLR|LNPEP|LRP2|MYO6|CTSA|PRKCD|DNAJC3|LGMN|PSEN1|ABCD4|SMPD1|TSC2|VAMP4|AP3D1|VAPA|TRIP10|LITAF|TMEM59|TMEM63A|SLC39A14|PLA2G15|RMC1|CDIP1|VPS35|MCOLN1|WDR59|DNAJC5|SLC15A4|SLCO4C1|NHLRC3|OCLN
GO Cellular Components	20	GO:0000323	lytic vacuole		4dOES vs. C 20%	-8.6	-12	3.4	8.7	30293	757	523	44	8.4	1.2	100|523|533|718|1075|1211|1213|1318|1497|2629|2992|3373|3423|3949|4012|4036|4646|5476|5580|5611|5641|5663|5826|6609|7249|8674|8943|9218|9322|9516|9528|9725|23516|23659|29919|29965|55737|57192|79726|80331|121260|353189|387921|100506658	ADA|ATP6V1A|ATP6V0B|C3|CTSC|CLTA|CLTC|SLC31A2|CTNS|GBA1|GYG1|HYAL1|IDS|LDLR|LNPEP|LRP2|MYO6|CTSA|PRKCD|DNAJC3|LGMN|PSEN1|ABCD4|SMPD1|TSC2|VAMP4|AP3D1|VAPA|TRIP10|LITAF|TMEM59|TMEM63A|SLC39A14|PLA2G15|RMC1|CDIP1|VPS35|MCOLN1|WDR59|DNAJC5|SLC15A4|SLCO4C1|NHLRC3|OCLN
GO Biological Processes	19	GO:0097435	supramolecular fiber organization	19_GO:0009987 cellular process	7dOES vs. C 20%	-8.6	-12	2.7	8.3	30293	589	1167	61	5.2	0.65	871|1264|1277|1809|2013|2314|3092|3693|3868|4193|4430|4607|4642|4747|4763|5339|5357|5358|5629|6624|6840|7168|7169|7273|7837|7846|8312|8452|8636|8837|9564|10459|10580|10634|22902|23332|26271|27063|29911|51199|51673|51734|55604|55740|55909|59341|60681|64780|81873|83481|84687|85301|116985|128239|134549|144501|221061|338785|344148|440145|441161	SERPINH1|CNN1|COL1A1|DPYSL3|EMP2|FLII|HIP1|ITGB5|KRT16|MDM2|MYO1B|MYBPC3|MYO1D|NEFL|NF1|PLEC|PLS1|PLS3|PROX1|FSCN1|SVIL|TPM1|TPM2|TTN|PXDN|TUBA1A|AXIN1|CUL3|SSNA1|CFLAR|BCAR1|MAD2L2|SORBS1|GAS2L1|RUFY3|CLASP1|FBXO5|ANKRD1|HOOK2|NIN|TPPP3|MSRB1|CARMIL1|ENAH|BIN3|TRPV4|FKBP10|MICAL1|ARPC5L|EPPK1|PPP1R9B|COL27A1|ARAP1|IQGAP3|SHROOM1|KRT80|FAM171A1|KRT79|NCKAP5|MZT1|OOEP
GO Cellular Components	20	GO:0045177	apical part of cell		7dOES vs. C 20%	-8.2	-11	2.9	8.2	30293	468	1167	52	4.5	0.6	182|960|1069|1836|2013|2030|2760|3177|3949|4036|4363|4430|4582|4851|5174|5243|5420|5590|5641|6505|6522|6526|6558|8692|9455|9962|22941|23370|23428|23516|25800|25932|50617|51199|51765|56667|57835|59341|64116|64240|64284|79629|79901|79981|92140|92359|114569|133308|134549|150084|445815|100506658	JAG1|CD44|CETN2|SLC26A2|EMP2|SLC29A1|GM2A|SLC29A2|LDLR|LRP2|ABCC1|MYO1B|MUC1|NOTCH1|PDZK1|ABCB1|PODXL|PRKCZ|LGMN|SLC1A1|SLC4A2|SLC5A3|SLC12A2|HYAL2|HOMER2|SLC23A2|SHANK2|ARHGEF18|SLC7A8|SLC39A14|SLC39A6|CLIC4|ATP6V0A4|NIN|STK26|MUC13|SLC4A5|TRPV4|SLC39A8|ABCG5|RAB17|OCEL1|CYBRD1|FRMD1|MTDH|CRB3|MAL2|SLC9B2|SHROOM1|IGSF5|PALM2AKAP2|OCLN
GO Biological Processes	19	GO:0001568	blood vessel development	19_GO:0032502 developmental process	7dOES vs. C 20%	-8.2	-11	2.8	8.2	30293	526	1167	56	4.8	0.63	133|182|207|682|841|857|1277|1399|1490|1605|1948|2049|2260|2548|2549|2752|2876|3162|3949|4036|4041|4193|4763|4851|4853|4856|4897|5311|5587|5629|5747|6303|6505|6654|7048|7057|7453|7837|8322|9451|9990|10427|10553|10672|23670|25932|27286|50814|54538|56005|56848|57057|60681|84168|85301|113026	ADM|JAG1|AKT1|BSG|CASP8|CAV1|COL1A1|CRKL|CCN2|DAG1|EFNB2|EPHB3|FGFR1|GAA|GAB1|GLUL|GPX1|HMOX1|LDLR|LRP2|LRP5|MDM2|NF1|NOTCH1|NOTCH2|CCN3|NRCAM|PKD2|PRKD1|PROX1|PTK2|SAT1|SLC1A1|SOS1|TGFBR2|THBS1|WARS1|PXDN|FZD4|EIF2AK3|SLC12A6|SEC24B|HTATIP2|GNA13|CEMIP2|CLIC4|SRPX2|NSDHL|ROBO4|MYDGF|SPHK2|TBX20|FKBP10|ANTXR1|COL27A1|PLCD3
GO Biological Processes	19	GO:0009725	response to hormone	19_GO:0050896 response to stimulus	7dOES vs. C 20%	-8.2	-11	2.4	7.9	30293	780	1167	72	6.2	0.7	133|207|210|445|654|682|847|857|890|1277|1537|1583|1605|1718|1728|2099|2101|2549|2629|2650|2770|2821|2876|3265|3283|3569|3716|4036|4041|4129|4193|4218|4747|4843|4851|5170|5580|5587|5590|5747|5915|6554|6654|6777|6794|6879|7057|7297|7376|8202|8837|9361|9564|9868|10580|10999|11057|23038|23516|26060|28999|54331|54541|54658|55625|55829|59341|84687|84709|119392|143686|261729	ADM|AKT1|ALAD|ASS1|BMP6|BSG|CAT|CAV1|CCNA2|COL1A1|CYC1|CYP11A1|DAG1|DHCR24|NQO1|ESR1|ESRRA|GAB1|GBA1|GCNT1|GNAI1|GPI|GPX1|HRAS|HSD3B1|IL6|JAK1|LRP2|LRP5|MAOB|MDM2|RAB8A|NEFL|NOS2|NOTCH1|PDPK1|PRKCD|PRKD1|PRKCZ|PTK2|RARB|SLC10A1|SOS1|STAT5B|STK11|TAF7|THBS1|TYK2|NR1H2|NCOA3|CFLAR|LONP1|BCAR1|TOMM70|SORBS1|SLC27A4|ABHD2|WDTC1|SLC39A14|APPL1|KLF15|GNG2|DDIT4|UGT1A1|ZDHHC7|SELENOS|TRPV4|PPP1R9B|MGARP…
GO Biological Processes	19	GO:1901652	response to peptide	19_GO:0050896 response to stimulus	7dOES vs. C 20%	-8.2	-11	2.9	8.3	30293	465	1167	52	4.5	0.6	133|182|207|445|682|847|857|890|958|1277|1537|1583|1605|2549|2650|2770|3066|3265|3383|3716|4041|4193|4218|4321|4363|4747|4851|5170|5580|5587|5590|5641|5747|6654|6777|6794|7297|8837|9564|10580|10999|23038|23516|26060|28999|51510|55625|55829|59341|84687|84709|143686	ADM|JAG1|AKT1|ASS1|BSG|CAT|CAV1|CCNA2|CD40|COL1A1|CYC1|CYP11A1|DAG1|GAB1|GCNT1|GNAI1|HDAC2|HRAS|ICAM1|JAK1|LRP5|MDM2|RAB8A|MMP12|ABCC1|NEFL|NOTCH1|PDPK1|PRKCD|PRKD1|PRKCZ|LGMN|PTK2|SOS1|STAT5B|STK11|TYK2|CFLAR|BCAR1|SORBS1|SLC27A4|WDTC1|SLC39A14|APPL1|KLF15|CHMP5|ZDHHC7|SELENOS|TRPV4|PPP1R9B|MGARP|SESN3
GO Biological Processes	19	GO:0090407	organophosphate biosynthetic process	19_GO:0008152 metabolic process	7dOES vs. C 20%	-8.1	-11	2.7	8.1	30293	545	1167	57	4.9	0.63	100|107|271|513|1040|1201|1468|2182|3631|3735|4696|4700|4702|4705|4726|5007|5162|5297|5833|6390|6470|7378|8566|8818|9218|9489|9807|9896|10162|10165|10423|10554|10558|10632|26751|51084|53354|54344|55191|55312|56848|57217|60481|64834|79581|80235|84302|84532|84879|84962|84992|93210|126328|129303|197322|256987|548596	ADA|ADCY1|AMPD2|ATP5F1D|CDS1|CLN3|SLC25A10|ACSL4|INPP4A|KARS1|NDUFA3|NDUFA6|NDUFA8|NDUFA10|NDUFS6|OSBP|PDHB|PI4KA|PCYT2|SDHB|SHMT1|UPP1|PDXK|DPM2|VAPA|PGS1|IP6K1|FIG4|LPCAT3|SLC25A13|CDIPT|AGPAT1|SPTLC1|ATP5MG|SH3YL1|CRYL1|PANK1|DPM3|NADSYN1|RFK|SPHK2|TTC7A|ELOVL5|ELOVL1|SLC52A2|PIGZ|PGAP4|ACSS1|MFSD2A|AJUBA|PIGY|PGAP3|NDUFA11|TMEM150A|ACSF3|SERINC5|CKMT1A
GO Biological Processes	19	GO:0120035	regulation of plasma membrane bounded cell projection organization	19_GO:0050789 regulation of biological process	7dOES vs. C 5%	-8.1	-11	3	8.3	30293	656	754	49	6.5	0.9	207|818|960|998|1201|1809|1948|2241|2889|3265|3383|3475|3655|4070|4193|4747|4756|5217|5357|5420|5587|5653|5802|5868|6259|8322|9762|9820|10509|11135|11344|23258|23329|25791|26051|29956|51199|57520|59341|64284|64787|65981|80128|81618|84709|84879|116985|386724|100506658	AKT1|CAMK2G|CD44|CDC42|CLN3|DPYSL3|EFNB2|FER|RAPGEF1|HRAS|ICAM1|IFRD1|ITGA6|TACSTD2|MDM2|NEFL|NEO1|PFN2|PLS1|PODXL|PRKD1|KLK6|PTPRS|RAB5A|RYK|FZD4|LZTS3|CUL7|SEMA4B|CDC42EP1|TWF2|DENND5A|TBC1D30|NGEF|PPP1R16B|CERS2|NIN|HECW2|TRPV4|RAB17|EPS8L2|CAPRIN2|TRIM46|ITM2C|MGARP|MFSD2A|ARAP1|AMIGO3|OCLN
Reactome Gene Sets	6	R-HSA-382551	Transport of small molecules		7dOES vs. C 5%	-8.1	-11	2.9	8.2	30293	727	754	52	6.9	0.92	48|107|292|490|535|818|1186|1497|3162|3949|3988|4023|4363|5034|5125|5243|5825|6505|6507|6520|6522|7037|7419|8714|8884|9153|9154|9429|9990|11160|23428|23516|23678|25800|26266|51599|54331|54407|54896|55144|56172|56302|57192|59341|79895|80727|85414|94015|115584|121260|261729|282679	ACO1|ADCY1|SLC25A5|ATP2B1|ATP6V0A1|CAMK2G|CLCN7|CTNS|HMOX1|LDLR|LIPA|LPL|ABCC1|P4HB|PCSK5|ABCB1|ABCD3|SLC1A1|SLC1A3|SLC3A2|SLC4A2|TFRC|VDAC3|ABCC3|SLC5A6|SLC28A2|SLC28A1|ABCG2|SLC12A6|ERLIN2|SLC7A8|SLC39A14|SGK3|SLC39A6|SLC13A4|LSR|GNG2|SLC38A2|SLC66A1|LRRC8D|ANKH|TRPV5|MCOLN1|TRPV4|ATP8B4|TTYH3|SLC45A3|TTYH2|SLC5A11|SLC15A4|STEAP2|AQP11
GO Biological Processes	19	GO:0001944	vasculature development	19_GO:0032502 developmental process	7dOES vs. C 20%	-8.1	-11	2.7	8.1	30293	546	1167	57	4.9	0.63	133|182|207|682|841|857|1277|1399|1490|1605|1948|2049|2260|2548|2549|2752|2876|3162|3949|4036|4041|4193|4763|4851|4853|4856|4897|5311|5587|5629|5747|6303|6505|6654|6794|7048|7057|7453|7837|8322|9451|9990|10427|10553|10672|23670|25932|27286|50814|54538|56005|56848|57057|60681|84168|85301|113026	ADM|JAG1|AKT1|BSG|CASP8|CAV1|COL1A1|CRKL|CCN2|DAG1|EFNB2|EPHB3|FGFR1|GAA|GAB1|GLUL|GPX1|HMOX1|LDLR|LRP2|LRP5|MDM2|NF1|NOTCH1|NOTCH2|CCN3|NRCAM|PKD2|PRKD1|PROX1|PTK2|SAT1|SLC1A1|SOS1|STK11|TGFBR2|THBS1|WARS1|PXDN|FZD4|EIF2AK3|SLC12A6|SEC24B|HTATIP2|GNA13|CEMIP2|CLIC4|SRPX2|NSDHL|ROBO4|MYDGF|SPHK2|TBX20|FKBP10|ANTXR1|COL27A1|PLCD3
GO Biological Processes	19	GO:0048514	blood vessel morphogenesis	19_GO:0032502 developmental process	7dOES vs. C 20%	-8	-11	3	8.2	30293	431	1167	49	4.2	0.59	133|182|207|682|841|857|1490|1605|1948|2049|2260|2549|2752|2876|3162|3949|4036|4041|4763|4851|4853|4856|4897|5311|5587|5629|5747|6303|6505|6654|7048|7057|7453|7837|8322|9451|9990|10427|10553|10672|23670|25932|27286|54538|56005|57057|60681|85301|113026	ADM|JAG1|AKT1|BSG|CASP8|CAV1|CCN2|DAG1|EFNB2|EPHB3|FGFR1|GAB1|GLUL|GPX1|HMOX1|LDLR|LRP2|LRP5|NF1|NOTCH1|NOTCH2|CCN3|NRCAM|PKD2|PRKD1|PROX1|PTK2|SAT1|SLC1A1|SOS1|TGFBR2|THBS1|WARS1|PXDN|FZD4|EIF2AK3|SLC12A6|SEC24B|HTATIP2|GNA13|CEMIP2|CLIC4|SRPX2|ROBO4|MYDGF|TBX20|FKBP10|COL27A1|PLCD3
GO Biological Processes	19	GO:0006886	intracellular protein transport	19_GO:0051179 localization	7dOES vs. C 20%	-8	-11	2.8	8.1	30293	519	1167	55	4.7	0.62	207|375|754|1211|1213|3800|4218|4321|4763|4851|5476|6643|6810|6812|6813|7249|7846|7879|8498|8504|8943|9146|9276|9688|9697|9868|9871|10113|10123|10427|10452|10469|10484|10938|10956|22820|23086|26060|26088|26286|26521|29886|29927|53371|54543|54732|55176|55829|64284|79971|81502|84447|152877|257364|339122	AKT1|ARF1|PTTG1IP|CLTA|CLTC|KIF5C|RAB8A|MMP12|NF1|NOTCH1|CTSA|SNX2|STX4|STXBP1|STXBP2|TSC2|TUBA1A|RAB7A|RANBP3|PEX3|AP3D1|HGS|COPB2|NUP93|TRAM2|TOMM70|SEC24D|PREB|ARL4C|SEC24B|TOMM40|TIMM44|SEC23A|EHD1|OS9|COPG1|EXPH5|APPL1|GGA1|ARFGAP3|TIMM8B|SNX8|SEC61A1|NUP54|TOMM7|TMED9|SEC61A2|SELENOS|RAB17|WLS|HM13|SYVN1|FAM53A|SNX33|RAB43
GO Biological Processes	19	GO:0010038	response to metal ion	19_GO:0050896 response to stimulus	7dOES vs. C 20%	-8	-11	3.2	8.3	30293	360	1167	44	3.8	0.56	48|107|207|210|445|513|654|682|841|847|857|1396|1728|1788|2266|2664|2821|3162|4129|4193|5311|5499|5641|6505|6558|6609|7020|7037|7057|7273|7846|9361|9451|9474|10165|11315|25932|29957|51760|57192|64116|79901|254428|284111	ACO1|ADCY1|AKT1|ALAD|ASS1|ATP5F1D|BMP6|BSG|CASP8|CAT|CAV1|CRIP1|NQO1|DNMT3A|FGG|GDI1|GPI|HMOX1|MAOB|MDM2|PKD2|PPP1CA|LGMN|SLC1A1|SLC12A2|SMPD1|TFAP2A|TFRC|THBS1|TTN|TUBA1A|LONP1|EIF2AK3|ATG5|SLC25A13|PARK7|CLIC4|SLC25A24|SYT17|MCOLN1|SLC39A8|CYBRD1|SLC41A1|SLC13A5
GO Cellular Components	20	GO:0016323	basolateral plasma membrane		7dOES vs. C 20%	-7.9	-11	3.7	8.6	30293	255	1167	36	3.1	0.51	19|490|682|960|1366|1605|2030|2760|3177|3949|4363|4642|5311|5871|6522|6526|6554|6558|6810|7037|8714|9962|9990|23428|23516|50617|51248|57835|64116|64284|83481|84876|124935|133308|254428|353189	ABCA1|ATP2B1|BSG|CD44|CLDN7|DAG1|SLC29A1|GM2A|SLC29A2|LDLR|ABCC1|MYO1D|PKD2|MAP4K2|SLC4A2|SLC5A3|SLC10A1|SLC12A2|STX4|TFRC|ABCC3|SLC23A2|SLC12A6|SLC7A8|SLC39A14|ATP6V0A4|PDZD11|SLC4A5|SLC39A8|RAB17|EPPK1|ORAI1|SLC43A2|SLC9B2|SLC41A1|SLCO4C1
GO Biological Processes	19	GO:0006897	endocytosis	19_GO:0051179 localization	7dOES vs. C 20%	-7.9	-11	2.7	8	30293	522	1167	55	4.7	0.62	19|133|156|409|857|1201|1211|1213|1785|1793|1794|2580|3092|3161|3265|3683|3949|4036|4041|4430|4642|5580|5747|5899|6836|7037|7057|7249|7879|8943|9135|9146|10043|10938|22905|23032|23307|26020|26985|29763|29911|29967|30846|55604|55909|55911|57706|64284|66036|79890|85439|133308|201294|257364|261729	ABCA1|ADM|GRK2|ARRB2|CAV1|CLN3|CLTA|CLTC|DNM2|DOCK1|DOCK2|GAK|HIP1|HMMR|HRAS|ITGAL|LDLR|LRP2|LRP5|MYO1B|MYO1D|PRKCD|PTK2|RALB|SURF4|TFRC|THBS1|TSC2|RAB7A|AP3D1|RABEP1|HGS|TOM1|EHD1|EPN2|USP33|FKBP15|LRP10|AP3M1|PACSIN3|HOOK2|LRP12|EHD2|CARMIL1|BIN3|APOBR|DENND1A|RAB17|MTMR9|RIN3|STON2|SLC9B2|UNC13D|SNX33|STEAP2
GO Molecular Functions	21	GO:0016491	oxidoreductase activity		7dOES vs. C 20%	-7.9	-11	2.4	7.8	30293	731	1167	68	5.8	0.69	128|239|316|847|1337|1355|1537|1583|1666|1718|1727|1728|2876|2877|2878|3162|3283|3419|3930|3939|4129|4524|4696|4700|4702|4705|4726|4843|5034|5052|5162|5226|5832|6307|6390|7296|7837|8659|9380|9536|10157|10553|10797|10975|11315|23028|23030|23135|23474|29785|50814|51084|51170|51734|55240|55256|55572|55693|64780|79154|79901|80853|84678|126133|143686|145226|160428|261729	ADH5|ALOX12|AOX1|CAT|COX6A1|COX15|CYC1|CYP11A1|DECR1|DHCR24|CYB5R3|NQO1|GPX1|GPX2|GPX3|HMOX1|HSD3B1|IDH3A|LBR|LDHA|MAOB|MTHFR|NDUFA3|NDUFA6|NDUFA8|NDUFA10|NDUFS6|NOS2|P4HB|PRDX1|PDHB|PGD|ALDH18A1|MSMO1|SDHB|TXNRD1|PXDN|ALDH4A1|GRHPR|PTGES|AASS|HTATIP2|MTHFD2|UQCR11|PARK7|KDM1A|KDM4B|KDM6B|ETHE1|CYP2S1|NSDHL|CRYL1|HSD17B11|MSRB1|STEAP3|ADI1|FOXRED1|KDM4D|MICAL1|DHRS11|CYBRD1|KDM7A|KDM2B|ALDH16A1|S…
GO Biological Processes	19	GO:0031344	regulation of cell projection organization	19_GO:0050789 regulation of biological process	7dOES vs. C 5%	-7.8	-11	2.9	8.1	30293	672	754	49	6.5	0.9	207|818|960|998|1201|1809|1948|2241|2889|3265|3383|3475|3655|4070|4193|4747|4756|5217|5357|5420|5587|5653|5802|5868|6259|8322|9762|9820|10509|11135|11344|23258|23329|25791|26051|29956|51199|57520|59341|64284|64787|65981|80128|81618|84709|84879|116985|386724|100506658	AKT1|CAMK2G|CD44|CDC42|CLN3|DPYSL3|EFNB2|FER|RAPGEF1|HRAS|ICAM1|IFRD1|ITGA6|TACSTD2|MDM2|NEFL|NEO1|PFN2|PLS1|PODXL|PRKD1|KLK6|PTPRS|RAB5A|RYK|FZD4|LZTS3|CUL7|SEMA4B|CDC42EP1|TWF2|DENND5A|TBC1D30|NGEF|PPP1R16B|CERS2|NIN|HECW2|TRPV4|RAB17|EPS8L2|CAPRIN2|TRIM46|ITM2C|MGARP|MFSD2A|ARAP1|AMIGO3|OCLN
GO Biological Processes	19	GO:0060627	regulation of vesicle-mediated transport	19_GO:0051179 localization	7dOES vs. C 20%	-7.8	-11	2.7	7.9	30293	529	1167	55	4.7	0.62	375|409|636|857|977|1201|1794|1948|2266|3092|4043|4218|4851|5170|5217|5587|5867|6609|6810|6812|6813|7249|7376|7879|8674|9146|9474|9783|9805|10938|10960|22987|23086|23327|23332|23779|26060|29091|29763|30846|51760|55255|56848|57118|64284|64780|79890|80331|85439|89780|140730|196527|201294|201475|257364	ARF1|ARRB2|BICD1|CAV1|CD151|CLN3|DOCK2|EFNB2|FGG|HIP1|LRPAP1|RAB8A|NOTCH1|PDPK1|PFN2|PRKD1|RAB4A|SMPD1|STX4|STXBP1|STXBP2|TSC2|NR1H2|RAB7A|VAMP4|HGS|ATG5|RIMS3|SCRN1|EHD1|LMAN2|SV2C|EXPH5|NEDD4L|CLASP1|ARHGAP8|APPL1|STXBP6|PACSIN3|EHD2|SYT17|WDR41|SPHK2|CAMK1D|RAB17|MICAL1|RIN3|DNAJC5|STON2|WNT3A|RIMS4|ANO6|UNC13D|RAB12|SNX33
KEGG Pathway	24	hsa04142	Lysosome		7dOES vs. C 20%	-7.7	-10	4.9	9	30293	132	1167	25	2.1	0.42	535|1075|1200|1201|1203|1211|1213|1497|2548|2629|2760|3373|3423|5476|5641|6609|8692|8943|9516|23659|26088|26985|50617|57192|79158	ATP6V0A1|CTSC|TPP1|CLN3|CLN5|CLTA|CLTC|CTNS|GAA|GBA1|GM2A|HYAL1|IDS|CTSA|LGMN|SMPD1|HYAL2|AP3D1|LITAF|PLA2G15|GGA1|AP3M1|ATP6V0A4|MCOLN1|GNPTAB
Reactome Gene Sets	6	R-HSA-2262752	Cellular responses to stress		7dOES vs. C 20%	-7.4	-10	2.3	7.5	30293	799	1167	71	6.1	0.7	207|818|847|890|1051|1200|1337|1350|1728|2876|2877|2878|3162|3569|4193|4217|4363|4802|4851|5034|5052|5073|5226|5580|5611|6117|6192|6195|6197|6502|7014|7029|7277|7296|7316|7324|7846|8337|8452|8714|8894|9448|9451|9532|9612|9688|9797|9818|10106|10113|10381|10488|10525|23135|23309|23466|26353|51343|53371|55766|56005|64061|64839|81502|84447|84962|112714|121504|440275|723790|729438	AKT1|CAMK2G|CAT|CCNA2|CEBPB|TPP1|COX6A1|COX7C|NQO1|GPX1|GPX2|GPX3|HMOX1|IL6|MDM2|MAP3K5|ABCC1|NFYC|NOTCH1|P4HB|PRDX1|PARN|PGD|PRKCD|DNAJC3|RPA1|RPS4Y1|RPS6KA1|RPS6KA3|SKP2|TERF2|TFDP2|TUBA4A|TXNRD1|UBC|UBE2E1|TUBA1A|H2AC18|CUL3|ABCC3|EIF2S2|MAP4K4|EIF2AK3|BAG2|NCOR2|NUP93|TATDN2|NUP58|CTDSP2|PREB|TUBB3|CREB3|HYOU1|KDM6B|SIN3B|CBX6|HSPB8|FZR1|NUP54|H2AJ|MYDGF|TSPYL2|FBXL17|HM13|SYVN1|AJUBA|TUBA3E|…
GO Cellular Components	20	GO:0005911	cell-cell junction		7dOES vs. C 20%	-7.3	-10	2.7	7.7	30293	515	1167	53	4.5	0.61	182|207|1308|1366|1500|1605|1825|1948|2264|2549|2709|3655|3801|4851|4856|5311|5376|5420|5499|5580|5587|5590|5912|6624|7414|8322|9074|9218|9472|10298|10580|10809|11135|11315|25932|29091|51248|51599|51678|59341|60437|79629|83481|84687|84962|92140|92359|93643|128239|134549|150084|317762|100506658	JAG1|AKT1|COL17A1|CLDN7|CTNND1|DAG1|DSC3|EFNB2|FGFR4|GAB1|GJB5|ITGA6|KIFC3|NOTCH1|CCN3|PKD2|PMP22|PODXL|PPP1CA|PRKCD|PRKD1|PRKCZ|RAP2B|FSCN1|VCL|FZD4|CLDN6|VAPA|AKAP6|PAK4|SORBS1|STARD10|CDC42EP1|PARK7|CLIC4|STXBP6|PDZD11|LSR|PALS2|TRPV4|CDH26|OCEL1|EPPK1|PPP1R9B|AJUBA|MTDH|CRB3|TJAP1|IQGAP3|SHROOM1|IGSF5|CCDC85C|OCLN
GO Cellular Components	20	GO:0009925	basal plasma membrane		7dOES vs. C 20%	-7.2	-9.9	3.4	8	30293	286	1167	37	3.2	0.51	19|490|682|960|1366|1605|2030|2760|3177|3949|4363|4642|5311|5871|6507|6522|6526|6554|6558|6810|7037|8714|9962|9990|23428|23516|50617|51248|57835|64116|64284|83481|84876|124935|133308|254428|353189	ABCA1|ATP2B1|BSG|CD44|CLDN7|DAG1|SLC29A1|GM2A|SLC29A2|LDLR|ABCC1|MYO1D|PKD2|MAP4K2|SLC1A3|SLC4A2|SLC5A3|SLC10A1|SLC12A2|STX4|TFRC|ABCC3|SLC23A2|SLC12A6|SLC7A8|SLC39A14|ATP6V0A4|PDZD11|SLC4A5|SLC39A8|RAB17|EPPK1|ORAI1|SLC43A2|SLC9B2|SLC41A1|SLCO4C1
GO Biological Processes	19	GO:0019725	cellular homeostasis	19_GO:0042592 homeostatic process	7dOES vs. C 20%	-7.2	-9.8	2.4	7.4	30293	680	1167	63	5.4	0.66	48|375|489|490|535|654|666|857|958|1201|1203|1728|2030|2548|2876|3162|3383|3569|3932|4756|4843|5029|5052|5311|6505|6507|6522|6558|6717|7037|7296|7879|7922|8326|9217|9990|23038|23516|25800|25932|28999|50617|54896|55144|55829|56172|57217|57835|59341|64116|64428|64710|79901|80024|80762|84649|91689|94107|117854|196527|254428|261729|282679	ACO1|ARF1|ATP2A3|ATP2B1|ATP6V0A1|BMP6|BOK|CAV1|CD40|CLN3|CLN5|NQO1|SLC29A1|GAA|GPX1|HMOX1|ICAM1|IL6|LCK|NEO1|NOS2|P2RY2|PRDX1|PKD2|SLC1A1|SLC1A3|SLC4A2|SLC12A2|SRI|TFRC|TXNRD1|RAB7A|SLC39A7|FZD9|VAPB|SLC12A6|WDTC1|SLC39A14|SLC39A6|CLIC4|KLF15|ATP6V0A4|SLC66A1|LRRC8D|SELENOS|ANKH|TTC7A|SLC4A5|TRPV4|SLC39A8|CIAO3|NUCKS1|CYBRD1|SLC8B1|NDFIP1|DGAT2|SMDT1|TMEM203|TRIM6|ANO6|SLC41A1|STEAP2|AQP11
GO Cellular Components	20	GO:0005765	lysosomal membrane		7dOES vs. C 20%	-7.2	-9.9	2.8	7.7	30293	443	1167	48	4.1	0.58	535|1186|1201|1203|1211|1213|1291|1497|1650|1917|2548|2629|2770|3949|4012|4036|5476|5826|6836|7249|7879|8943|9218|9516|9725|10043|11010|23200|23516|25798|26985|29965|50617|51510|54896|55255|56848|57192|64116|79901|80331|84283|112770|120224|121260|201475|353189|100506658	ATP6V0A1|CLCN7|CLN3|CLN5|CLTA|CLTC|COL6A1|CTNS|DDOST|EEF1A2|GAA|GBA1|GNAI1|LDLR|LNPEP|LRP2|CTSA|ABCD4|SURF4|TSC2|RAB7A|AP3D1|VAPA|LITAF|TMEM63A|TOM1|GLIPR1|ATP11B|SLC39A14|BRI3|AP3M1|CDIP1|ATP6V0A4|CHMP5|SLC66A1|WDR41|SPHK2|MCOLN1|SLC39A8|CYBRD1|DNAJC5|TMEM79|GLMP|TMEM45B|SLC15A4|RAB12|SLCO4C1|OCLN
GO Cellular Components	20	GO:0098852	lytic vacuole membrane		7dOES vs. C 20%	-7.2	-9.9	2.8	7.7	30293	443	1167	48	4.1	0.58	535|1186|1201|1203|1211|1213|1291|1497|1650|1917|2548|2629|2770|3949|4012|4036|5476|5826|6836|7249|7879|8943|9218|9516|9725|10043|11010|23200|23516|25798|26985|29965|50617|51510|54896|55255|56848|57192|64116|79901|80331|84283|112770|120224|121260|201475|353189|100506658	ATP6V0A1|CLCN7|CLN3|CLN5|CLTA|CLTC|COL6A1|CTNS|DDOST|EEF1A2|GAA|GBA1|GNAI1|LDLR|LNPEP|LRP2|CTSA|ABCD4|SURF4|TSC2|RAB7A|AP3D1|VAPA|LITAF|TMEM63A|TOM1|GLIPR1|ATP11B|SLC39A14|BRI3|AP3M1|CDIP1|ATP6V0A4|CHMP5|SLC66A1|WDR41|SPHK2|MCOLN1|SLC39A8|CYBRD1|DNAJC5|TMEM79|GLMP|TMEM45B|SLC15A4|RAB12|SLCO4C1|OCLN
GO Biological Processes	19	GO:0072657	protein localization to membrane	19_GO:0051179 localization	7dOES vs. C 20%	-7.2	-9.9	2.7	7.7	30293	473	1167	50	4.3	0.59	439|682|857|1201|2013|2580|3683|4218|4836|5174|5590|6505|6711|6812|7879|8504|8636|8943|9135|9146|9697|9868|10328|10452|10484|10550|10938|22883|23463|25921|26088|26521|29927|30846|51248|53371|54543|55176|55625|55690|57217|64689|81619|92162|92359|129303|201475|282679|375323|392509	GET3|BSG|CAV1|CLN3|EMP2|GAK|ITGAL|RAB8A|NMT1|PDZK1|PRKCZ|SLC1A1|SPTBN1|STXBP1|RAB7A|PEX3|SSNA1|AP3D1|RABEP1|HGS|TRAM2|TOMM70|EMC8|TOMM40|SEC23A|ARL6IP5|EHD1|CLSTN1|ICMT|ZDHHC5|GGA1|TIMM8B|SEC61A1|EHD2|PDZD11|NUP54|TOMM7|SEC61A2|ZDHHC7|PACS1|TTC7A|GORASP1|TSPAN14|TMEM88|CRB3|TMEM150A|RAB12|AQP11|LHFPL4|ARL13A
GO Biological Processes	19	GO:2001233	regulation of apoptotic signaling pathway	19_GO:0050896 response to stimulus	7dOES vs. C 20%	-7.2	-10	2.9	7.8	30293	396	1167	45	3.9	0.56	207|292|666|754|857|960|1075|2023|2260|2266|2876|3065|3162|3383|3655|3932|4150|4193|4335|4582|4763|5034|5499|5580|6421|6810|7057|8326|8692|8837|9451|9521|10449|10488|10525|10625|11315|23028|26471|55829|84231|84447|85450|220042|246330	AKT1|SLC25A5|BOK|PTTG1IP|CAV1|CD44|CTSC|ENO1|FGFR1|FGG|GPX1|HDAC1|HMOX1|ICAM1|ITGA6|LCK|MAZ|MDM2|MNT|MUC1|NF1|P4HB|PPP1CA|PRKCD|SFPQ|STX4|THBS1|FZD9|HYAL2|CFLAR|EIF2AK3|EEF1E1|ACAA2|CREB3|HYOU1|IVNS1ABP|PARK7|KDM1A|NUPR1|SELENOS|TRAF7|SYVN1|ITPRIP|DDIAS|PELI3
GO Biological Processes	19	GO:0010975	regulation of neuron projection development	19_GO:0032502 developmental process	7dOES vs. C 20%	-7.2	-9.8	2.8	7.7	30293	459	1167	49	4.2	0.59	207|322|818|1399|1809|1948|2049|2260|2580|2664|2889|3066|3475|3655|4193|4747|4756|4897|5376|5587|5802|6794|8322|8507|8837|9860|10494|10509|10938|22902|23028|23327|25791|26153|29956|51199|55714|57118|57520|57609|59341|64284|64689|80128|83999|84709|84879|89780|386724	AKT1|APBB1|CAMK2G|CRKL|DPYSL3|EFNB2|EPHB3|FGFR1|GAK|GDI1|RAPGEF1|HDAC2|IFRD1|ITGA6|MDM2|NEFL|NEO1|NRCAM|PMP22|PRKD1|PTPRS|STK11|FZD4|ENC1|CFLAR|LRIG2|STK25|SEMA4B|EHD1|RUFY3|KDM1A|NEDD4L|NGEF|KIF26A|CERS2|NIN|TENM3|CAMK1D|HECW2|DIP2B|TRPV4|RAB17|GORASP1|TRIM46|KREMEN1|MGARP|MFSD2A|WNT3A|AMIGO3
GO Biological Processes	19	GO:0007015	actin filament organization	19_GO:0009987 cellular process	7dOES vs. C 20%	-7.1	-9.7	3.4	7.9	30293	277	1167	36	3.1	0.51	1264|1809|2013|2314|3092|3693|4430|4642|5339|5357|5358|5629|6624|6840|7168|7169|7273|8452|9564|10459|10580|10634|22902|51734|55604|55740|55909|59341|64780|81873|84687|116985|128239|134549|221061|441161	CNN1|DPYSL3|EMP2|FLII|HIP1|ITGB5|MYO1B|MYO1D|PLEC|PLS1|PLS3|PROX1|FSCN1|SVIL|TPM1|TPM2|TTN|CUL3|BCAR1|MAD2L2|SORBS1|GAS2L1|RUFY3|MSRB1|CARMIL1|ENAH|BIN3|TRPV4|MICAL1|ARPC5L|PPP1R9B|ARAP1|IQGAP3|SHROOM1|FAM171A1|OOEP
GO Cellular Components	20	GO:0016324	apical plasma membrane		7dOES vs. C 20%	-7.1	-9.7	2.9	7.7	30293	402	1167	45	3.9	0.56	182|960|1836|2013|2030|2760|3177|4036|4363|4582|4851|5174|5243|5420|5590|6505|6522|6526|6558|8692|9962|22941|23370|23428|23516|25800|50617|51765|56667|57835|59341|64116|64240|64284|79629|79901|79981|92140|92359|114569|133308|134549|150084|445815|100506658	JAG1|CD44|SLC26A2|EMP2|SLC29A1|GM2A|SLC29A2|LRP2|ABCC1|MUC1|NOTCH1|PDZK1|ABCB1|PODXL|PRKCZ|SLC1A1|SLC4A2|SLC5A3|SLC12A2|HYAL2|SLC23A2|SHANK2|ARHGEF18|SLC7A8|SLC39A14|SLC39A6|ATP6V0A4|STK26|MUC13|SLC4A5|TRPV4|SLC39A8|ABCG5|RAB17|OCEL1|CYBRD1|FRMD1|MTDH|CRB3|MAL2|SLC9B2|SHROOM1|IGSF5|PALM2AKAP2|OCLN
GO Biological Processes	19	GO:1901699	cellular response to nitrogen compound	19_GO:0050896 response to stimulus	7dOES vs. C 20%	-7.1	-9.8	2.5	7.4	30293	632	1167	60	5.1	0.65	156|207|409|445|857|890|1051|1277|1291|1399|1583|1788|2549|2889|3066|3265|3383|3709|3716|4193|4217|4218|4363|4548|5024|5029|5170|5311|5580|5587|5590|5641|5747|5899|6470|6505|6507|6654|6777|7297|8452|8837|9472|9564|10580|10999|23028|23038|23516|26060|28999|51510|54331|55625|55829|84687|84709|115004|143686|729438	GRK2|AKT1|ARRB2|ASS1|CAV1|CCNA2|CEBPB|COL1A1|COL6A1|CRKL|CYP11A1|DNMT3A|GAB1|RAPGEF1|HDAC2|HRAS|ICAM1|ITPR2|JAK1|MDM2|MAP3K5|RAB8A|ABCC1|MTR|P2RX3|P2RY2|PDPK1|PKD2|PRKCD|PRKD1|PRKCZ|LGMN|PTK2|RALB|SHMT1|SLC1A1|SLC1A3|SOS1|STAT5B|TYK2|CUL3|CFLAR|AKAP6|BCAR1|SORBS1|SLC27A4|KDM1A|WDTC1|SLC39A14|APPL1|KLF15|CHMP5|GNG2|ZDHHC7|SELENOS|PPP1R9B|MGARP|CGAS|SESN3|CASTOR2
KEGG Pathway	24	hsa04144	Endocytosis		7dOES vs. C 20%	-7.1	-9.7	3.5	8	30293	250	1167	34	2.9	0.49	156|375|409|857|1211|1213|1785|2261|2264|3265|3800|3949|4193|4218|5590|5867|6643|7037|7048|7879|9135|9146|9922|10938|11021|22905|23327|26286|30846|51510|57180|81873|116985|116986	GRK2|ARF1|ARRB2|CAV1|CLTA|CLTC|DNM2|FGFR3|FGFR4|HRAS|KIF5C|LDLR|MDM2|RAB8A|PRKCZ|RAB4A|SNX2|TFRC|TGFBR2|RAB7A|RABEP1|HGS|IQSEC1|EHD1|RAB35|EPN2|NEDD4L|ARFGAP3|EHD2|CHMP5|ACTR3B|ARPC5L|ARAP1|AGAP2
GO Biological Processes	19	GO:0010256	endomembrane system organization	19_GO:0009987 cellular process	7dOES vs. C 20%	-7.1	-9.7	2.6	7.5	30293	555	1167	55	4.7	0.62	19|207|439|535|857|1201|2013|2580|3801|3998|4218|5339|5587|6609|6711|6810|6836|8674|8943|9144|9146|9217|9218|9451|9688|9697|9885|10162|10328|10494|23332|26985|29763|29911|29927|30846|51510|53947|54463|54732|55654|55909|57047|57679|64689|79895|81037|84343|93643|116238|168620|196527|257364|282679|339122	ABCA1|AKT1|GET3|ATP6V0A1|CAV1|CLN3|EMP2|GAK|KIFC3|LMAN1|RAB8A|PLEC|PRKD1|SMPD1|SPTBN1|STX4|SURF4|VAMP4|AP3D1|SYNGR2|HGS|VAPB|VAPA|EIF2AK3|NUP93|TRAM2|OSBPL2|LPCAT3|EMC8|STK25|CLASP1|AP3M1|PACSIN3|HOOK2|SEC61A1|EHD2|CHMP5|A4GALT|RETREG1|TMED9|TMEM127|BIN3|PLSCR2|ALS2|GORASP1|ATP8B4|CLPTM1L|HPS3|TJAP1|TLCD1|BHLHA15|ANO6|SNX33|AQP11|RAB43
GO Biological Processes	19	GO:0030036	actin cytoskeleton organization	19_GO:0009987 cellular process	7dOES vs. C 20%	-7	-9.6	2.6	7.5	30293	542	1167	54	4.6	0.61	81|1201|1264|1794|1809|2013|2314|3092|3693|4430|4607|4642|4763|5170|5217|5339|5357|5358|5629|6624|6711|6840|7168|7169|7273|8452|8837|9564|9922|10395|10459|10580|10634|11215|22808|22902|23370|27063|30846|51734|55604|55740|55909|59341|64780|81873|84168|84687|116985|116986|128239|134549|221061|441161	ACTN4|CLN3|CNN1|DOCK2|DPYSL3|EMP2|FLII|HIP1|ITGB5|MYO1B|MYBPC3|MYO1D|NF1|PDPK1|PFN2|PLEC|PLS1|PLS3|PROX1|FSCN1|SPTBN1|SVIL|TPM1|TPM2|TTN|CUL3|CFLAR|BCAR1|IQSEC1|DLC1|MAD2L2|SORBS1|GAS2L1|AKAP11|MRAS|RUFY3|ARHGEF18|ANKRD1|EHD2|MSRB1|CARMIL1|ENAH|BIN3|TRPV4|MICAL1|ARPC5L|ANTXR1|PPP1R9B|ARAP1|AGAP2|IQGAP3|SHROOM1|FAM171A1|OOEP
GO Cellular Components	20	GO:0045178	basal part of cell		7dOES vs. C 20%	-7	-9.7	3.2	7.8	30293	305	1167	38	3.3	0.52	19|490|682|960|1366|1605|2030|2760|3177|3949|4363|4642|5311|5871|6507|6522|6526|6554|6558|6810|7037|8714|9962|9990|23332|23428|23516|50617|51248|57835|64116|64284|83481|84876|124935|133308|254428|353189	ABCA1|ATP2B1|BSG|CD44|CLDN7|DAG1|SLC29A1|GM2A|SLC29A2|LDLR|ABCC1|MYO1D|PKD2|MAP4K2|SLC1A3|SLC4A2|SLC5A3|SLC10A1|SLC12A2|STX4|TFRC|ABCC3|SLC23A2|SLC12A6|CLASP1|SLC7A8|SLC39A14|ATP6V0A4|PDZD11|SLC4A5|SLC39A8|RAB17|EPPK1|ORAI1|SLC43A2|SLC9B2|SLC41A1|SLCO4C1
GO Molecular Functions	21	GO:0050839	cell adhesion molecule binding		7dOES vs. C 20%	-7	-9.6	2.6	7.4	30293	558	1167	55	4.7	0.62	81|682|831|977|1192|1366|1399|1490|1500|1983|2013|2023|2266|3383|3655|3683|3693|3939|4430|4756|4856|4897|5034|5052|5297|5331|5339|5499|5747|6624|6643|6711|7057|7414|9208|9217|9218|10226|10298|10938|11135|11315|22905|23164|23670|27044|27237|29091|51400|51510|54538|54869|55714|60437|64787	ACTN4|BSG|CAST|CD151|CLIC1|CLDN7|CRKL|CCN2|CTNND1|EIF5|EMP2|ENO1|FGG|ICAM1|ITGA6|ITGAL|ITGB5|LDHA|MYO1B|NEO1|CCN3|NRCAM|P4HB|PRDX1|PI4KA|PLCB3|PLEC|PPP1CA|PTK2|FSCN1|SNX2|SPTBN1|THBS1|VCL|LRRFIP1|VAPB|VAPA|PLIN3|PAK4|EHD1|CDC42EP1|PARK7|EPN2|MPRIP|CEMIP2|SND1|ARHGEF16|STXBP6|PPME1|CHMP5|ROBO4|EPS8L1|TENM3|CDH26|EPS8L2
GO Cellular Components	20	GO:0030139	endocytic vesicle		7dOES vs. C 20%	-7	-9.5	3	7.7	30293	350	1167	41	3.5	0.54	19|409|535|818|857|1211|1213|1785|1839|3693|3949|4036|4193|4218|6810|6812|7037|7316|7879|8322|8674|8692|9135|9146|9474|10525|10938|11021|25921|26060|30846|50617|57192|64284|79890|79971|85439|89780|339122|388325|100506658	ABCA1|ARRB2|ATP6V0A1|CAMK2G|CAV1|CLTA|CLTC|DNM2|HBEGF|ITGB5|LDLR|LRP2|MDM2|RAB8A|STX4|STXBP1|TFRC|UBC|RAB7A|FZD4|VAMP4|HYAL2|RABEP1|HGS|ATG5|HYOU1|EHD1|RAB35|ZDHHC5|APPL1|EHD2|ATP6V0A4|MCOLN1|RAB17|RIN3|WLS|STON2|WNT3A|RAB43|SCIMP|OCLN
GO Cellular Components	20	GO:0005765	lysosomal membrane		4dOES vs. C 20%	-7	-9.6	3.9	8.2	30293	443	523	30	5.7	1	523|533|1211|1213|1318|1497|2629|3949|4012|4036|4646|5476|5663|5826|7249|8943|9218|9516|9528|9725|23516|29919|29965|55737|57192|79726|80331|121260|353189|100506658	ATP6V1A|ATP6V0B|CLTA|CLTC|SLC31A2|CTNS|GBA1|LDLR|LNPEP|LRP2|MYO6|CTSA|PSEN1|ABCD4|TSC2|AP3D1|VAPA|LITAF|TMEM59|TMEM63A|SLC39A14|RMC1|CDIP1|VPS35|MCOLN1|WDR59|DNAJC5|SLC15A4|SLCO4C1|OCLN
GO Cellular Components	20	GO:0098852	lytic vacuole membrane		4dOES vs. C 20%	-7	-9.6	3.9	8.2	30293	443	523	30	5.7	1	523|533|1211|1213|1318|1497|2629|3949|4012|4036|4646|5476|5663|5826|7249|8943|9218|9516|9528|9725|23516|29919|29965|55737|57192|79726|80331|121260|353189|100506658	ATP6V1A|ATP6V0B|CLTA|CLTC|SLC31A2|CTNS|GBA1|LDLR|LNPEP|LRP2|MYO6|CTSA|PSEN1|ABCD4|TSC2|AP3D1|VAPA|LITAF|TMEM59|TMEM63A|SLC39A14|RMC1|CDIP1|VPS35|MCOLN1|WDR59|DNAJC5|SLC15A4|SLCO4C1|OCLN
GO Biological Processes	19	GO:1901615	organic hydroxy compound metabolic process	19_GO:0008152 metabolic process	7dOES vs. C 20%	-7	-9.6	2.7	7.5	30293	482	1167	50	4.3	0.59	19|128|239|847|1497|1583|1718|1727|1728|2260|2629|3419|3631|3930|3939|3949|4036|4041|4129|5007|5641|5825|6307|6505|6526|6609|8277|8566|8818|9807|9885|10449|10558|11160|11161|11315|26031|50814|54344|55190|55304|55331|55911|56848|57104|84532|84649|145226|170685|283871	ABCA1|ADH5|ALOX12|CAT|CTNS|CYP11A1|DHCR24|CYB5R3|NQO1|FGFR1|GBA1|IDH3A|INPP4A|LBR|LDHA|LDLR|LRP2|LRP5|MAOB|OSBP|LGMN|ABCD3|MSMO1|SLC1A1|SLC5A3|SMPD1|TKTL1|PDXK|DPM2|IP6K1|OSBPL2|ACAA2|SPTLC1|ERLIN2|ERG28|PARK7|OSBPL3|NSDHL|DPM3|NUDT11|SPTLC3|ACER3|APOBR|SPHK2|PNPLA2|ACSS1|DGAT2|RDH12|NUDT10|PGP
KEGG Pathway	24	hsa05012	Parkinson disease		7dOES vs. C 20%	-7	-9.6	3.4	7.9	30293	266	1167	35	3	0.5	292|513|818|1337|1350|1537|2770|3709|3800|4129|4217|4696|4700|4702|4705|4726|6390|7277|7316|7345|7419|7846|7922|9451|10381|10975|11315|23516|25800|27173|29986|64116|89953|112714|126328	SLC25A5|ATP5F1D|CAMK2G|COX6A1|COX7C|CYC1|GNAI1|ITPR2|KIF5C|MAOB|MAP3K5|NDUFA3|NDUFA6|NDUFA8|NDUFA10|NDUFS6|SDHB|TUBA4A|UBC|UCHL1|VDAC3|TUBA1A|SLC39A7|EIF2AK3|TUBB3|UQCR11|PARK7|SLC39A14|SLC39A6|SLC39A1|SLC39A2|SLC39A8|KLC4|TUBA3E|NDUFA11
GO Cellular Components	20	GO:0031252	cell leading edge		7dOES vs. C 20%	-6.9	-9.5	2.8	7.5	30293	424	1167	46	3.9	0.57	207|322|375|960|1500|1605|1809|3983|4254|4642|5034|5311|5420|5590|6050|6624|6643|6711|6810|7168|8543|8844|9564|10381|10395|22902|23526|25800|26060|26751|54836|54869|55604|55740|57679|59341|64787|66036|81704|81848|83442|84168|84687|84962|388325|100506658	AKT1|APBB1|ARF1|CD44|CTNND1|DAG1|DPYSL3|ABLIM1|KITLG|MYO1D|P4HB|PKD2|PODXL|PRKCZ|RNH1|FSCN1|SNX2|SPTBN1|STX4|TPM1|LMO4|KSR1|BCAR1|TUBB3|DLC1|RUFY3|ARHGAP45|SLC39A6|APPL1|SH3YL1|BSPRY|EPS8L1|CARMIL1|ENAH|ALS2|TRPV4|EPS8L2|MTMR9|DOCK8|SPRY4|SH3BGRL3|ANTXR1|PPP1R9B|AJUBA|SCIMP|OCLN
Reactome Gene Sets	6	R-HSA-556833	Metabolism of lipids		7dOES vs. C 5%	-6.9	-9.5	2.7	7.5	30293	746	754	50	6.6	0.91	47|224|375|412|2182|2581|2876|2877|3283|3631|4199|4363|5297|5445|5476|5499|5565|5587|5867|5868|6257|6307|6554|6609|6713|7296|8694|8714|8904|9489|9871|9885|10554|10809|23659|26031|29956|50814|51141|51763|55331|55500|57104|59338|59339|60481|64834|84879|127281|150763	ACLY|ALDH3A2|ARF1|STS|ACSL4|GALC|GPX1|GPX2|HSD3B1|INPP4A|ME1|ABCC1|PI4KA|PON2|CTSA|PPP1CA|PRKAB2|PRKD1|RAB4A|RAB5A|RXRB|MSMO1|SLC10A1|SMPD1|SQLE|TXNRD1|DGAT1|ABCC3|CPNE1|PGS1|SEC24D|OSBPL2|AGPAT1|STARD10|PLA2G15|OSBPL3|CERS2|NSDHL|INSIG2|INPP5K|ACER3|ETNK1|PNPLA2|PLEKHA1|PLEKHA2|ELOVL5|ELOVL1|MFSD2A|PRXL2B|GPAT2
GO Cellular Components	20	GO:0005774	vacuolar membrane		7dOES vs. C 20%	-6.9	-9.4	2.7	7.4	30293	487	1167	50	4.3	0.59	535|1186|1201|1203|1211|1213|1291|1497|1650|1917|2548|2629|2770|3949|4012|4036|5476|5587|5826|6836|7249|7879|8943|9218|9516|9725|10043|11010|23200|23516|25798|26985|29965|50617|51510|54896|55255|56848|57192|64116|79901|80331|84283|112770|120224|121260|201475|284417|353189|100506658	ATP6V0A1|CLCN7|CLN3|CLN5|CLTA|CLTC|COL6A1|CTNS|DDOST|EEF1A2|GAA|GBA1|GNAI1|LDLR|LNPEP|LRP2|CTSA|PRKD1|ABCD4|SURF4|TSC2|RAB7A|AP3D1|VAPA|LITAF|TMEM63A|TOM1|GLIPR1|ATP11B|SLC39A14|BRI3|AP3M1|CDIP1|ATP6V0A4|CHMP5|SLC66A1|WDR41|SPHK2|MCOLN1|SLC39A8|CYBRD1|DNAJC5|TMEM79|GLMP|TMEM45B|SLC15A4|RAB12|TMEM150B|SLCO4C1|OCLN
GO Cellular Components	20	GO:0010008	endosome membrane		7dOES vs. C 20%	-6.8	-9.4	2.5	7.3	30293	567	1167	55	4.7	0.62	535|666|857|1201|1211|1213|3631|3949|4218|4430|5867|5912|6505|6643|7037|7316|7879|8943|9135|9146|9516|9896|10040|10043|10226|10938|11021|23200|23516|26060|26088|29886|29965|30846|50617|51510|55240|55851|55901|57192|64284|64780|78992|79971|80762|84168|89780|120224|121260|133308|201475|255231|261729|284417|401548	ATP6V0A1|BOK|CAV1|CLN3|CLTA|CLTC|INPP4A|LDLR|RAB8A|MYO1B|RAB4A|RAP2B|SLC1A1|SNX2|TFRC|UBC|RAB7A|AP3D1|RABEP1|HGS|LITAF|FIG4|TOM1L1|TOM1|PLIN3|EHD1|RAB35|ATP11B|SLC39A14|APPL1|GGA1|SNX8|CDIP1|EHD2|ATP6V0A4|CHMP5|STEAP3|PSENEN|THSD1|MCOLN1|RAB17|MICAL1|YIPF2|WLS|NDFIP1|ANTXR1|WNT3A|TMEM45B|SLC15A4|SLC9B2|RAB12|MCOLN2|STEAP2|TMEM150B|SNX30
GO Molecular Functions	21	GO:0015318	inorganic molecular entity transmembrane transporter activity		7dOES vs. C 20%	-6.8	-9.3	2.4	7.2	30293	684	1167	62	5.3	0.66	292|439|489|490|513|535|1186|1192|1355|1468|1497|1537|1836|2030|3709|4363|5311|6505|6507|6522|6526|6554|6558|7922|8714|9254|9725|9962|9990|10165|10632|23516|25800|25932|26266|27173|29927|29957|29986|50617|54020|54407|56172|57192|57210|57719|57835|59341|64116|80024|80727|84876|84879|94015|121260|133308|196527|253512|254428|255231|282679|284111	SLC25A5|GET3|ATP2A3|ATP2B1|ATP5F1D|ATP6V0A1|CLCN7|CLIC1|COX15|SLC25A10|CTNS|CYC1|SLC26A2|SLC29A1|ITPR2|ABCC1|PKD2|SLC1A1|SLC1A3|SLC4A2|SLC5A3|SLC10A1|SLC12A2|SLC39A7|ABCC3|CACNA2D2|TMEM63A|SLC23A2|SLC12A6|SLC25A13|ATP5MG|SLC39A14|SLC39A6|CLIC4|SLC13A4|SLC39A1|SEC61A1|SLC25A24|SLC39A2|ATP6V0A4|SLC37A1|SLC38A2|ANKH|MCOLN1|SLC45A4|ANO8|SLC4A5|TRPV4|SLC39A8|SLC8B1|TTYH3|ORAI1|MFSD2A|TTYH2|SLC15A4|SLC…
GO Biological Processes	19	GO:0008610	lipid biosynthetic process	19_GO:0008152 metabolic process	7dOES vs. C 5%	-6.8	-9.3	2.9	7.5	30293	594	754	43	5.7	0.84	47|1201|1727|2182|2681|3283|3631|3988|4023|5297|5564|5565|5587|5825|6307|6609|6713|8525|8527|8694|8818|9091|9489|9885|10554|11161|23659|26031|29956|50814|51141|51763|54206|55331|55500|57104|60481|64834|79154|84879|127281|150763|221395	ACLY|CLN3|CYB5R3|ACSL4|GGTA1|HSD3B1|INPP4A|LIPA|LPL|PI4KA|PRKAB1|PRKAB2|PRKD1|ABCD3|MSMO1|SMPD1|SQLE|DGKZ|DGKD|DGAT1|DPM2|PIGQ|PGS1|OSBPL2|AGPAT1|ERG28|PLA2G15|OSBPL3|CERS2|NSDHL|INSIG2|INPP5K|ERRFI1|ACER3|ETNK1|PNPLA2|ELOVL5|ELOVL1|DHRS11|MFSD2A|PRXL2B|GPAT2|ADGRF5
Reactome Gene Sets	6	R-HSA-556833	Metabolism of lipids		4dOES vs. C 5%	-6.8	-9.4	3.1	7.7	30293	746	506	39	7.7	1.2	47|231|375|1457|2170|2581|2629|2876|2877|3283|3631|3930|4758|5297|5565|5587|5867|6257|6307|6554|6713|8202|8396|8560|8694|8714|9871|9885|10162|10809|22874|23659|26031|51763|55331|55500|57104|84879|142891	ACLY|AKR1B1|ARF1|CSNK2A1|FABP3|GALC|GBA1|GPX1|GPX2|HSD3B1|INPP4A|LBR|NEU1|PI4KA|PRKAB2|PRKD1|RAB4A|RXRB|MSMO1|SLC10A1|SQLE|NCOA3|PIP4K2B|DEGS1|DGAT1|ABCC3|SEC24D|OSBPL2|LPCAT3|STARD10|PLEKHA6|PLA2G15|OSBPL3|INPP5K|ACER3|ETNK1|PNPLA2|MFSD2A|SAMD8
GO Molecular Functions	21	GO:0008514	organic anion transmembrane transporter activity		7dOES vs. C 20%	-6.8	-9.3	3.4	7.8	30293	259	1167	34	2.9	0.49	292|1468|1497|1836|2894|4363|5243|6505|6507|6522|6545|6554|8714|9962|10165|10999|23428|23516|25800|29957|51660|54407|54896|56172|57835|64116|79581|84879|121260|123096|124935|256987|284111|353189	SLC25A5|SLC25A10|CTNS|SLC26A2|GRID1|ABCC1|ABCB1|SLC1A1|SLC1A3|SLC4A2|SLC7A4|SLC10A1|ABCC3|SLC23A2|SLC25A13|SLC27A4|SLC7A8|SLC39A14|SLC39A6|SLC25A24|MPC1|SLC38A2|SLC66A1|ANKH|SLC4A5|SLC39A8|SLC52A2|MFSD2A|SLC15A4|SLC25A29|SLC43A2|SERINC5|SLC13A5|SLCO4C1
GO Biological Processes	19	GO:1990778	protein localization to cell periphery	19_GO:0051179 localization	7dOES vs. C 20%	-6.8	-9.3	3.5	7.8	30293	246	1167	33	2.8	0.49	682|857|1201|2013|2580|4218|5174|5590|6505|6711|6812|7879|9135|10484|10550|10938|22883|25921|26088|30846|51248|55625|55690|57217|64689|81619|84687|92162|92359|129303|201475|375323|392509	BSG|CAV1|CLN3|EMP2|GAK|RAB8A|PDZK1|PRKCZ|SLC1A1|SPTBN1|STXBP1|RAB7A|RABEP1|SEC23A|ARL6IP5|EHD1|CLSTN1|ZDHHC5|GGA1|EHD2|PDZD11|ZDHHC7|PACS1|TTC7A|GORASP1|TSPAN14|PPP1R9B|TMEM88|CRB3|TMEM150A|RAB12|LHFPL4|ARL13A
KEGG Pathway	24	hsa04141	Protein processing in endoplasmic reticulum		7dOES vs. C 20%	-6.8	-9.4	4.1	8.2	30293	170	1167	27	2.3	0.44	823|1650|3998|4217|5034|5611|6238|7841|9451|9532|9871|10113|10273|10427|10484|10525|10956|10960|23193|26270|29927|54788|55176|55741|55829|80331|84447	CAPN1|DDOST|LMAN1|MAP3K5|P4HB|DNAJC3|RRBP1|MOGS|EIF2AK3|BAG2|SEC24D|PREB|STUB1|SEC24B|SEC23A|HYOU1|OS9|LMAN2|GANAB|FBXO6|SEC61A1|DNAJB12|SEC61A2|EDEM2|SELENOS|DNAJC5|SYVN1
GO Biological Processes	19	GO:0009725	response to hormone	19_GO:0050896 response to stimulus	7dOES vs. C 5%	-6.8	-9.3	2.6	7.4	30293	780	754	51	6.8	0.91	207|687|847|890|1385|1728|2241|2549|2650|2821|2876|3265|3283|3303|3417|3569|3716|4041|4193|4199|4218|4747|4843|4851|5447|5587|5915|6257|6554|6638|6654|6777|7297|10266|10580|23516|26060|28999|51141|51763|54206|54331|54658|55625|59341|64506|84687|84709|143686|261729|100133941	AKT1|KLF9|CAT|CCNA2|CREB1|NQO1|FER|GAB1|GCNT1|GPI|GPX1|HRAS|HSD3B1|HSPA1A|IDH1|IL6|JAK1|LRP5|MDM2|ME1|RAB8A|NEFL|NOS2|NOTCH1|POR|PRKD1|RARB|RXRB|SLC10A1|SNRPN|SOS1|STAT5B|TYK2|RAMP2|SORBS1|SLC39A14|APPL1|KLF15|INSIG2|INPP5K|ERRFI1|GNG2|UGT1A1|ZDHHC7|TRPV4|CPEB1|PPP1R9B|MGARP|SESN3|STEAP2|CD24
GO Biological Processes	19	GO:0035239	tube morphogenesis	19_GO:0032502 developmental process	7dOES vs. C 20%	-6.8	-9.3	2.4	7.2	30293	682	1167	62	5.3	0.66	133|182|207|682|841|857|1490|1497|1605|1948|2049|2099|2260|2549|2752|2876|3162|3949|4036|4041|4524|4763|4851|4853|4856|4897|5311|5420|5499|5587|5629|5747|6303|6505|6654|7048|7057|7249|7453|7484|7837|8322|8543|9451|9990|10395|10427|10553|10672|23670|25789|25932|27286|54538|55764|56005|57057|60681|84678|85301|89780|113026	ADM|JAG1|AKT1|BSG|CASP8|CAV1|CCN2|CTNS|DAG1|EFNB2|EPHB3|ESR1|FGFR1|GAB1|GLUL|GPX1|HMOX1|LDLR|LRP2|LRP5|MTHFR|NF1|NOTCH1|NOTCH2|CCN3|NRCAM|PKD2|PODXL|PPP1CA|PRKD1|PROX1|PTK2|SAT1|SLC1A1|SOS1|TGFBR2|THBS1|TSC2|WARS1|WNT9B|PXDN|FZD4|LMO4|EIF2AK3|SLC12A6|DLC1|SEC24B|HTATIP2|GNA13|CEMIP2|TMEM59L|CLIC4|SRPX2|ROBO4|IFT122|MYDGF|TBX20|FKBP10|KDM2B|COL27A1|WNT3A|PLCD3
GO Molecular Functions	21	GO:0008047	enzyme activator activity		7dOES vs. C 20%	-6.7	-9.2	2.5	7.2	30293	591	1167	56	4.8	0.63	489|857|894|1075|1650|1793|1794|1839|1983|2664|2760|3486|3932|4763|5170|5476|5580|5641|6654|6794|6810|7048|7249|8439|8498|8818|8837|9135|10040|10395|10484|11315|23158|23365|23526|23779|25771|26000|26286|26471|27018|51343|54344|55803|55851|55890|57148|57679|64063|79817|79890|116985|116986|126308|128239|192111	ATP2A3|CAV1|CCND2|CTSC|DDOST|DOCK1|DOCK2|HBEGF|EIF5|GDI1|GM2A|IGFBP3|LCK|NF1|PDPK1|CTSA|PRKCD|LGMN|SOS1|STK11|STX4|TGFBR2|TSC2|NSMAF|RANBP3|DPM2|CFLAR|RABEP1|TOM1L1|DLC1|SEC23A|PARK7|TBC1D9|ARHGEF12|ARHGAP45|ARHGAP8|TBC1D22A|TBC1D10B|ARFGAP3|NUPR1|BEX3|FZR1|DPM3|ADAP2|PSENEN|GPRC5C|RALGAPB|ALS2|PRSS22|MOB3B|RIN3|ARAP1|AGAP2|MOB3A|IQGAP3|PGAM5
GO Biological Processes	19	GO:0051129	negative regulation of cellular component organization	19_GO:0048519 negative regulation of biological process	4dOES vs. C 5%	-6.7	-9.1	3.1	7.6	30293	726	506	38	7.5	1.2	666|701|1785|1803|1809|1859|1948|2629|2876|3949|4043|5217|5580|5587|5802|6812|7037|7422|8379|9100|10459|11315|11344|23258|26060|26471|29763|51185|51474|51763|59341|64689|79991|80128|84709|386724|548593|550643	BOK|BUB1B|DNM2|DPP4|DPYSL3|DYRK1A|EFNB2|GBA1|GPX1|LDLR|LRPAP1|PFN2|PRKCD|PRKD1|PTPRS|STXBP1|TFRC|VEGFA|MAD1L1|USP10|MAD2L2|PARK7|TWF2|DENND5A|APPL1|NUPR1|PACSIN3|CRBN|LIMA1|INPP5K|TRPV4|GORASP1|STN1|TRIM46|MGARP|AMIGO3|SLX1A|NBDY
GO Biological Processes	19	GO:1903829	positive regulation of protein localization	19_GO:0051179 localization	7dOES vs. C 20%	-6.7	-9.1	2.6	7.3	30293	481	1167	49	4.2	0.59	207|322|636|654|1201|1399|2182|2266|2770|3265|3716|4193|4946|5007|5170|5174|5357|5580|5587|5590|6526|6711|6717|6794|6810|7037|7273|7297|7376|8111|8692|9451|9860|9868|10580|11315|22902|23086|25921|27063|27237|54543|55741|79971|84662|84687|84876|89780|257364	AKT1|APBB1|BICD1|BMP6|CLN3|CRKL|ACSL4|FGG|GNAI1|HRAS|JAK1|MDM2|OAZ1|OSBP|PDPK1|PDZK1|PLS1|PRKCD|PRKD1|PRKCZ|SLC5A3|SPTBN1|SRI|STK11|STX4|TFRC|TTN|TYK2|NR1H2|GPR68|HYAL2|EIF2AK3|LRIG2|TOMM70|SORBS1|PARK7|RUFY3|EXPH5|ZDHHC5|ANKRD1|ARHGEF16|TOMM7|EDEM2|WLS|GLIS2|PPP1R9B|ORAI1|WNT3A|SNX33
WikiPathways	27	WP15	Selenium micronutrient network		7dOES vs. C 20%	-6.7	-9.2	5.7	8.7	30293	87	1167	19	1.6	0.37	19|847|2266|2678|2876|2877|2878|3383|3569|3949|4524|4548|5052|7296|22928|51734|55312|55829|280636	ABCA1|CAT|FGG|GGT1|GPX1|GPX2|GPX3|ICAM1|IL6|LDLR|MTHFR|MTR|PRDX1|TXNRD1|SEPHS2|MSRB1|RFK|SELENOS|SELENOH
GO Molecular Functions	21	GO:0015294	solute:monoatomic cation symporter activity		7dOES vs. C 5%	-6.7	-9.2	6.2	9	30293	116	754	18	2.4	0.56	1497|6505|6507|6526|6554|8884|9153|9154|9962|9990|23516|25800|26266|54407|84879|85414|115584|121260	CTNS|SLC1A1|SLC1A3|SLC5A3|SLC10A1|SLC5A6|SLC28A2|SLC28A1|SLC23A2|SLC12A6|SLC39A14|SLC39A6|SLC13A4|SLC38A2|MFSD2A|SLC45A3|SLC5A11|SLC15A4
KEGG Pathway	24	hsa05014	Amyotrophic lateral sclerosis		7dOES vs. C 20%	-6.6	-9	2.9	7.4	30293	364	1167	41	3.5	0.54	513|847|1337|1350|1537|1769|2876|2877|2878|3181|3800|4217|4218|4696|4700|4702|4705|4726|4747|4843|5217|6390|7277|7846|9217|9451|9688|9818|9896|10120|10381|10452|10975|23130|53371|55255|57679|89953|112714|126328|400916	ATP5F1D|CAT|COX6A1|COX7C|CYC1|DNAH8|GPX1|GPX2|GPX3|HNRNPA2B1|KIF5C|MAP3K5|RAB8A|NDUFA3|NDUFA6|NDUFA8|NDUFA10|NDUFS6|NEFL|NOS2|PFN2|SDHB|TUBA4A|TUBA1A|VAPB|EIF2AK3|NUP93|NUP58|FIG4|ACTR1B|TUBB3|TOMM40|UQCR11|ATG2A|NUP54|WDR41|ALS2|KLC4|TUBA3E|NDUFA11|CHCHD10
GO Cellular Components	20	GO:0045177	apical part of cell		7dOES vs. C 5%	-6.6	-9.1	3.2	7.6	30293	468	754	37	4.9	0.79	182|960|998|1803|2013|3949|4363|4582|4851|5174|5243|5420|6505|6520|6522|6526|8884|9154|9429|9962|22941|23428|23516|25800|51199|56302|56667|59341|64284|79981|92140|114569|115584|134549|150084|221395|100506658	JAG1|CD44|CDC42|DPP4|EMP2|LDLR|ABCC1|MUC1|NOTCH1|PDZK1|ABCB1|PODXL|SLC1A1|SLC3A2|SLC4A2|SLC5A3|SLC5A6|SLC28A1|ABCG2|SLC23A2|SHANK2|SLC7A8|SLC39A14|SLC39A6|NIN|TRPV5|MUC13|TRPV4|RAB17|FRMD1|MTDH|MAL2|SLC5A11|SHROOM1|IGSF5|ADGRF5|OCLN
GO Molecular Functions	21	GO:0045296	cadherin binding		7dOES vs. C 20%	-6.6	-9.1	3	7.5	30293	333	1167	39	3.3	0.53	682|831|1192|1399|1500|1983|2023|3655|3939|4430|4756|5052|5297|5331|5339|5499|6624|6643|6711|7414|9208|9217|9218|10226|10298|10938|11135|11315|22905|23164|23670|27044|27237|29091|51400|51510|54869|60437|64787	BSG|CAST|CLIC1|CRKL|CTNND1|EIF5|ENO1|ITGA6|LDHA|MYO1B|NEO1|PRDX1|PI4KA|PLCB3|PLEC|PPP1CA|FSCN1|SNX2|SPTBN1|VCL|LRRFIP1|VAPB|VAPA|PLIN3|PAK4|EHD1|CDC42EP1|PARK7|EPN2|MPRIP|CEMIP2|SND1|ARHGEF16|STXBP6|PPME1|CHMP5|EPS8L1|CDH26|EPS8L2
GO Cellular Components	20	GO:0005911	cell-cell junction		7dOES vs. C 5%	-6.6	-9	3	7.5	30293	515	754	39	5.2	0.81	182|207|998|1266|1308|1365|1366|1500|1803|1948|2241|2264|2549|3655|4851|5420|5499|5587|8322|9074|10580|10809|11135|11315|29091|51599|51678|55971|57608|59341|60437|64403|84687|92140|127534|128239|134549|150084|100506658	JAG1|AKT1|CDC42|CNN3|COL17A1|CLDN3|CLDN7|CTNND1|DPP4|EFNB2|FER|FGFR4|GAB1|ITGA6|NOTCH1|PODXL|PPP1CA|PRKD1|FZD4|CLDN6|SORBS1|STARD10|CDC42EP1|PARK7|STXBP6|LSR|PALS2|BAIAP2L1|JCAD|TRPV4|CDH26|CDH24|PPP1R9B|MTDH|GJB4|IQGAP3|SHROOM1|IGSF5|OCLN
GO Biological Processes	19	GO:0071417	cellular response to organonitrogen compound	19_GO:0050896 response to stimulus	7dOES vs. C 20%	-6.6	-9	2.4	7.1	30293	595	1167	56	4.8	0.63	156|207|409|445|857|890|1051|1277|1291|1399|1583|1788|2549|2889|3066|3265|3383|3709|3716|4193|4218|4363|5024|5029|5170|5311|5580|5587|5590|5641|5747|6470|6505|6507|6654|6777|7297|8452|8837|9472|9564|10580|10999|23028|23038|23516|26060|28999|51510|54331|55625|55829|84687|84709|143686|729438	GRK2|AKT1|ARRB2|ASS1|CAV1|CCNA2|CEBPB|COL1A1|COL6A1|CRKL|CYP11A1|DNMT3A|GAB1|RAPGEF1|HDAC2|HRAS|ICAM1|ITPR2|JAK1|MDM2|RAB8A|ABCC1|P2RX3|P2RY2|PDPK1|PKD2|PRKCD|PRKD1|PRKCZ|LGMN|PTK2|SHMT1|SLC1A1|SLC1A3|SOS1|STAT5B|TYK2|CUL3|CFLAR|AKAP6|BCAR1|SORBS1|SLC27A4|KDM1A|WDTC1|SLC39A14|APPL1|KLF15|CHMP5|GNG2|ZDHHC7|SELENOS|PPP1R9B|MGARP|SESN3|CASTOR2
KEGG Pathway	24	hsa05016	Huntington disease		7dOES vs. C 20%	-6.6	-9	3.1	7.5	30293	306	1167	37	3.2	0.51	292|513|841|1211|1213|1337|1350|1537|1769|2876|2877|2878|3065|3066|3092|3800|4217|4696|4700|4702|4705|4726|5331|5430|6390|6507|7277|7419|7846|10120|10381|10488|10975|23130|89953|112714|126328	SLC25A5|ATP5F1D|CASP8|CLTA|CLTC|COX6A1|COX7C|CYC1|DNAH8|GPX1|GPX2|GPX3|HDAC1|HDAC2|HIP1|KIF5C|MAP3K5|NDUFA3|NDUFA6|NDUFA8|NDUFA10|NDUFS6|PLCB3|POLR2A|SDHB|SLC1A3|TUBA4A|VDAC3|TUBA1A|ACTR1B|TUBB3|CREB3|UQCR11|ATG2A|KLC4|TUBA3E|NDUFA11
GO Biological Processes	19	GO:0030335	positive regulation of cell migration	19_GO:0040011 locomotion	7dOES vs. C 20%	-6.6	-9	2.5	7.1	30293	579	1167	55	4.7	0.62	81|207|857|958|977|1277|1399|1613|1793|1839|2260|2549|2821|2886|3162|3265|3373|3383|3569|3655|4150|4193|4254|4851|5170|5328|5420|5587|5629|5641|5747|6810|7048|7057|7803|8322|9448|9564|9922|10488|10509|10769|22902|23332|26271|27086|27286|55604|57118|59341|81704|84299|152007|153769|196527	ACTN4|AKT1|CAV1|CD40|CD151|COL1A1|CRKL|DAPK3|DOCK1|HBEGF|FGFR1|GAB1|GPI|GRB7|HMOX1|HRAS|HYAL1|ICAM1|IL6|ITGA6|MAZ|MDM2|KITLG|NOTCH1|PDPK1|PLAU|PODXL|PRKD1|PROX1|LGMN|PTK2|STX4|TGFBR2|THBS1|PTP4A1|FZD4|MAP4K4|BCAR1|IQSEC1|CREB3|SEMA4B|PLK2|RUFY3|CLASP1|FBXO5|FOXP1|SRPX2|CARMIL1|CAMK1D|TRPV4|DOCK8|MIEN1|GLIPR2|SH3RF2|ANO6
GO Biological Processes	19	GO:0051338	regulation of transferase activity	19_GO:0065007 biological regulation	7dOES vs. C 20%	-6.6	-9	2.4	7.1	30293	644	1167	59	5.1	0.64	207|857|890|894|900|958|1917|1974|2013|2260|2261|2264|2629|3181|3265|4041|4217|4763|5073|5170|5580|5629|5747|5871|5899|5912|5934|6609|6794|6879|7048|7057|7249|7273|7345|7453|8312|8543|8692|8844|9146|9532|9928|10040|10459|11315|26271|51343|51637|55527|57679|64061|81848|84722|84959|91947|116986|129138|256987	AKT1|CAV1|CCNA2|CCND2|CCNG1|CD40|EEF1A2|EIF4A2|EMP2|FGFR1|FGFR3|FGFR4|GBA1|HNRNPA2B1|HRAS|LRP5|MAP3K5|NF1|PARN|PDPK1|PRKCD|PROX1|PTK2|MAP4K2|RALB|RAP2B|RBL2|SMPD1|STK11|TAF7|TGFBR2|THBS1|TSC2|TTN|UCHL1|WARS1|AXIN1|LMO4|HYAL2|KSR1|HGS|BAG2|KIF14|TOM1L1|MAD2L2|PARK7|FBXO5|FZR1|RTRAF|FEM1A|ALS2|TSPYL2|SPRY4|PSRC1|UBASH3B|ARRDC4|AGAP2|ANKRD54|SERINC5
GO Biological Processes	19	GO:0043434	response to peptide hormone	19_GO:0050896 response to stimulus	7dOES vs. C 20%	-6.6	-9.1	2.9	7.4	30293	377	1167	42	3.6	0.55	133|207|445|682|847|857|890|1277|1537|1583|1605|2549|2650|2770|3265|3716|4041|4193|4218|4747|5170|5580|5587|5590|5747|6654|6777|6794|7297|8837|9564|10580|10999|23038|23516|26060|28999|55625|55829|59341|84709|143686	ADM|AKT1|ASS1|BSG|CAT|CAV1|CCNA2|COL1A1|CYC1|CYP11A1|DAG1|GAB1|GCNT1|GNAI1|HRAS|JAK1|LRP5|MDM2|RAB8A|NEFL|PDPK1|PRKCD|PRKD1|PRKCZ|PTK2|SOS1|STAT5B|STK11|TYK2|CFLAR|BCAR1|SORBS1|SLC27A4|WDTC1|SLC39A14|APPL1|KLF15|ZDHHC7|SELENOS|TRPV4|MGARP|SESN3
GO Molecular Functions	21	GO:0022804	active transmembrane transporter activity		7dOES vs. C 5%	-6.5	-8.9	3.2	7.5	30293	454	754	36	4.8	0.78	292|490|535|1186|1355|1497|4363|5243|5825|5826|6505|6507|6520|6522|6526|6554|8714|8884|9153|9154|9429|9962|9990|23428|23516|25800|26266|54020|54407|56172|79939|84879|85414|115584|121260|253512	SLC25A5|ATP2B1|ATP6V0A1|CLCN7|COX15|CTNS|ABCC1|ABCB1|ABCD3|ABCD4|SLC1A1|SLC1A3|SLC3A2|SLC4A2|SLC5A3|SLC10A1|ABCC3|SLC5A6|SLC28A2|SLC28A1|ABCG2|SLC23A2|SLC12A6|SLC7A8|SLC39A14|SLC39A6|SLC13A4|SLC37A1|SLC38A2|ANKH|SLC35E1|MFSD2A|SLC45A3|SLC5A11|SLC15A4|SLC25A30
GO Biological Processes	19	GO:0001525	angiogenesis	19_GO:0032502 developmental process	7dOES vs. C 20%	-6.5	-8.9	3	7.4	30293	338	1167	39	3.3	0.53	182|207|682|841|857|1490|1605|1948|2049|2260|2549|2752|2876|3162|4763|4851|4853|4856|4897|5587|5747|6303|7048|7057|7453|7837|8322|9451|9990|10553|10672|23670|25932|27286|54538|56005|57057|85301|113026	JAG1|AKT1|BSG|CASP8|CAV1|CCN2|DAG1|EFNB2|EPHB3|FGFR1|GAB1|GLUL|GPX1|HMOX1|NF1|NOTCH1|NOTCH2|CCN3|NRCAM|PRKD1|PTK2|SAT1|TGFBR2|THBS1|WARS1|PXDN|FZD4|EIF2AK3|SLC12A6|HTATIP2|GNA13|CEMIP2|CLIC4|SRPX2|ROBO4|MYDGF|TBX20|COL27A1|PLCD3
GO Biological Processes	19	GO:0000902	cell morphogenesis	19_GO:0032502 developmental process	7dOES vs. C 5%	-6.5	-8.9	2.7	7.2	30293	680	754	46	6.1	0.87	107|998|1365|1385|1785|1908|1948|3988|4218|4684|4747|4756|4851|4853|5357|5592|5629|5803|6259|6507|6647|6654|6812|7345|8543|8609|8904|8997|10381|10509|23218|25861|25894|26050|51199|55740|57679|60437|64403|80128|81628|84879|84944|85301|134549|286262	ADCY1|CDC42|CLDN3|CREB1|DNM2|EDN3|EFNB2|LIPA|RAB8A|NCAM1|NEFL|NEO1|NOTCH1|NOTCH2|PLS1|PRKG1|PROX1|PTPRZ1|RYK|SLC1A3|SOD1|SOS1|STXBP1|UCHL1|LMO4|KLF7|CPNE1|KALRN|TUBB3|SEMA4B|NBEAL2|WHRN|PLEKHG4|SLITRK5|NIN|ENAH|ALS2|CDH26|CDH24|TRIM46|TSC22D4|MFSD2A|MAEL|COL27A1|SHROOM1|TPRN
GO Cellular Components	20	GO:0031253	cell projection membrane		7dOES vs. C 20%	-6.5	-8.9	2.9	7.3	30293	353	1167	40	3.4	0.53	960|1836|2821|4036|4218|4642|5174|5311|5420|6558|6624|6711|6810|7168|8326|8844|10395|10672|10938|10999|11021|22941|23428|23526|25800|26751|50617|54869|59341|64787|66036|79901|80045|81704|81848|83442|84168|84687|388325|392509	CD44|SLC26A2|GPI|LRP2|RAB8A|MYO1D|PDZK1|PKD2|PODXL|SLC12A2|FSCN1|SPTBN1|STX4|TPM1|FZD9|KSR1|DLC1|GNA13|EHD1|SLC27A4|RAB35|SHANK2|SLC7A8|ARHGAP45|SLC39A6|SH3YL1|ATP6V0A4|EPS8L1|TRPV4|EPS8L2|MTMR9|CYBRD1|GPR157|DOCK8|SPRY4|SH3BGRL3|ANTXR1|PPP1R9B|SCIMP|ARL13A
GO Biological Processes	19	GO:0098657	import into cell	19_GO:0051179 localization	4dOES vs. C 5%	-6.5	-8.9	3.1	7.5	30293	708	506	37	7.3	1.2	156|1201|1785|1793|1803|3161|3949|4041|5580|5899|6505|6507|6526|6836|7037|8943|9135|9154|10266|11315|23184|23221|23428|25800|26020|29763|30011|55911|56302|59341|64284|85021|85439|121260|132299|133308|201294	GRK2|CLN3|DNM2|DOCK1|DPP4|HMMR|LDLR|LRP5|PRKCD|RALB|SLC1A1|SLC1A3|SLC5A3|SURF4|TFRC|AP3D1|RABEP1|SLC28A1|RAMP2|PARK7|MESD|RHOBTB2|SLC7A8|SLC39A6|LRP10|PACSIN3|SH3KBP1|APOBR|TRPV5|TRPV4|RAB17|REPS1|STON2|SLC15A4|OCIAD2|SLC9B2|UNC13D
KEGG Pathway	24	hsa04142	Lysosome		4dOES vs. C 20%	-6.5	-8.9	7	9.2	30293	132	523	16	3.1	0.75	533|1075|1211|1213|1497|2629|3373|3423|3482|5476|5641|6609|8943|9516|23659|57192	ATP6V0B|CTSC|CLTA|CLTC|CTNS|GBA1|HYAL1|IDS|IGF2R|CTSA|LGMN|SMPD1|AP3D1|LITAF|PLA2G15|MCOLN1
Reactome Gene Sets	6	R-HSA-556833	Metabolism of lipids		4dOES vs. C 20%	-6.5	-8.9	3	7.4	30293	746	523	39	7.5	1.1	19|239|375|788|1119|2101|2629|2710|2876|2877|3283|4036|4363|5007|5476|5499|5641|6257|6609|8560|8871|9218|9468|9536|10423|10558|10809|23659|25816|26031|27063|29956|51170|55331|55500|57104|57488|66036|129642	ABCA1|ALOX12|ARF1|SLC25A20|CHKA|ESRRA|GBA1|GK|GPX1|GPX2|HSD3B1|LRP2|ABCC1|OSBP|CTSA|PPP1CA|LGMN|RXRB|SMPD1|DEGS1|SYNJ2|VAPA|PCYT1B|PTGES|CDIPT|SPTLC1|STARD10|PLA2G15|TNFAIP8|OSBPL3|ANKRD1|CERS2|HSD17B11|ACER3|ETNK1|PNPLA2|ESYT2|MTMR9|MBOAT2
Reactome Gene Sets	6	R-HSA-109582	Hemostasis		7dOES vs. C 20%	-6.4	-8.8	2.4	7	30293	621	1167	57	4.9	0.63	81|207|409|489|490|682|857|960|1277|1793|1794|2266|2770|2817|2886|3065|3066|3265|3655|3683|3709|3932|4843|5024|5170|5328|5580|5590|5747|6654|6717|6810|6813|7044|7057|7273|7277|7414|7846|8793|9564|10362|10381|10672|10938|11343|23028|23428|26153|30846|54331|55604|64780|81704|84876|89953|112714	ACTN4|AKT1|ARRB2|ATP2A3|ATP2B1|BSG|CAV1|CD44|COL1A1|DOCK1|DOCK2|FGG|GNAI1|GPC1|GRB7|HDAC1|HDAC2|HRAS|ITGA6|ITGAL|ITPR2|LCK|NOS2|P2RX3|PDPK1|PLAU|PRKCD|PRKCZ|PTK2|SOS1|SRI|STX4|STXBP2|LEFTY2|THBS1|TTN|TUBA4A|VCL|TUBA1A|TNFRSF10D|BCAR1|HMG20B|TUBB3|GNA13|EHD1|MGLL|KDM1A|SLC7A8|KIF26A|EHD2|GNG2|CARMIL1|MICAL1|DOCK8|ORAI1|KLC4|TUBA3E
GO Biological Processes	19	GO:2000147	positive regulation of cell motility	19_GO:0040011 locomotion	7dOES vs. C 20%	-6.4	-8.8	2.4	7	30293	606	1167	56	4.8	0.63	81|207|857|958|977|1277|1366|1399|1613|1793|1839|2260|2549|2821|2886|3162|3265|3373|3383|3569|3655|4150|4193|4254|4851|5170|5328|5420|5587|5629|5641|5747|6810|7048|7057|7803|8322|9448|9564|9922|10488|10509|10769|22902|23332|26271|27086|27286|55604|57118|59341|81704|84299|152007|153769|196527	ACTN4|AKT1|CAV1|CD40|CD151|COL1A1|CLDN7|CRKL|DAPK3|DOCK1|HBEGF|FGFR1|GAB1|GPI|GRB7|HMOX1|HRAS|HYAL1|ICAM1|IL6|ITGA6|MAZ|MDM2|KITLG|NOTCH1|PDPK1|PLAU|PODXL|PRKD1|PROX1|LGMN|PTK2|STX4|TGFBR2|THBS1|PTP4A1|FZD4|MAP4K4|BCAR1|IQSEC1|CREB3|SEMA4B|PLK2|RUFY3|CLASP1|FBXO5|FOXP1|SRPX2|CARMIL1|CAMK1D|TRPV4|DOCK8|MIEN1|GLIPR2|SH3RF2|ANO6
GO Molecular Functions	21	GO:0042803	protein homodimerization activity		7dOES vs. C 5%	-6.4	-8.8	2.7	7.1	30293	712	754	47	6.2	0.88	207|224|316|818|847|1051|1613|1803|3162|3417|4023|4843|5596|5723|5825|6520|6723|6777|6945|7014|7037|7169|8087|8322|8527|9135|9208|9380|9429|10475|11153|11315|25771|26060|26353|26508|54487|54578|54658|54937|56667|57679|80146|81502|84661|115004|375316	AKT1|ALDH3A2|AOX1|CAMK2G|CAT|CEBPB|DAPK3|DPP4|HMOX1|IDH1|LPL|NOS2|MAPK4|PSPH|ABCD3|SLC3A2|SRM|STAT5B|MLX|TERF2|TFRC|TPM2|FXR1|FZD4|DGKD|RABEP1|LRRFIP1|GRHPR|ABCG2|TRIM38|FICD|PARK7|TBC1D22A|APPL1|HSPB8|HEYL|DGCR8|UGT1A6|UGT1A1|SOHLH2|MUC13|ALS2|UXS1|HM13|DPY30|CGAS|RBM44
GO Biological Processes	19	GO:0001558	regulation of cell growth	19_GO:0040007 growth	7dOES vs. C 20%	-6.4	-8.8	2.7	7.2	30293	416	1167	44	3.8	0.56	207|1399|1785|1839|2023|2664|3172|3373|3475|3486|4856|4897|5802|6195|6197|6794|7003|8643|8692|9472|9564|9868|9928|9962|10298|10459|10509|22883|22902|23327|23338|26153|27086|29948|51760|56848|57609|64061|80128|84678|84687|84722|84879|89780	AKT1|CRKL|DNM2|HBEGF|ENO1|GDI1|HNF4A|HYAL1|IFRD1|IGFBP3|CCN3|NRCAM|PTPRS|RPS6KA1|RPS6KA3|STK11|TEAD1|PTCH2|HYAL2|AKAP6|BCAR1|TOMM70|KIF14|SLC23A2|PAK4|MAD2L2|SEMA4B|CLSTN1|RUFY3|NEDD4L|JADE2|KIF26A|FOXP1|OSGIN1|SYT17|SPHK2|DIP2B|TSPYL2|TRIM46|KDM2B|PPP1R9B|PSRC1|MFSD2A|WNT3A
GO Molecular Functions	21	GO:0015291	secondary active transmembrane transporter activity		7dOES vs. C 20%	-6.4	-8.8	3.2	7.4	30293	285	1167	35	3	0.5	292|1186|1468|1497|1836|2030|6505|6507|6522|6526|6554|6558|9962|9990|10165|23428|23516|25800|26266|29957|54020|54407|56172|57210|57835|64116|79939|80024|84879|121260|133308|253512|254428|284111|353189	SLC25A5|CLCN7|SLC25A10|CTNS|SLC26A2|SLC29A1|SLC1A1|SLC1A3|SLC4A2|SLC5A3|SLC10A1|SLC12A2|SLC23A2|SLC12A6|SLC25A13|SLC7A8|SLC39A14|SLC39A6|SLC13A4|SLC25A24|SLC37A1|SLC38A2|ANKH|SLC45A4|SLC4A5|SLC39A8|SLC35E1|SLC8B1|MFSD2A|SLC15A4|SLC9B2|SLC25A30|SLC41A1|SLC13A5|SLCO4C1
Reactome Gene Sets	6	R-HSA-194315	Signaling by Rho GTPases		7dOES vs. C 20%	-6.4	-8.8	2.3	6.9	30293	706	1167	62	5.3	0.66	182|701|857|1213|1793|1794|2873|2886|2889|3930|3932|3998|4548|5170|5217|5580|5590|5747|5825|6654|6711|7037|7277|7846|7879|8337|8452|9146|9217|9735|9928|10298|10381|10395|10672|11135|23028|23332|23365|23370|23526|23779|25791|25894|26286|27237|54514|55240|55766|56667|57473|57679|79172|79869|80152|81704|89953|112714|116985|121504|128239|723790	JAG1|BUB1B|CAV1|CLTC|DOCK1|DOCK2|GPS1|GRB7|RAPGEF1|LBR|LCK|LMAN1|MTR|PDPK1|PFN2|PRKCD|PRKCZ|PTK2|ABCD3|SOS1|SPTBN1|TFRC|TUBA4A|TUBA1A|RAB7A|H2AC18|CUL3|HGS|VAPB|KNTC1|KIF14|PAK4|TUBB3|DLC1|GNA13|CDC42EP1|KDM1A|CLASP1|ARHGEF12|ARHGEF18|ARHGAP45|ARHGAP8|NGEF|PLEKHG4|ARFGAP3|ARHGEF16|DDX4|STEAP3|H2AJ|MUC13|ZNF512B|ALS2|CENPO|CPSF7|CENPT|DOCK8|KLC4|TUBA3E|ARAP1|H4C16|IQGAP3|H2AC19
Reactome Gene Sets	6	R-HSA-9716542	Signaling by Rho GTPases, Miro GTPases and RHOBTB3		7dOES vs. C 20%	-6.4	-8.8	2.3	6.9	30293	722	1167	63	5.4	0.66	182|701|857|1213|1793|1794|2873|2886|2889|3930|3932|3998|4548|5170|5217|5580|5590|5747|5825|6654|6711|7037|7277|7846|7879|8337|8452|9146|9217|9735|9928|10226|10298|10381|10395|10672|11135|23028|23332|23365|23370|23526|23779|25791|25894|26286|27237|54514|55240|55766|56667|57473|57679|79172|79869|80152|81704|89953|112714|116985|121504|128239|723790	JAG1|BUB1B|CAV1|CLTC|DOCK1|DOCK2|GPS1|GRB7|RAPGEF1|LBR|LCK|LMAN1|MTR|PDPK1|PFN2|PRKCD|PRKCZ|PTK2|ABCD3|SOS1|SPTBN1|TFRC|TUBA4A|TUBA1A|RAB7A|H2AC18|CUL3|HGS|VAPB|KNTC1|KIF14|PLIN3|PAK4|TUBB3|DLC1|GNA13|CDC42EP1|KDM1A|CLASP1|ARHGEF12|ARHGEF18|ARHGAP45|ARHGAP8|NGEF|PLEKHG4|ARFGAP3|ARHGEF16|DDX4|STEAP3|H2AJ|MUC13|ZNF512B|ALS2|CENPO|CPSF7|CENPT|DOCK8|KLC4|TUBA3E|ARAP1|H4C16|IQGAP3|H2AC19
KEGG Pathway	24	hsa04714	Thermogenesis		7dOES vs. C 20%	-6.4	-8.7	3.5	7.6	30293	232	1167	31	2.7	0.47	107|513|1337|1350|1355|1537|2182|2260|3265|4217|4696|4700|4702|4705|4726|5565|6195|6197|6390|6654|7249|10488|10632|10975|11343|23028|25915|57104|91942|123096|126328	ADCY1|ATP5F1D|COX6A1|COX7C|COX15|CYC1|ACSL4|FGFR1|HRAS|MAP3K5|NDUFA3|NDUFA6|NDUFA8|NDUFA10|NDUFS6|PRKAB2|RPS6KA1|RPS6KA3|SDHB|SOS1|TSC2|CREB3|ATP5MG|UQCR11|MGLL|KDM1A|NDUFAF3|PNPLA2|NDUFAF2|SLC25A29|NDUFA11
GO Biological Processes	19	GO:0048729	tissue morphogenesis	19_GO:0032502 developmental process	7dOES vs. C 20%	-6.4	-8.8	2.5	7	30293	570	1167	54	4.6	0.61	133|182|960|977|1497|1605|1839|1948|2099|2260|2650|2821|3400|3868|4036|4041|4193|4321|4524|4607|4851|4853|5311|5420|5499|5629|6654|7020|7048|7168|7249|7273|7296|7414|7484|8312|8521|8543|10395|10427|10672|23135|25789|25932|26508|27063|55625|55764|57057|79971|84283|84678|84962|89780	ADM|JAG1|CD44|CD151|CTNS|DAG1|HBEGF|EFNB2|ESR1|FGFR1|GCNT1|GPI|ID4|KRT16|LRP2|LRP5|MDM2|MMP12|MTHFR|MYBPC3|NOTCH1|NOTCH2|PKD2|PODXL|PPP1CA|PROX1|SOS1|TFAP2A|TGFBR2|TPM1|TSC2|TTN|TXNRD1|VCL|WNT9B|AXIN1|GCM1|LMO4|DLC1|SEC24B|GNA13|KDM6B|TMEM59L|CLIC4|HEYL|ANKRD1|ZDHHC7|IFT122|TBX20|WLS|TMEM79|KDM2B|AJUBA|WNT3A
Reactome Gene Sets	6	R-HSA-382551	Transport of small molecules		4dOES vs. C 20%	-6.4	-8.7	3	7.3	30293	727	523	38	7.3	1.1	19|48|360|523|533|818|1211|1213|1497|2788|2791|3177|3949|4363|5125|5683|6505|6507|6522|7419|8766|8894|9914|23516|27173|29986|54407|55144|57192|59341|64241|80727|85414|91689|121260|254428|284111|353189	ABCA1|ACO1|AQP3|ATP6V1A|ATP6V0B|CAMK2G|CLTA|CLTC|CTNS|GNG7|GNG11|SLC29A2|LDLR|ABCC1|PCSK5|PSMA2|SLC1A1|SLC1A3|SLC4A2|VDAC3|RAB11A|EIF2S2|ATP2C2|SLC39A14|SLC39A1|SLC39A2|SLC38A2|LRRC8D|MCOLN1|TRPV4|ABCG8|TTYH3|SLC45A3|SMDT1|SLC15A4|SLC41A1|SLC13A5|SLCO4C1
GO Biological Processes	19	GO:1901652	response to peptide	19_GO:0050896 response to stimulus	7dOES vs. C 5%	-6.3	-8.6	3.1	7.3	30293	465	754	36	4.8	0.78	182|207|847|890|958|1385|2241|2549|2650|3265|3383|3716|4041|4193|4218|4321|4363|4747|4851|5587|6654|6777|7297|10580|23516|26060|28999|51141|51763|54206|55625|59341|64506|84687|84709|143686	JAG1|AKT1|CAT|CCNA2|CD40|CREB1|FER|GAB1|GCNT1|HRAS|ICAM1|JAK1|LRP5|MDM2|RAB8A|MMP12|ABCC1|NEFL|NOTCH1|PRKD1|SOS1|STAT5B|TYK2|SORBS1|SLC39A14|APPL1|KLF15|INSIG2|INPP5K|ERRFI1|ZDHHC7|TRPV4|CPEB1|PPP1R9B|MGARP|SESN3
Reactome Gene Sets	6	R-HSA-425407	SLC-mediated transmembrane transport		7dOES vs. C 20%	-6.3	-8.7	3.4	7.5	30293	247	1167	32	2.7	0.48	292|682|1468|1497|1836|2030|3177|6505|6507|6522|6558|6717|7922|9990|10999|23428|23516|25800|26266|27173|29986|51248|54407|57835|64116|80024|121260|123096|124935|254428|284111|353189	SLC25A5|BSG|SLC25A10|CTNS|SLC26A2|SLC29A1|SLC29A2|SLC1A1|SLC1A3|SLC4A2|SLC12A2|SRI|SLC39A7|SLC12A6|SLC27A4|SLC7A8|SLC39A14|SLC39A6|SLC13A4|SLC39A1|SLC39A2|PDZD11|SLC38A2|SLC4A5|SLC39A8|SLC8B1|SLC15A4|SLC25A29|SLC43A2|SLC41A1|SLC13A5|SLCO4C1
GO Cellular Components	20	GO:0005774	vacuolar membrane		4dOES vs. C 20%	-6.3	-8.6	3.6	7.6	30293	487	523	30	5.7	1	523|533|1211|1213|1318|1497|2629|3949|4012|4036|4646|5476|5663|5826|7249|8943|9218|9516|9528|9725|23516|29919|29965|55737|57192|79726|80331|121260|353189|100506658	ATP6V1A|ATP6V0B|CLTA|CLTC|SLC31A2|CTNS|GBA1|LDLR|LNPEP|LRP2|MYO6|CTSA|PSEN1|ABCD4|TSC2|AP3D1|VAPA|LITAF|TMEM59|TMEM63A|SLC39A14|RMC1|CDIP1|VPS35|MCOLN1|WDR59|DNAJC5|SLC15A4|SLCO4C1|OCLN
GO Molecular Functions	21	GO:0003779	actin binding		7dOES vs. C 20%	-6.2	-8.6	2.7	7.1	30293	437	1167	45	3.9	0.56	81|1264|1605|2314|2483|3092|3983|4430|4607|4642|5034|5217|5339|5357|5358|5747|6624|6641|6711|6840|7168|7169|7273|7414|8507|9455|10296|10580|10634|23164|23307|51734|54869|55740|57180|59341|64780|64787|81873|84168|84687|84962|128239|134549|171024	ACTN4|CNN1|DAG1|FLII|FRG1|HIP1|ABLIM1|MYO1B|MYBPC3|MYO1D|P4HB|PFN2|PLEC|PLS1|PLS3|PTK2|FSCN1|SNTB1|SPTBN1|SVIL|TPM1|TPM2|TTN|VCL|ENC1|HOMER2|MAEA|SORBS1|GAS2L1|MPRIP|FKBP15|MSRB1|EPS8L1|ENAH|ACTR3B|TRPV4|MICAL1|EPS8L2|ARPC5L|ANTXR1|PPP1R9B|AJUBA|IQGAP3|SHROOM1|SYNPO2
GO Cellular Components	20	GO:0016324	apical plasma membrane		7dOES vs. C 5%	-6.2	-8.6	3.3	7.4	30293	402	754	33	4.4	0.75	182|960|1803|2013|4363|4582|4851|5174|5243|5420|6505|6520|6522|6526|8884|9154|9429|9962|22941|23428|23516|25800|56302|56667|59341|64284|79981|92140|114569|115584|134549|150084|100506658	JAG1|CD44|DPP4|EMP2|ABCC1|MUC1|NOTCH1|PDZK1|ABCB1|PODXL|SLC1A1|SLC3A2|SLC4A2|SLC5A3|SLC5A6|SLC28A1|ABCG2|SLC23A2|SHANK2|SLC7A8|SLC39A14|SLC39A6|TRPV5|MUC13|TRPV4|RAB17|FRMD1|MTDH|MAL2|SLC5A11|SHROOM1|IGSF5|OCLN
Reactome Gene Sets	6	R-HSA-446203	Asparagine N-linked glycosylation		7dOES vs. C 20%	-6.2	-8.6	3.1	7.3	30293	304	1167	36	3.1	0.51	375|1075|1650|3998|4245|5476|6711|7277|7316|7841|7846|8818|8869|9276|9486|9871|10113|10381|10427|10484|10610|10956|10960|11070|22820|23193|26286|29880|29925|54344|54732|55741|64689|84447|112714|140838	ARF1|CTSC|DDOST|LMAN1|MGAT1|CTSA|SPTBN1|TUBA4A|UBC|MOGS|TUBA1A|DPM2|ST3GAL5|COPB2|CHST10|SEC24D|PREB|TUBB3|SEC24B|SEC23A|ST6GALNAC2|OS9|LMAN2|TMEM115|COPG1|GANAB|ARFGAP3|ALG5|GMPPB|DPM3|TMED9|EDEM2|GORASP1|SYVN1|TUBA3E|NANP
WikiPathways	27	WP481	Insulin signaling		7dOES vs. C 20%	-6.2	-8.6	4.1	7.8	30293	160	1167	25	2.1	0.42	207|375|2549|2889|3265|3631|4217|5170|5211|5580|5590|5597|5867|5871|6195|6197|6654|6810|6812|6813|7249|9448|10580|10938|30846	AKT1|ARF1|GAB1|RAPGEF1|HRAS|INPP4A|MAP3K5|PDPK1|PFKL|PRKCD|PRKCZ|MAPK6|RAB4A|MAP4K2|RPS6KA1|RPS6KA3|SOS1|STX4|STXBP1|STXBP2|TSC2|MAP4K4|SORBS1|EHD1|EHD2
KEGG Pathway	24	hsa05200	Pathways in cancer		7dOES vs. C 20%	-6.2	-8.6	2.5	6.9	30293	531	1167	51	4.4	0.6	107|182|207|818|841|890|894|1399|1613|1728|2099|2260|2261|2264|2770|3065|3066|3162|3265|3569|3655|3716|4041|4193|4254|4292|4843|4851|4853|5331|5747|5899|5915|6502|6654|6777|7048|7296|7484|8202|8312|8322|8326|8643|10672|23365|26060|26508|27436|54331|89780	ADCY1|JAG1|AKT1|CAMK2G|CASP8|CCNA2|CCND2|CRKL|DAPK3|NQO1|ESR1|FGFR1|FGFR3|FGFR4|GNAI1|HDAC1|HDAC2|HMOX1|HRAS|IL6|ITGA6|JAK1|LRP5|MDM2|KITLG|MLH1|NOS2|NOTCH1|NOTCH2|PLCB3|PTK2|RALB|RARB|SKP2|SOS1|STAT5B|TGFBR2|TXNRD1|WNT9B|NCOA3|AXIN1|FZD4|FZD9|PTCH2|GNA13|ARHGEF12|APPL1|HEYL|EML4|GNG2|WNT3A
GO Biological Processes	19	GO:0051603	proteolysis involved in protein catabolic process	19_GO:0008152 metabolic process	7dOES vs. C 20%	-6.2	-8.5	2.4	6.9	30293	598	1167	55	4.7	0.62	207|409|841|1047|1075|2629|4193|5611|5641|6047|6502|7316|7324|7345|8312|8452|8507|9146|9354|9361|9690|9867|9928|10040|10273|10296|10956|11160|23032|23053|23327|23352|23753|26270|51185|51343|51510|51667|54472|54476|54788|55527|55741|55829|57520|64326|64839|79654|80762|81502|84164|84447|92369|92714|123803	AKT1|ARRB2|CASP8|CLGN|CTSC|GBA1|MDM2|DNAJC3|LGMN|RNF4|SKP2|UBC|UBE2E1|UCHL1|AXIN1|CUL3|ENC1|HGS|UBE4A|LONP1|UBE3C|PJA2|KIF14|TOM1L1|STUB1|MAEA|OS9|ERLIN2|USP33|ZSWIM8|NEDD4L|UBR4|SDF2L1|FBXO6|CRBN|FZR1|CHMP5|NUB1|TOLLIP|RNF216|DNAJB12|FEM1A|EDEM2|SELENOS|HECW2|COP1|FBXL17|HECTD3|NDFIP1|HM13|ASCC2|SYVN1|SPSB4|ARRDC1|NTAN1
GO Biological Processes	19	GO:0070201	regulation of establishment of protein localization	19_GO:0051179 localization	7dOES vs. C 20%	-6.2	-8.5	2.5	6.9	30293	535	1167	51	4.4	0.6	322|654|1113|1201|2182|2266|2664|3172|3265|3569|3998|4041|4193|4218|4756|4763|4843|4856|4946|5007|5174|5211|5580|5587|5590|6505|6558|6717|6810|7273|7376|8111|8692|9818|9868|10956|11315|22902|23086|27063|51569|53371|54543|55741|79971|80024|80762|84876|91942|133308|441161	APBB1|BMP6|CHGA|CLN3|ACSL4|FGG|GDI1|HNF4A|HRAS|IL6|LMAN1|LRP5|MDM2|RAB8A|NEO1|NF1|NOS2|CCN3|OAZ1|OSBP|PDZK1|PFKL|PRKCD|PRKD1|PRKCZ|SLC1A1|SLC12A2|SRI|STX4|TTN|NR1H2|GPR68|HYAL2|NUP58|TOMM70|OS9|PARK7|RUFY3|EXPH5|ANKRD1|UFM1|NUP54|TOMM7|EDEM2|WLS|SLC8B1|NDFIP1|ORAI1|NDUFAF2|SLC9B2|OOEP
GO Biological Processes	19	GO:0040008	regulation of growth	19_GO:0040007 growth	7dOES vs. C 20%	-6.2	-8.5	2.4	6.8	30293	616	1167	56	4.8	0.63	207|1399|1785|1839|2023|2260|2261|2664|3172|3373|3475|3486|4851|4856|4897|5357|5629|5641|5802|6195|6197|6777|6794|7003|8643|8692|9254|9472|9564|9868|9928|9962|10298|10459|10509|22883|22902|23327|23338|26153|27086|29948|29967|51760|56848|57057|57609|64061|80128|83481|84678|84687|84722|84879|84944|89780	AKT1|CRKL|DNM2|HBEGF|ENO1|FGFR1|FGFR3|GDI1|HNF4A|HYAL1|IFRD1|IGFBP3|NOTCH1|CCN3|NRCAM|PLS1|PROX1|LGMN|PTPRS|RPS6KA1|RPS6KA3|STAT5B|STK11|TEAD1|PTCH2|HYAL2|CACNA2D2|AKAP6|BCAR1|TOMM70|KIF14|SLC23A2|PAK4|MAD2L2|SEMA4B|CLSTN1|RUFY3|NEDD4L|JADE2|KIF26A|FOXP1|OSGIN1|LRP12|SYT17|SPHK2|TBX20|DIP2B|TSPYL2|TRIM46|EPPK1|KDM2B|PPP1R9B|PSRC1|MFSD2A|MAEL|WNT3A
GO Biological Processes	19	GO:0009410	response to xenobiotic stimulus	19_GO:0050896 response to stimulus	7dOES vs. C 5%	-6.2	-8.5	3.2	7.3	30293	426	754	34	4.5	0.76	107|316|847|1385|1728|1788|2052|2876|3932|3988|4193|4363|4524|4659|4843|5243|5447|5825|6505|6507|6554|6609|6647|7037|7345|8714|9153|22941|26050|54206|54578|54658|57521|84687	ADCY1|AOX1|CAT|CREB1|NQO1|DNMT3A|EPHX1|GPX1|LCK|LIPA|MDM2|ABCC1|MTHFR|PPP1R12A|NOS2|ABCB1|POR|ABCD3|SLC1A1|SLC1A3|SLC10A1|SMPD1|SOD1|TFRC|UCHL1|ABCC3|SLC28A2|SHANK2|SLITRK5|ERRFI1|UGT1A6|UGT1A1|RPTOR|PPP1R9B
Reactome Gene Sets	6	R-HSA-3700989	Transcriptional Regulation by TP53		7dOES vs. C 5%	-6.2	-8.5	3.4	7.5	30293	362	754	31	4.1	0.72	207|317|890|1108|1337|1350|1763|2744|2821|2877|3065|3486|4193|4292|5052|5430|5434|5564|5565|6117|6119|6827|7296|8148|8793|9099|26155|28996|57521|84883|143686	AKT1|APAF1|CCNA2|CHD4|COX6A1|COX7C|DNA2|GLS|GPI|GPX2|HDAC1|IGFBP3|MDM2|MLH1|PRDX1|POLR2A|POLR2E|PRKAB1|PRKAB2|RPA1|RPA3|SUPT4H1|TXNRD1|TAF15|TNFRSF10D|USP2|NOC2L|HIPK2|RPTOR|AIFM2|SESN3
GO Cellular Components	20	GO:0005911	cell-cell junction		4dOES vs. C 5%	-6.1	-8.4	3.5	7.4	30293	515	506	30	5.9	1	1266|1308|1803|1948|2264|2549|3655|4690|5420|5580|5587|7422|8322|9073|9074|10580|10809|11315|29091|30011|51599|55971|57608|59341|60437|92140|127534|128239|134549|150084	CNN3|COL17A1|DPP4|EFNB2|FGFR4|GAB1|ITGA6|NCK1|PODXL|PRKCD|PRKD1|VEGFA|FZD4|CLDN8|CLDN6|SORBS1|STARD10|PARK7|STXBP6|SH3KBP1|LSR|BAIAP2L1|JCAD|TRPV4|CDH26|MTDH|GJB4|IQGAP3|SHROOM1|IGSF5
GO Biological Processes	19	GO:0098657	import into cell	19_GO:0051179 localization	7dOES vs. C 5%	-6.1	-8.4	2.6	6.9	30293	708	754	46	6.1	0.87	998|1201|1785|1793|1803|3161|3265|3683|3949|3988|4041|5868|5899|6505|6507|6520|6526|6836|7037|8527|8884|8943|9135|9154|9990|10266|11315|23184|23221|23428|23516|25800|26020|29763|29967|50618|54407|56302|59341|64284|79890|85021|85439|121260|201294|261729	CDC42|CLN3|DNM2|DOCK1|DPP4|HMMR|HRAS|ITGAL|LDLR|LIPA|LRP5|RAB5A|RALB|SLC1A1|SLC1A3|SLC3A2|SLC5A3|SURF4|TFRC|DGKD|SLC5A6|AP3D1|RABEP1|SLC28A1|SLC12A6|RAMP2|PARK7|MESD|RHOBTB2|SLC7A8|SLC39A14|SLC39A6|LRP10|PACSIN3|LRP12|ITSN2|SLC38A2|TRPV5|TRPV4|RAB17|RIN3|REPS1|STON2|SLC15A4|UNC13D|STEAP2
GO Biological Processes	19	GO:0055082	intracellular chemical homeostasis	19_GO:0042592 homeostatic process	7dOES vs. C 20%	-6.1	-8.4	2.4	6.8	30293	572	1167	53	4.5	0.61	48|375|489|490|535|654|666|857|958|1201|1203|2030|2876|3162|3383|3932|4756|5029|5311|6505|6507|6522|6558|6717|7037|7879|7922|8326|9217|9990|23038|23516|25800|25932|28999|50617|54896|55144|57217|57835|59341|64116|64428|64710|79901|80024|80762|84649|91689|94107|254428|261729|282679	ACO1|ARF1|ATP2A3|ATP2B1|ATP6V0A1|BMP6|BOK|CAV1|CD40|CLN3|CLN5|SLC29A1|GPX1|HMOX1|ICAM1|LCK|NEO1|P2RY2|PKD2|SLC1A1|SLC1A3|SLC4A2|SLC12A2|SRI|TFRC|RAB7A|SLC39A7|FZD9|VAPB|SLC12A6|WDTC1|SLC39A14|SLC39A6|CLIC4|KLF15|ATP6V0A4|SLC66A1|LRRC8D|TTC7A|SLC4A5|TRPV4|SLC39A8|CIAO3|NUCKS1|CYBRD1|SLC8B1|NDFIP1|DGAT2|SMDT1|TMEM203|SLC41A1|STEAP2|AQP11
GO Cellular Components	20	GO:0019866	organelle inner membrane		7dOES vs. C 20%	-6.1	-8.4	2.4	6.8	30293	554	1167	52	4.5	0.6	292|513|666|1337|1350|1355|1468|1537|1583|2628|3283|3930|4696|4700|4702|4705|4726|5832|6390|6687|9489|10165|10452|10469|10632|10975|23200|25915|26521|29088|29957|51537|51660|55052|55572|55735|56848|64979|80024|84709|91689|91942|123096|125988|126328|133308|144404|192111|253512|283847|400916|548596	SLC25A5|ATP5F1D|BOK|COX6A1|COX7C|COX15|SLC25A10|CYC1|CYP11A1|GATM|HSD3B1|LBR|NDUFA3|NDUFA6|NDUFA8|NDUFA10|NDUFS6|ALDH18A1|SDHB|SPG7|PGS1|SLC25A13|TOMM40|TIMM44|ATP5MG|UQCR11|ATP11B|NDUFAF3|TIMM8B|MRPL15|SLC25A24|MTFP1|MPC1|MRPL20|FOXRED1|DNAJC11|SPHK2|MRPL36|SLC8B1|MGARP|SMDT1|NDUFAF2|SLC25A29|MICOS13|NDUFA11|SLC9B2|TMEM120B|PGAM5|SLC25A30|TERB1|CHCHD10|CKMT1A
GO Biological Processes	19	GO:0015711	organic anion transport	19_GO:0051179 localization	7dOES vs. C 20%	-6.1	-8.4	2.8	7	30293	396	1167	42	3.6	0.55	292|1201|1468|1497|1836|4036|4041|4363|4763|4843|5243|5825|5826|6505|6507|6522|6545|6554|8714|9962|10165|10550|10999|23428|23516|25800|29957|51660|54407|54896|55144|56172|57835|64116|79581|84879|121260|123096|124935|256987|284111|353189	SLC25A5|CLN3|SLC25A10|CTNS|SLC26A2|LRP2|LRP5|ABCC1|NF1|NOS2|ABCB1|ABCD3|ABCD4|SLC1A1|SLC1A3|SLC4A2|SLC7A4|SLC10A1|ABCC3|SLC23A2|SLC25A13|ARL6IP5|SLC27A4|SLC7A8|SLC39A14|SLC39A6|SLC25A24|MPC1|SLC38A2|SLC66A1|LRRC8D|ANKH|SLC4A5|SLC39A8|SLC52A2|MFSD2A|SLC15A4|SLC25A29|SLC43A2|SERINC5|SLC13A5|SLCO4C1
GO Biological Processes	19	GO:0040017	positive regulation of locomotion	19_GO:0040011 locomotion	7dOES vs. C 20%	-6.1	-8.4	2.3	6.8	30293	620	1167	56	4.8	0.63	81|207|857|958|977|1277|1366|1399|1613|1793|1839|2260|2549|2821|2886|3162|3265|3373|3383|3569|3655|4150|4193|4254|4851|5170|5328|5420|5587|5629|5641|5747|6810|7048|7057|7803|8322|9448|9564|9922|10488|10509|10769|22902|23332|26271|27086|27286|55604|57118|59341|81704|84299|152007|153769|196527	ACTN4|AKT1|CAV1|CD40|CD151|COL1A1|CLDN7|CRKL|DAPK3|DOCK1|HBEGF|FGFR1|GAB1|GPI|GRB7|HMOX1|HRAS|HYAL1|ICAM1|IL6|ITGA6|MAZ|MDM2|KITLG|NOTCH1|PDPK1|PLAU|PODXL|PRKD1|PROX1|LGMN|PTK2|STX4|TGFBR2|THBS1|PTP4A1|FZD4|MAP4K4|BCAR1|IQSEC1|CREB3|SEMA4B|PLK2|RUFY3|CLASP1|FBXO5|FOXP1|SRPX2|CARMIL1|CAMK1D|TRPV4|DOCK8|MIEN1|GLIPR2|SH3RF2|ANO6
GO Biological Processes	19	GO:0051046	regulation of secretion	19_GO:0051179 localization	7dOES vs. C 20%	-6.1	-8.4	2.3	6.8	30293	621	1167	56	4.8	0.63	100|156|322|654|1113|2182|2260|2266|3172|3569|4041|4129|4218|4756|4763|4843|4851|4856|5007|5029|5170|5211|5217|5587|6554|6558|6717|6810|6812|6813|7273|7376|7879|8111|9146|9474|9536|9783|22987|23086|23332|27063|29091|51760|54407|55255|56848|64780|79971|80024|84876|91942|133308|140730|201294|201475	ADA|GRK2|APBB1|BMP6|CHGA|ACSL4|FGFR1|FGG|HNF4A|IL6|LRP5|MAOB|RAB8A|NEO1|NF1|NOS2|NOTCH1|CCN3|OSBP|P2RY2|PDPK1|PFKL|PFN2|PRKD1|SLC10A1|SLC12A2|SRI|STX4|STXBP1|STXBP2|TTN|NR1H2|RAB7A|GPR68|HGS|ATG5|PTGES|RIMS3|SV2C|EXPH5|CLASP1|ANKRD1|STXBP6|SYT17|SLC38A2|WDR41|SPHK2|MICAL1|WLS|SLC8B1|ORAI1|NDUFAF2|SLC9B2|RIMS4|UNC13D|RAB12
GO Molecular Functions	21	GO:0015291	secondary active transmembrane transporter activity		7dOES vs. C 5%	-6.1	-8.4	3.8	7.6	30293	285	754	27	3.6	0.68	292|1186|1497|6505|6507|6520|6522|6526|6554|8884|9153|9154|9962|9990|23428|23516|25800|26266|54020|54407|56172|79939|84879|85414|115584|121260|253512	SLC25A5|CLCN7|CTNS|SLC1A1|SLC1A3|SLC3A2|SLC4A2|SLC5A3|SLC10A1|SLC5A6|SLC28A2|SLC28A1|SLC23A2|SLC12A6|SLC7A8|SLC39A14|SLC39A6|SLC13A4|SLC37A1|SLC38A2|ANKH|SLC35E1|MFSD2A|SLC45A3|SLC5A11|SLC15A4|SLC25A30
GO Biological Processes	19	GO:0006066	alcohol metabolic process	19_GO:0008152 metabolic process	7dOES vs. C 20%	-6	-8.3	2.9	7.1	30293	326	1167	37	3.2	0.51	19|128|847|1583|1718|1727|2260|2629|3419|3631|3930|3949|4036|4041|6307|6526|6609|8277|8818|9807|10449|10558|11160|11315|50814|54344|55190|55304|55331|55911|56848|57104|84532|84649|145226|170685|283871	ABCA1|ADH5|CAT|CYP11A1|DHCR24|CYB5R3|FGFR1|GBA1|IDH3A|INPP4A|LBR|LDLR|LRP2|LRP5|MSMO1|SLC5A3|SMPD1|TKTL1|DPM2|IP6K1|ACAA2|SPTLC1|ERLIN2|PARK7|NSDHL|DPM3|NUDT11|SPTLC3|ACER3|APOBR|SPHK2|PNPLA2|ACSS1|DGAT2|RDH12|NUDT10|PGP
GO Cellular Components	20	GO:0030055	cell-substrate junction		4dOES vs. C 5%	-6	-8.3	3.8	7.5	30293	431	506	27	5.3	1	375|823|847|960|977|1266|1308|1785|1803|1948|2261|3315|3655|3716|4267|5034|5297|5328|6641|10580|10982|25996|30011|51474|55740|59341|83660	ARF1|CAPN1|CAT|CD44|CD151|CNN3|COL17A1|DNM2|DPP4|EFNB2|FGFR3|HSPB1|ITGA6|JAK1|CD99|P4HB|PI4KA|PLAU|SNTB1|SORBS1|MAPRE2|REXO2|SH3KBP1|LIMA1|ENAH|TRPV4|TLN2
GO Biological Processes	19	GO:0046486	glycerolipid metabolic process	19_GO:0008152 metabolic process	7dOES vs. C 20%	-6	-8.3	2.9	7	30293	355	1167	39	3.3	0.53	847|857|1040|1201|2876|3631|4023|5297|5331|5833|7376|8818|9489|9651|9807|9896|10162|10423|10554|11057|11343|23659|26751|54344|55911|57104|57217|66036|80235|80821|84302|84649|84879|84962|84992|93210|129303|256987|283871	CAT|CAV1|CDS1|CLN3|GPX1|INPP4A|LPL|PI4KA|PLCB3|PCYT2|NR1H2|DPM2|PGS1|PLCH2|IP6K1|FIG4|LPCAT3|CDIPT|AGPAT1|ABHD2|MGLL|PLA2G15|SH3YL1|DPM3|APOBR|PNPLA2|TTC7A|MTMR9|PIGZ|DDHD1|PGAP4|DGAT2|MFSD2A|AJUBA|PIGY|PGAP3|TMEM150A|SERINC5|PGP
Reactome Gene Sets	6	R-HSA-9006934	Signaling by Receptor Tyrosine Kinases		7dOES vs. C 20%	-6	-8.3	2.5	6.8	30293	526	1167	50	4.3	0.59	207|535|857|1211|1213|1277|1291|1399|1500|1785|1793|1839|2099|2260|2261|2264|2549|2886|2889|3065|3066|3265|3400|3709|3932|4254|5125|5170|5430|5580|5590|5747|5802|5867|5899|6195|6197|6654|6777|7057|7316|8569|9146|9564|10273|50617|55824|55851|64759|85301	AKT1|ATP6V0A1|CAV1|CLTA|CLTC|COL1A1|COL6A1|CRKL|CTNND1|DNM2|DOCK1|HBEGF|ESR1|FGFR1|FGFR3|FGFR4|GAB1|GRB7|RAPGEF1|HDAC1|HDAC2|HRAS|ID4|ITPR2|LCK|KITLG|PCSK5|PDPK1|POLR2A|PRKCD|PRKCZ|PTK2|PTPRS|RAB4A|RALB|RPS6KA1|RPS6KA3|SOS1|STAT5B|THBS1|UBC|MKNK1|HGS|BCAR1|STUB1|ATP6V0A4|PAG1|PSENEN|TNS3|COL27A1
GO Biological Processes	19	GO:0030029	actin filament-based process	19_GO:0009987 cellular process	7dOES vs. C 20%	-5.9	-8.2	2.3	6.7	30293	612	1167	55	4.7	0.62	81|1201|1264|1794|1809|2013|2314|3092|3693|4430|4607|4642|4763|5170|5217|5339|5357|5358|5629|6624|6711|6840|7168|7169|7273|8452|8837|9564|9922|10395|10459|10580|10634|11215|22808|22902|23327|23370|27063|30846|51734|55604|55740|55909|59341|64780|81873|84168|84687|116985|116986|128239|134549|221061|441161	ACTN4|CLN3|CNN1|DOCK2|DPYSL3|EMP2|FLII|HIP1|ITGB5|MYO1B|MYBPC3|MYO1D|NF1|PDPK1|PFN2|PLEC|PLS1|PLS3|PROX1|FSCN1|SPTBN1|SVIL|TPM1|TPM2|TTN|CUL3|CFLAR|BCAR1|IQSEC1|DLC1|MAD2L2|SORBS1|GAS2L1|AKAP11|MRAS|RUFY3|NEDD4L|ARHGEF18|ANKRD1|EHD2|MSRB1|CARMIL1|ENAH|BIN3|TRPV4|MICAL1|ARPC5L|ANTXR1|PPP1R9B|ARAP1|AGAP2|IQGAP3|SHROOM1|FAM171A1|OOEP
GO Cellular Components	20	GO:0005743	mitochondrial inner membrane		7dOES vs. C 20%	-5.9	-8.2	2.5	6.8	30293	497	1167	48	4.1	0.58	292|513|666|1337|1350|1355|1468|1537|1583|2628|3283|4696|4700|4702|4705|4726|5832|6390|6687|9489|10165|10452|10469|10632|10975|25915|26521|29088|29957|51537|51660|55052|55572|55735|56848|64979|80024|84709|91689|91942|123096|125988|126328|133308|192111|253512|400916|548596	SLC25A5|ATP5F1D|BOK|COX6A1|COX7C|COX15|SLC25A10|CYC1|CYP11A1|GATM|HSD3B1|NDUFA3|NDUFA6|NDUFA8|NDUFA10|NDUFS6|ALDH18A1|SDHB|SPG7|PGS1|SLC25A13|TOMM40|TIMM44|ATP5MG|UQCR11|NDUFAF3|TIMM8B|MRPL15|SLC25A24|MTFP1|MPC1|MRPL20|FOXRED1|DNAJC11|SPHK2|MRPL36|SLC8B1|MGARP|SMDT1|NDUFAF2|SLC25A29|MICOS13|NDUFA11|SLC9B2|PGAM5|SLC25A30|CHCHD10|CKMT1A
GO Biological Processes	19	GO:0051129	negative regulation of cellular component organization	19_GO:0048519 negative regulation of biological process	4dOES vs. C 20%	-5.9	-8.2	3	7.1	30293	726	523	37	7.1	1.1	654|655|701|1785|1809|1948|2629|2876|3280|3949|4043|4193|4851|5253|5580|5663|6696|6840|7249|7337|9928|10013|10459|11315|26060|26271|26471|29956|51185|55604|55737|59341|79991|80128|84168|84709|386724	BMP6|BMP7|BUB1B|DNM2|DPYSL3|EFNB2|GBA1|GPX1|HES1|LDLR|LRPAP1|MDM2|NOTCH1|PHF2|PRKCD|PSEN1|SPP1|SVIL|TSC2|UBE3A|KIF14|HDAC6|MAD2L2|PARK7|APPL1|FBXO5|NUPR1|CERS2|CRBN|CARMIL1|VPS35|TRPV4|STN1|TRIM46|ANTXR1|MGARP|AMIGO3
GO Molecular Functions	21	GO:0051015	actin filament binding		7dOES vs. C 20%	-5.8	-8.1	3.5	7.3	30293	207	1167	28	2.4	0.45	81|1264|2314|2483|3092|3983|4430|4642|5339|5357|5358|6624|6711|6840|7168|7169|7273|10634|23164|57180|59341|64780|81873|84168|84687|84962|128239|134549	ACTN4|CNN1|FLII|FRG1|HIP1|ABLIM1|MYO1B|MYO1D|PLEC|PLS1|PLS3|FSCN1|SPTBN1|SVIL|TPM1|TPM2|TTN|GAS2L1|MPRIP|ACTR3B|TRPV4|MICAL1|ARPC5L|ANTXR1|PPP1R9B|AJUBA|IQGAP3|SHROOM1
GO Biological Processes	19	GO:0006520	amino acid metabolic process	19_GO:0008152 metabolic process	7dOES vs. C 20%	-5.8	-8	3	7	30293	290	1167	34	2.9	0.49	384|445|833|883|1497|2678|2752|3172|3735|4141|4524|4548|4843|5034|5184|5832|6301|6470|6507|6897|7453|8565|8659|10157|10165|22928|23463|51540|55256|57571|64116|84706|138199|256987	ARG2|ASS1|CARS1|KYAT1|CTNS|GGT1|GLUL|HNF4A|KARS1|MARS1|MTHFR|MTR|NOS2|P4HB|PEPD|ALDH18A1|SARS1|SHMT1|SLC1A3|TARS1|WARS1|YARS1|ALDH4A1|AASS|SLC25A13|SEPHS2|ICMT|SCLY|ADI1|CARNS1|SLC39A8|GPT2|CARNMT1|SERINC5
GO Cellular Components	20	GO:0030424	axon		7dOES vs. C 20%	-5.8	-8.1	2.3	6.6	30293	649	1167	57	4.9	0.63	322|958|1500|1605|1785|1809|2664|3800|4036|4642|4747|4756|4763|4856|4897|5024|5339|5590|5802|6505|6607|6624|6687|6711|6812|7014|7345|8636|8943|9474|9532|9564|9860|9990|10381|11315|22902|22941|23307|25791|25861|26985|51199|54407|54538|55714|57609|57679|59341|64780|79890|80128|81544|84687|84709|85461|127262	APBB1|CD40|CTNND1|DAG1|DNM2|DPYSL3|GDI1|KIF5C|LRP2|MYO1D|NEFL|NEO1|NF1|CCN3|NRCAM|P2RX3|PLEC|PRKCZ|PTPRS|SLC1A1|SMN2|FSCN1|SPG7|SPTBN1|STXBP1|TERF2|UCHL1|SSNA1|AP3D1|ATG5|BAG2|BCAR1|LRIG2|SLC12A6|TUBB3|PARK7|RUFY3|SHANK2|FKBP15|NGEF|WHRN|AP3M1|NIN|SLC38A2|ROBO4|TENM3|DIP2B|ALS2|TRPV4|MICAL1|RIN3|TRIM46|GDPD5|PPP1R9B|MGARP|TANC1|TPRG1L
GO Cellular Components	20	GO:0031252	cell leading edge		7dOES vs. C 5%	-5.8	-8	3.1	7	30293	424	754	33	4.4	0.75	207|286|375|960|998|1500|1803|1809|2241|5034|5420|5868|6050|8525|8543|10381|10395|11344|23526|25800|26060|51763|55740|57126|57608|57679|59338|59341|64787|83442|83660|84687|100506658	AKT1|ANK1|ARF1|CD44|CDC42|CTNND1|DPP4|DPYSL3|FER|P4HB|PODXL|RAB5A|RNH1|DGKZ|LMO4|TUBB3|DLC1|TWF2|ARHGAP45|SLC39A6|APPL1|INPP5K|ENAH|CD177|JCAD|ALS2|PLEKHA1|TRPV4|EPS8L2|SH3BGRL3|TLN2|PPP1R9B|OCLN
GO Cellular Components	20	GO:0005911	cell-cell junction		4dOES vs. C 20%	-5.8	-8	3.4	7.2	30293	515	523	30	5.7	1	182|360|1308|1825|1948|2195|2549|3801|3815|4851|5311|5499|5580|5912|9218|10580|10809|11315|23150|25932|29091|55679|55870|57662|59341|60437|83872|92140|286676|100506658	JAG1|AQP3|COL17A1|DSC3|EFNB2|FAT1|GAB1|KIFC3|KIT|NOTCH1|PKD2|PPP1CA|PRKCD|RAP2B|VAPA|SORBS1|STARD10|PARK7|FRMD4B|CLIC4|STXBP6|LIMS2|ASH1L|CAMSAP3|TRPV4|CDH26|HMCN1|MTDH|ILDR1|OCLN
GO Biological Processes	19	GO:0016197	endosomal transport	19_GO:0051179 localization	7dOES vs. C 20%	-5.8	-8.1	3.2	7.1	30293	260	1167	32	2.7	0.48	19|1203|1213|2013|4218|4642|6643|7879|8674|8943|9146|9182|10043|10123|10938|11021|26000|26088|29886|29911|30846|51510|54520|57182|57679|57706|64284|80148|116986|201475|257364|401548	ABCA1|CLN5|CLTC|EMP2|RAB8A|MYO1D|SNX2|RAB7A|VAMP4|AP3D1|HGS|RASSF9|TOM1|ARL4C|EHD1|RAB35|TBC1D10B|GGA1|SNX8|HOOK2|EHD2|CHMP5|CCDC93|ANKRD50|ALS2|DENND1A|RAB17|SLC66A2|AGAP2|RAB12|SNX33|SNX30
GO Molecular Functions	21	GO:0016788	hydrolase activity, acting on ester bonds		7dOES vs. C 5%	-5.8	-8.1	2.5	6.7	30293	749	754	47	6.2	0.88	412|818|1763|2237|3423|3631|3932|3988|4023|5331|5445|5499|5723|5802|5803|5825|6609|7803|7920|8226|9651|10924|11153|23399|23659|25996|27044|27143|51400|51763|55124|55959|57104|64759|64789|64943|79002|84513|84959|92235|92579|92715|113026|115752|192111|255967|548593	STS|CAMK2G|DNA2|FEN1|IDS|INPP4A|LCK|LIPA|LPL|PLCB3|PON2|PPP1CA|PSPH|PTPRS|PTPRZ1|ABCD3|SMPD1|PTP4A1|ABHD16A|PUDP|PLCH2|SMPDL3A|FICD|CTDNEP1|PLA2G15|REXO2|SND1|PALD1|PPME1|INPP5K|PIWIL2|SULF2|PNPLA2|TNS3|EXO5|NT5DC2|TRIR|PLPP5|UBASH3B|STYXL2|G6PC3|DPH7|PLCD3|DIS3L|PGAM5|PAN3|SLX1A
GO Biological Processes	19	GO:0048871	multicellular organismal-level homeostasis	19_GO:0042592 homeostatic process	7dOES vs. C 20%	-5.8	-8	2.3	6.6	30293	601	1167	54	4.6	0.61	100|207|271|292|654|669|1200|1490|1497|2629|2821|2876|3162|3569|4254|4756|4763|4851|4856|5052|6505|6558|6654|6777|6794|7414|7846|7879|8444|8692|8837|9573|10162|10296|11167|11215|22985|25861|28996|51510|51599|55690|56172|56667|59341|64116|79705|79901|84662|84879|121260|145226|284207|100506658	ADA|AKT1|AMPD2|SLC25A5|BMP6|BPGM|TPP1|CCN2|CTNS|GBA1|GPI|GPX1|HMOX1|IL6|KITLG|NEO1|NF1|NOTCH1|CCN3|PRDX1|SLC1A1|SLC12A2|SOS1|STAT5B|STK11|VCL|TUBA1A|RAB7A|DYRK3|HYAL2|CFLAR|GDF3|LPCAT3|MAEA|FSTL1|AKAP11|ACIN1|WHRN|HIPK2|CHMP5|LSR|PACS1|ANKH|MUC13|TRPV4|SLC39A8|LRRK1|CYBRD1|GLIS2|MFSD2A|SLC15A4|RDH12|METRNL|OCLN
GO Biological Processes	19	GO:0016310	phosphorylation	19_GO:0008152 metabolic process	7dOES vs. C 20%	-5.8	-8	2.2	6.5	30293	720	1167	61	5.2	0.65	156|207|701|818|1018|1613|2049|2260|2261|2264|2580|3486|3716|3932|4217|5170|5211|5297|5580|5587|5590|5597|5747|5832|5871|6195|6197|6794|7048|7273|7297|8317|8444|8566|8569|8844|8999|9448|9451|9807|10298|10494|10553|10769|10922|22928|23139|28996|51765|53354|54472|55312|56164|56848|57118|79158|79705|90956|388228|440275|548596	GRK2|AKT1|BUB1B|CAMK2G|CDK3|DAPK3|EPHB3|FGFR1|FGFR3|FGFR4|GAK|IGFBP3|JAK1|LCK|MAP3K5|PDPK1|PFKL|PI4KA|PRKCD|PRKD1|PRKCZ|MAPK6|PTK2|ALDH18A1|MAP4K2|RPS6KA1|RPS6KA3|STK11|TGFBR2|TTN|TYK2|CDC7|DYRK3|PDXK|MKNK1|KSR1|CDKL2|MAP4K4|EIF2AK3|IP6K1|PAK4|STK25|HTATIP2|PLK2|FASTK|SEPHS2|MAST2|HIPK2|STK26|PANK1|TOLLIP|RFK|STK31|SPHK2|CAMK1D|GNPTAB|LRRK1|ADCK2|SBK1|EIF2AK4|CKMT1A
GO Biological Processes	19	GO:0045937	positive regulation of phosphate metabolic process	19_GO:0048518 positive regulation of biological process	7dOES vs. C 20%	-5.8	-8	2.2	6.5	30293	704	1167	60	5.1	0.65	207|409|654|857|894|958|960|1201|1399|1839|1917|2013|2023|2260|2261|2264|2629|3066|3265|3569|3655|4217|4254|4843|5007|5170|5217|5580|5587|5629|5747|5871|5899|5912|6609|6794|7037|7048|7057|8312|8543|9928|10040|10395|10459|11315|26051|28996|56005|57679|66036|79705|79817|84280|84722|89780|116986|117854|126308|128239	AKT1|ARRB2|BMP6|CAV1|CCND2|CD40|CD44|CLN3|CRKL|HBEGF|EEF1A2|EMP2|ENO1|FGFR1|FGFR3|FGFR4|GBA1|HDAC2|HRAS|IL6|ITGA6|MAP3K5|KITLG|NOS2|OSBP|PDPK1|PFN2|PRKCD|PRKD1|PROX1|PTK2|MAP4K2|RALB|RAP2B|SMPD1|STK11|TFRC|TGFBR2|THBS1|AXIN1|LMO4|KIF14|TOM1L1|DLC1|MAD2L2|PARK7|PPP1R16B|HIPK2|MYDGF|ALS2|MTMR9|LRRK1|MOB3B|BTBD10|PSRC1|WNT3A|AGAP2|TRIM6|MOB3A|IQGAP3
GO Biological Processes	19	GO:0010562	positive regulation of phosphorus metabolic process	19_GO:0048518 positive regulation of biological process	7dOES vs. C 20%	-5.8	-8	2.2	6.5	30293	704	1167	60	5.1	0.65	207|409|654|857|894|958|960|1201|1399|1839|1917|2013|2023|2260|2261|2264|2629|3066|3265|3569|3655|4217|4254|4843|5007|5170|5217|5580|5587|5629|5747|5871|5899|5912|6609|6794|7037|7048|7057|8312|8543|9928|10040|10395|10459|11315|26051|28996|56005|57679|66036|79705|79817|84280|84722|89780|116986|117854|126308|128239	AKT1|ARRB2|BMP6|CAV1|CCND2|CD40|CD44|CLN3|CRKL|HBEGF|EEF1A2|EMP2|ENO1|FGFR1|FGFR3|FGFR4|GBA1|HDAC2|HRAS|IL6|ITGA6|MAP3K5|KITLG|NOS2|OSBP|PDPK1|PFN2|PRKCD|PRKD1|PROX1|PTK2|MAP4K2|RALB|RAP2B|SMPD1|STK11|TFRC|TGFBR2|THBS1|AXIN1|LMO4|KIF14|TOM1L1|DLC1|MAD2L2|PARK7|PPP1R16B|HIPK2|MYDGF|ALS2|MTMR9|LRRK1|MOB3B|BTBD10|PSRC1|WNT3A|AGAP2|TRIM6|MOB3A|IQGAP3
GO Biological Processes	19	GO:0031401	positive regulation of protein modification process	19_GO:0048518 positive regulation of biological process	7dOES vs. C 20%	-5.8	-8.1	2.1	6.5	30293	788	1167	65	5.6	0.67	207|409|654|754|857|894|958|960|1201|1399|1839|2013|2260|2261|2629|3066|3265|3569|4217|4254|5007|5170|5217|5580|5587|5629|5747|5871|5899|5912|6502|6609|6794|7037|7048|7057|8312|8452|9928|10040|10273|10395|10459|11315|23028|26051|26471|28996|51343|54472|56005|57609|57679|79705|79817|80762|84722|89780|91947|92369|116986|117854|126308|128239|131377	AKT1|ARRB2|BMP6|PTTG1IP|CAV1|CCND2|CD40|CD44|CLN3|CRKL|HBEGF|EMP2|FGFR1|FGFR3|GBA1|HDAC2|HRAS|IL6|MAP3K5|KITLG|OSBP|PDPK1|PFN2|PRKCD|PRKD1|PROX1|PTK2|MAP4K2|RALB|RAP2B|SKP2|SMPD1|STK11|TFRC|TGFBR2|THBS1|AXIN1|CUL3|KIF14|TOM1L1|STUB1|DLC1|MAD2L2|PARK7|KDM1A|PPP1R16B|NUPR1|HIPK2|FZR1|TOLLIP|MYDGF|DIP2B|ALS2|LRRK1|MOB3B|NDFIP1|PSRC1|WNT3A|ARRDC4|SPSB4|AGAP2|TRIM6|MOB3A|IQGAP3|KLHL40
GO Biological Processes	19	GO:0050878	regulation of body fluid levels	19_GO:0065007 biological regulation	4dOES vs. C 5%	-5.8	-8.1	4.1	7.6	30293	353	506	24	4.7	0.94	152|231|462|958|1192|1385|1497|2266|2355|2821|3315|3569|3998|5029|5328|5580|5592|6777|6812|7422|50808|51763|56302|59341	ADRA2C|AKR1B1|SERPINC1|CD40|CLIC1|CREB1|CTNS|FGG|FOSL2|GPI|HSPB1|IL6|LMAN1|P2RY2|PLAU|PRKCD|PRKG1|STAT5B|STXBP1|VEGFA|AK3|INPP5K|TRPV5|TRPV4
GO Biological Processes	19	GO:1903530	regulation of secretion by cell	19_GO:0051179 localization	7dOES vs. C 20%	-5.8	-8.1	2.4	6.6	30293	567	1167	52	4.5	0.6	156|322|654|1113|2182|2260|2266|3172|3569|4041|4129|4218|4756|4763|4843|4851|4856|5007|5170|5211|5217|5587|6558|6717|6810|6812|6813|7273|7376|7879|8111|9146|9536|9783|22987|23086|23332|27063|29091|51760|54407|55255|56848|64780|79971|80024|84876|91942|133308|140730|201294|201475	GRK2|APBB1|BMP6|CHGA|ACSL4|FGFR1|FGG|HNF4A|IL6|LRP5|MAOB|RAB8A|NEO1|NF1|NOS2|NOTCH1|CCN3|OSBP|PDPK1|PFKL|PFN2|PRKD1|SLC12A2|SRI|STX4|STXBP1|STXBP2|TTN|NR1H2|RAB7A|GPR68|HGS|PTGES|RIMS3|SV2C|EXPH5|CLASP1|ANKRD1|STXBP6|SYT17|SLC38A2|WDR41|SPHK2|MICAL1|WLS|SLC8B1|ORAI1|NDUFAF2|SLC9B2|RIMS4|UNC13D|RAB12
GO Biological Processes	19	GO:0009991	response to extracellular stimulus	19_GO:0050896 response to stimulus	7dOES vs. C 20%	-5.8	-8	2.5	6.7	30293	505	1167	48	4.1	0.58	19|133|207|210|445|847|958|1277|1728|1788|2629|2752|2876|3949|4023|4193|4217|4524|5339|5565|5587|5629|5899|6554|7037|7249|7378|7484|8565|9451|9474|9573|10226|10634|22941|23032|26153|51765|54407|54658|59341|64240|65084|84687|84879|143686|168620|440275	ABCA1|ADM|AKT1|ALAD|ASS1|CAT|CD40|COL1A1|NQO1|DNMT3A|GBA1|GLUL|GPX1|LDLR|LPL|MDM2|MAP3K5|MTHFR|PLEC|PRKAB2|PRKD1|PROX1|RALB|SLC10A1|TFRC|TSC2|UPP1|WNT9B|YARS1|EIF2AK3|ATG5|GDF3|PLIN3|GAS2L1|SHANK2|USP33|KIF26A|STK26|SLC38A2|UGT1A1|TRPV4|ABCG5|TMEM135|PPP1R9B|MFSD2A|SESN3|BHLHA15|EIF2AK4
Reactome Gene Sets	6	R-HSA-382551	Transport of small molecules		4dOES vs. C 5%	-5.8	-8.1	3	7	30293	727	506	36	7.1	1.1	48|489|818|1497|3949|4023|5034|5125|5711|6505|6507|7037|7419|8714|9058|9153|9154|9491|11160|23327|23428|25800|51599|54331|55144|55911|56172|56302|57192|59341|79895|85414|94015|121260|133308|282679	ACO1|ATP2A3|CAMK2G|CTNS|LDLR|LPL|P4HB|PCSK5|PSMD5|SLC1A1|SLC1A3|TFRC|VDAC3|ABCC3|SLC13A2|SLC28A2|SLC28A1|PSMF1|ERLIN2|NEDD4L|SLC7A8|SLC39A6|LSR|GNG2|LRRC8D|APOBR|ANKH|TRPV5|MCOLN1|TRPV4|ATP8B4|SLC45A3|TTYH2|SLC15A4|SLC9B2|AQP11
GO Cellular Components	20	GO:0098858	actin-based cell projection		7dOES vs. C 20%	-5.7	-7.9	3.3	7.1	30293	225	1167	29	2.5	0.46	960|1605|1836|3655|4254|4430|4642|5174|5357|5420|6624|8326|8692|9455|10123|10381|10809|22902|23428|25861|25932|26031|55740|59341|64787|84168|84687|286262|388325	CD44|DAG1|SLC26A2|ITGA6|KITLG|MYO1B|MYO1D|PDZK1|PLS1|PODXL|FSCN1|FZD9|HYAL2|HOMER2|ARL4C|TUBB3|STARD10|RUFY3|SLC7A8|WHRN|CLIC4|OSBPL3|ENAH|TRPV4|EPS8L2|ANTXR1|PPP1R9B|TPRN|SCIMP
GO Cellular Components	20	GO:0005769	early endosome		7dOES vs. C 20%	-5.7	-7.9	2.6	6.7	30293	427	1167	43	3.7	0.55	666|857|1201|2889|3631|3949|4012|4430|4642|5867|6505|6643|7037|7803|8943|9135|9146|9516|9896|10043|10938|23200|23307|23516|26060|26088|26985|29886|30846|54472|54520|55654|57679|64284|79890|79971|84343|89780|91947|121260|129285|261729|401548	BOK|CAV1|CLN3|RAPGEF1|INPP4A|LDLR|LNPEP|MYO1B|MYO1D|RAB4A|SLC1A1|SNX2|TFRC|PTP4A1|AP3D1|RABEP1|HGS|LITAF|FIG4|TOM1|EHD1|ATP11B|FKBP15|SLC39A14|APPL1|GGA1|AP3M1|SNX8|EHD2|TOLLIP|CCDC93|TMEM127|ALS2|RAB17|RIN3|WLS|HPS3|WNT3A|ARRDC4|SLC15A4|PPP1R21|STEAP2|SNX30
GO Cellular Components	20	GO:0030139	endocytic vesicle		4dOES vs. C 20%	-5.7	-7.9	4	7.4	30293	350	523	24	4.6	0.91	19|409|533|752|818|1211|1213|1785|1839|3482|3949|4036|4193|4218|4646|6892|8674|8766|25921|26060|57192|79971|388325|100506658	ABCA1|ARRB2|ATP6V0B|FMNL1|CAMK2G|CLTA|CLTC|DNM2|HBEGF|IGF2R|LDLR|LRP2|MDM2|RAB8A|MYO6|TAPBP|VAMP4|RAB11A|ZDHHC5|APPL1|MCOLN1|WLS|SCIMP|OCLN
GO Cellular Components	20	GO:0005925	focal adhesion		4dOES vs. C 5%	-5.7	-7.8	3.7	7.3	30293	421	506	26	5.1	0.98	375|823|847|960|977|1266|1785|1803|1948|2261|3315|3655|3716|4267|5034|5297|5328|6641|10580|10982|25996|30011|51474|55740|59341|83660	ARF1|CAPN1|CAT|CD44|CD151|CNN3|DNM2|DPP4|EFNB2|FGFR3|HSPB1|ITGA6|JAK1|CD99|P4HB|PI4KA|PLAU|SNTB1|SORBS1|MAPRE2|REXO2|SH3KBP1|LIMA1|ENAH|TRPV4|TLN2
GO Cellular Components	20	GO:0000139	Golgi membrane		7dOES vs. C 20%	-5.7	-8	2.2	6.5	30293	672	1167	58	5	0.64	375|682|857|1201|1718|1785|2013|2650|3265|3998|4218|4245|4851|4853|5007|5871|6836|8674|8692|8869|8943|9159|9218|9276|9486|9516|9867|9896|10317|10484|10488|10610|10678|10960|11070|22820|22883|23033|25789|25921|26286|53947|54732|55331|55625|55851|64689|79158|79586|79971|80762|84302|93210|113829|152007|201475|261729|374907	ARF1|BSG|CAV1|CLN3|DHCR24|DNM2|EMP2|GCNT1|HRAS|LMAN1|RAB8A|MGAT1|NOTCH1|NOTCH2|OSBP|MAP4K2|SURF4|VAMP4|HYAL2|ST3GAL5|AP3D1|PCSK7|VAPA|COPB2|CHST10|LITAF|PJA2|FIG4|B3GALT5|SEC23A|CREB3|ST6GALNAC2|B3GNT2|LMAN2|TMEM115|COPG1|CLSTN1|DOP1A|TMEM59L|ZDHHC5|ARFGAP3|A4GALT|TMED9|ACER3|ZDHHC7|PSENEN|GORASP1|GNPTAB|CHPF|WLS|NDFIP1|PGAP4|PGAP3|SLC35A4|GLIPR2|RAB12|STEAP2|B3GNT8
GO Biological Processes	19	GO:0061024	membrane organization	19_GO:0009987 cellular process	7dOES vs. C 5%	-5.7	-7.9	2.5	6.7	30293	757	754	47	6.2	0.88	207|292|375|998|1201|1785|1793|1803|2013|3099|3303|4155|4218|4363|5243|6609|6647|6812|7905|8943|9135|9144|9697|9871|9885|9919|10113|10328|23130|23399|26517|26521|29091|29763|29927|54543|54978|55735|55971|79895|80148|80183|81037|84879|93099|115209|100133941	AKT1|SLC25A5|ARF1|CDC42|CLN3|DNM2|DOCK1|DPP4|EMP2|HK2|HSPA1A|MBP|RAB8A|ABCC1|ABCB1|SMPD1|SOD1|STXBP1|REEP5|AP3D1|RABEP1|SYNGR2|TRAM2|SEC24D|OSBPL2|SEC16A|PREB|EMC8|ATG2A|CTDNEP1|TIMM13|TIMM8B|STXBP6|PACSIN3|SEC61A1|TOMM7|SLC35F6|DNAJC11|BAIAP2L1|ATP8B4|SLC66A2|RUBCNL|CLPTM1L|MFSD2A|DMKN|OMA1|CD24
GO Cellular Components	20	GO:0031966	mitochondrial membrane		7dOES vs. C 20%	-5.7	-7.9	2.1	6.4	30293	762	1167	63	5.4	0.66	292|445|513|666|841|1337|1350|1355|1468|1537|1583|1727|2182|2628|3162|3283|4129|4696|4700|4702|4705|4726|5339|5832|6390|6687|7316|7419|7879|8326|9489|9868|10165|10452|10469|10632|10975|25915|26521|29088|29957|51537|51660|54543|55052|55572|55735|56848|64979|65084|80024|84709|91689|91942|123096|125988|126328|133308|192111|253512|374986|400916|548596	SLC25A5|ASS1|ATP5F1D|BOK|CASP8|COX6A1|COX7C|COX15|SLC25A10|CYC1|CYP11A1|CYB5R3|ACSL4|GATM|HMOX1|HSD3B1|MAOB|NDUFA3|NDUFA6|NDUFA8|NDUFA10|NDUFS6|PLEC|ALDH18A1|SDHB|SPG7|UBC|VDAC3|RAB7A|FZD9|PGS1|TOMM70|SLC25A13|TOMM40|TIMM44|ATP5MG|UQCR11|NDUFAF3|TIMM8B|MRPL15|SLC25A24|MTFP1|MPC1|TOMM7|MRPL20|FOXRED1|DNAJC11|SPHK2|MRPL36|TMEM135|SLC8B1|MGARP|SMDT1|NDUFAF2|SLC25A29|MICOS13|NDUFA11|SLC9B2|PGAM5|SLC2…
GO Biological Processes	19	GO:0031175	neuron projection development	19_GO:0032502 developmental process	7dOES vs. C 20%	-5.7	-7.9	2.2	6.5	30293	691	1167	59	5.1	0.64	107|133|322|1399|1605|1785|1948|2049|2260|3066|3110|3569|3800|4036|4218|4548|4747|4756|4851|4853|4897|5357|5590|5747|6654|6794|6812|7345|7368|7414|7846|8543|8636|9218|9448|9922|10298|10381|10427|10494|10509|10678|10938|11021|23032|25861|25894|29967|51199|54538|55740|57679|80128|84687|84709|89780|168620|286262|440275	ADCY1|ADM|APBB1|CRKL|DAG1|DNM2|EFNB2|EPHB3|FGFR1|HDAC2|MNX1|IL6|KIF5C|LRP2|RAB8A|MTR|NEFL|NEO1|NOTCH1|NOTCH2|NRCAM|PLS1|PRKCZ|PTK2|SOS1|STK11|STXBP1|UCHL1|UGT8|VCL|TUBA1A|LMO4|SSNA1|VAPA|MAP4K4|IQSEC1|PAK4|TUBB3|SEC24B|STK25|SEMA4B|B3GNT2|EHD1|RAB35|USP33|WHRN|PLEKHG4|LRP12|NIN|ROBO4|ENAH|ALS2|TRIM46|PPP1R9B|MGARP|WNT3A|BHLHA15|TPRN|EIF2AK4
GO Molecular Functions	21	GO:0016491	oxidoreductase activity		7dOES vs. C 5%	-5.7	-7.9	2.5	6.7	30293	731	754	46	6.1	0.87	216|223|224|316|593|644|847|1337|1355|1727|1728|2876|2877|2878|3162|3283|3417|3419|4199|4524|4843|5034|5052|5447|6307|6647|6713|7296|7837|9380|10975|11315|29920|50814|51075|54495|55572|56931|79154|80853|84678|84883|127281|143686|145226|261729	ALDH1A1|ALDH9A1|ALDH3A2|AOX1|BCKDHA|BLVRA|CAT|COX6A1|COX15|CYB5R3|NQO1|GPX1|GPX2|GPX3|HMOX1|HSD3B1|IDH1|IDH3A|ME1|MTHFR|NOS2|P4HB|PRDX1|POR|MSMO1|SOD1|SQLE|TXNRD1|PXDN|GRHPR|UQCR11|PARK7|PYCR2|NSDHL|TMX2|TMX3|FOXRED1|DUS3L|DHRS11|KDM7A|KDM2B|AIFM2|PRXL2B|SESN3|RDH12|STEAP2
GO Biological Processes	19	GO:0030163	protein catabolic process	19_GO:0008152 metabolic process	4dOES vs. C 20%	-5.7	-8	2.9	6.9	30293	710	523	36	6.9	1.1	409|1047|1075|2629|3423|3949|4012|4189|4193|4321|4851|5611|5641|5663|5683|6502|7267|7324|7337|9361|9690|9709|9867|9921|9928|10013|10444|23008|23014|51185|54982|57520|64326|91544|123803|387921	ARRB2|CLGN|CTSC|GBA1|IDS|LDLR|LNPEP|DNAJB9|MDM2|MMP12|NOTCH1|DNAJC3|LGMN|PSEN1|PSMA2|SKP2|TTC3|UBE2E1|UBE3A|LONP1|UBE3C|HERPUD1|PJA2|RNF10|KIF14|HDAC6|ZER1|KLHDC10|FBXO21|CRBN|CLN6|HECW2|COP1|UBXN11|NTAN1|NHLRC3
GO Biological Processes	19	GO:0010817	regulation of hormone levels	19_GO:0065007 biological regulation	4dOES vs. C 5%	-5.7	-7.9	3.3	7.1	30293	539	506	30	5.9	1	216|231|818|1385|1497|1803|2260|2266|2822|3283|3569|4041|5034|5125|5587|5653|6777|8322|8694|11315|23428|51768|54658|57104|59341|79154|83875|84876|133308|145226	ALDH1A1|AKR1B1|CAMK2G|CREB1|CTNS|DPP4|FGFR1|FGG|GPLD1|HSD3B1|IL6|LRP5|P4HB|PCSK5|PRKD1|KLK6|STAT5B|FZD4|DGAT1|PARK7|SLC7A8|TM7SF3|UGT1A1|PNPLA2|TRPV4|DHRS11|BCO2|ORAI1|SLC9B2|RDH12
GO Biological Processes	19	GO:0031667	response to nutrient levels	19_GO:0050896 response to stimulus	7dOES vs. C 20%	-5.7	-7.9	2.5	6.6	30293	476	1167	46	3.9	0.57	19|133|207|210|445|847|958|1277|1728|1788|2629|2752|2876|3949|4023|4193|4217|4524|5339|5565|5587|5629|5899|6554|7037|7249|7378|7484|8565|9451|9474|9573|10226|10634|22941|23032|51765|54407|54658|59341|64240|65084|84879|143686|168620|440275	ABCA1|ADM|AKT1|ALAD|ASS1|CAT|CD40|COL1A1|NQO1|DNMT3A|GBA1|GLUL|GPX1|LDLR|LPL|MDM2|MAP3K5|MTHFR|PLEC|PRKAB2|PRKD1|PROX1|RALB|SLC10A1|TFRC|TSC2|UPP1|WNT9B|YARS1|EIF2AK3|ATG5|GDF3|PLIN3|GAS2L1|SHANK2|USP33|STK26|SLC38A2|UGT1A1|TRPV4|ABCG5|TMEM135|MFSD2A|SESN3|BHLHA15|EIF2AK4
GO Biological Processes	19	GO:1901137	carbohydrate derivative biosynthetic process	19_GO:0008152 metabolic process	7dOES vs. C 20%	-5.6	-7.8	2.3	6.5	30293	596	1167	53	4.5	0.61	100|107|271|513|1468|1650|2182|2650|3373|4245|4696|4700|4702|4705|4726|5162|6390|6470|7368|7378|7841|8818|8869|9486|10165|10317|10610|10632|10678|29880|29925|51084|53354|53947|54344|55312|60481|64116|64689|64834|79586|80235|84302|84532|84992|91373|93210|126328|140838|197322|282679|283464|374907	ADA|ADCY1|AMPD2|ATP5F1D|SLC25A10|DDOST|ACSL4|GCNT1|HYAL1|MGAT1|NDUFA3|NDUFA6|NDUFA8|NDUFA10|NDUFS6|PDHB|SDHB|SHMT1|UGT8|UPP1|MOGS|DPM2|ST3GAL5|CHST10|SLC25A13|B3GALT5|ST6GALNAC2|ATP5MG|B3GNT2|ALG5|GMPPB|CRYL1|PANK1|A4GALT|DPM3|RFK|ELOVL5|SLC39A8|GORASP1|ELOVL1|CHPF|PIGZ|PGAP4|ACSS1|PIGY|UAP1L1|PGAP3|NDUFA11|NANP|ACSF3|AQP11|GXYLT1|B3GNT8
GO Cellular Components	20	GO:0030055	cell-substrate junction		7dOES vs. C 5%	-5.6	-7.8	3.1	6.9	30293	431	754	33	4.4	0.75	375|823|847|960|977|998|1266|1308|1785|1803|1948|2261|3303|3383|3655|3716|4659|5034|5297|5328|6522|6641|6840|8496|10395|10580|11135|25996|55740|55901|59341|64759|83660	ARF1|CAPN1|CAT|CD44|CD151|CDC42|CNN3|COL17A1|DNM2|DPP4|EFNB2|FGFR3|HSPA1A|ICAM1|ITGA6|JAK1|PPP1R12A|P4HB|PI4KA|PLAU|SLC4A2|SNTB1|SVIL|PPFIBP1|DLC1|SORBS1|CDC42EP1|REXO2|ENAH|THSD1|TRPV4|TNS3|TLN2
GO Biological Processes	19	GO:0072576	liver morphogenesis	19_GO:0032502 developmental process	7dOES vs. C 5%	-5.6	-7.7	27	12	30293	9	754	6	0.8	0.32	1051|3569|3988|4853|5629|6195	CEBPB|IL6|LIPA|NOTCH2|PROX1|RPS6KA1
GO Biological Processes	19	GO:0080135	regulation of cellular response to stress	19_GO:0050896 response to stimulus	7dOES vs. C 20%	-5.6	-7.8	2.2	6.4	30293	661	1167	57	4.9	0.63	666|754|857|960|1201|1490|1788|2023|3265|4193|4217|4582|4756|5052|5429|5802|5871|6879|7014|7376|8312|8444|9448|9451|9521|9860|9867|9984|10162|10273|10459|10488|10494|10525|10550|11315|23028|26471|27063|28996|29086|29956|54407|55693|55829|59341|79184|83999|84447|84962|91304|115004|153769|220042|282679|388325|441161	BOK|PTTG1IP|CAV1|CD44|CLN3|CCN2|DNMT3A|ENO1|HRAS|MDM2|MAP3K5|MUC1|NEO1|PRDX1|POLH|PTPRS|MAP4K2|TAF7|TERF2|NR1H2|AXIN1|DYRK3|MAP4K4|EIF2AK3|EEF1E1|LRIG2|PJA2|THOC1|LPCAT3|STUB1|MAD2L2|CREB3|STK25|HYOU1|ARL6IP5|PARK7|KDM1A|NUPR1|ANKRD1|HIPK2|BABAM1|CERS2|SLC38A2|KDM4D|SELENOS|TRPV4|BRCC3|KREMEN1|SYVN1|AJUBA|TMEM259|CGAS|SH3RF2|DDIAS|AQP11|SCIMP|OOEP
GO Biological Processes	19	GO:0008202	steroid metabolic process	19_GO:0008152 metabolic process	4dOES vs. C 5%	-5.6	-7.8	4.6	7.7	30293	258	506	20	4	0.87	47|231|847|2260|2629|3283|3930|3949|4041|6307|6713|6777|9885|11160|11161|26031|51474|54658|55911|79154	ACLY|AKR1B1|CAT|FGFR1|GBA1|HSD3B1|LBR|LDLR|LRP5|MSMO1|SQLE|STAT5B|OSBPL2|ERLIN2|ERG28|OSBPL3|LIMA1|UGT1A1|APOBR|DHRS11
WikiPathways	27	WP3888	VEGFA VEGFR2 signaling		7dOES vs. C 5%	-5.6	-7.8	3.1	6.9	30293	432	754	33	4.4	0.75	182|207|998|1192|1385|1500|2266|2549|2876|2889|3065|3265|3303|3383|3486|3998|4193|5034|5328|5331|5499|5587|5592|5803|5867|5868|9510|23753|27044|51564|51763|83442|100506658	JAG1|AKT1|CDC42|CLIC1|CREB1|CTNND1|FGG|GAB1|GPX1|RAPGEF1|HDAC1|HRAS|HSPA1A|ICAM1|IGFBP3|LMAN1|MDM2|P4HB|PLAU|PLCB3|PPP1CA|PRKD1|PRKG1|PTPRZ1|RAB4A|RAB5A|ADAMTS1|SDF2L1|SND1|HDAC7|INPP5K|SH3BGRL3|OCLN
GO Molecular Functions	21	GO:0022853	active monoatomic ion transmembrane transporter activity		7dOES vs. C 20%	-5.5	-7.6	3.2	6.9	30293	244	1167	30	2.6	0.46	489|490|535|1355|1497|1537|2030|6505|6507|6522|6526|6554|6558|9962|9990|10165|23516|25800|26266|50617|54407|57210|57835|64116|80024|84879|121260|133308|254428|284111	ATP2A3|ATP2B1|ATP6V0A1|COX15|CTNS|CYC1|SLC29A1|SLC1A1|SLC1A3|SLC4A2|SLC5A3|SLC10A1|SLC12A2|SLC23A2|SLC12A6|SLC25A13|SLC39A14|SLC39A6|SLC13A4|ATP6V0A4|SLC38A2|SLC45A4|SLC4A5|SLC39A8|SLC8B1|MFSD2A|SLC15A4|SLC9B2|SLC41A1|SLC13A5
GO Biological Processes	19	GO:0048667	cell morphogenesis involved in neuron differentiation	19_GO:0032502 developmental process	7dOES vs. C 5%	-5.5	-7.6	3	6.8	30293	440	754	33	4.4	0.75	107|998|1385|1908|1948|4218|4684|4747|4756|4851|4853|5357|5592|5803|6259|6507|6647|6654|6812|7345|8543|8609|8997|10381|10509|25861|25894|26050|51199|55740|80128|84879|286262	ADCY1|CDC42|CREB1|EDN3|EFNB2|RAB8A|NCAM1|NEFL|NEO1|NOTCH1|NOTCH2|PLS1|PRKG1|PTPRZ1|RYK|SLC1A3|SOD1|SOS1|STXBP1|UCHL1|LMO4|KLF7|KALRN|TUBB3|SEMA4B|WHRN|PLEKHG4|SLITRK5|NIN|ENAH|TRIM46|MFSD2A|TPRN
GO Biological Processes	19	GO:0009792	embryo development ending in birth or egg hatching	19_GO:0032502 developmental process	7dOES vs. C 20%	-5.5	-7.6	2.2	6.3	30293	669	1167	57	4.9	0.63	100|133|207|321|841|1051|1277|1825|2013|2182|2260|2299|2709|2821|3219|3373|4036|4071|4245|4524|4763|4836|4851|4853|5125|5311|5629|7004|7014|7020|7048|7249|7484|8312|8452|8521|8543|8894|9573|9871|10395|10427|10672|23038|27173|50814|54888|55764|55959|60681|81502|84541|84678|89780|113026|201895|203286	ADA|ADM|AKT1|APBA2|CASP8|CEBPB|COL1A1|DSC3|EMP2|ACSL4|FGFR1|FOXI1|GJB5|GPI|HOXB9|HYAL1|LRP2|TM4SF1|MGAT1|MTHFR|NF1|NMT1|NOTCH1|NOTCH2|PCSK5|PKD2|PROX1|TEAD4|TERF2|TFAP2A|TGFBR2|TSC2|WNT9B|AXIN1|CUL3|GCM1|LMO4|EIF2S2|GDF3|SEC24D|DLC1|SEC24B|GNA13|WDTC1|SLC39A1|NSDHL|NSUN2|IFT122|SULF2|FKBP10|HM13|KBTBD8|KDM2B|WNT3A|PLCD3|SMIM14|ANKS6
GO Cellular Components	20	GO:0030027	lamellipodium		7dOES vs. C 20%	-5.5	-7.7	3.5	7	30293	202	1167	27	2.3	0.44	207|322|960|1500|1605|1809|3983|4254|5034|5311|5420|6050|6624|6643|6810|9564|10381|22902|25800|55604|55740|57679|59341|81704|84168|84687|84962	AKT1|APBB1|CD44|CTNND1|DAG1|DPYSL3|ABLIM1|KITLG|P4HB|PKD2|PODXL|RNH1|FSCN1|SNX2|STX4|BCAR1|TUBB3|RUFY3|SLC39A6|CARMIL1|ENAH|ALS2|TRPV4|DOCK8|ANTXR1|PPP1R9B|AJUBA
GO Biological Processes	19	GO:0048871	multicellular organismal-level homeostasis	19_GO:0042592 homeostatic process	7dOES vs. C 5%	-5.5	-7.6	2.7	6.6	30293	601	754	40	5.3	0.82	207|216|292|695|1365|1497|2821|2876|3162|3569|3988|4155|4756|4851|5052|5423|6505|6647|6654|6777|8444|9153|11167|11215|25861|28996|29127|51599|54206|55690|56172|56667|59341|79705|84879|115209|121260|145226|221395|100506658	AKT1|ALDH1A1|SLC25A5|BTK|CLDN3|CTNS|GPI|GPX1|HMOX1|IL6|LIPA|MBP|NEO1|NOTCH1|PRDX1|POLB|SLC1A1|SOD1|SOS1|STAT5B|DYRK3|SLC28A2|FSTL1|AKAP11|WHRN|HIPK2|RACGAP1|LSR|ERRFI1|PACS1|ANKH|MUC13|TRPV4|LRRK1|MFSD2A|OMA1|SLC15A4|RDH12|ADGRF5|OCLN
GO Biological Processes	19	GO:2001234	negative regulation of apoptotic signaling pathway	19_GO:0048519 negative regulation of biological process	7dOES vs. C 20%	-5.5	-7.6	3.2	6.9	30293	244	1167	30	2.6	0.46	207|292|666|754|960|2023|2266|2876|3065|3162|3383|3655|4150|4193|4335|4582|7057|8326|8837|10449|10488|10525|10625|11315|23028|55829|84447|85450|220042|246330	AKT1|SLC25A5|BOK|PTTG1IP|CD44|ENO1|FGG|GPX1|HDAC1|HMOX1|ICAM1|ITGA6|MAZ|MDM2|MNT|MUC1|THBS1|FZD9|CFLAR|ACAA2|CREB3|HYOU1|IVNS1ABP|PARK7|KDM1A|SELENOS|SYVN1|ITPRIP|DDIAS|PELI3
GO Biological Processes	19	GO:0055086	nucleobase-containing small molecule metabolic process	19_GO:0008152 metabolic process	7dOES vs. C 20%	-5.5	-7.7	2.3	6.4	30293	599	1167	53	4.5	0.61	100|107|271|513|669|1497|1728|2023|2182|2592|2821|3735|3939|4245|4696|4700|4702|4705|4726|5091|5162|5211|5226|6390|6470|7378|8226|8930|10157|10165|10632|10924|11315|23028|23463|25996|29925|51071|53354|55190|55191|55312|60481|64834|79581|84532|84649|91373|126328|160428|170685|197322|646625	ADA|ADCY1|AMPD2|ATP5F1D|BPGM|CTNS|NQO1|ENO1|ACSL4|GALT|GPI|KARS1|LDHA|MGAT1|NDUFA3|NDUFA6|NDUFA8|NDUFA10|NDUFS6|PC|PDHB|PFKL|PGD|SDHB|SHMT1|UPP1|PUDP|MBD4|AASS|SLC25A13|ATP5MG|SMPDL3A|PARK7|KDM1A|ICMT|REXO2|GMPPB|DERA|PANK1|NUDT11|NADSYN1|RFK|ELOVL5|ELOVL1|SLC52A2|ACSS1|DGAT2|UAP1L1|NDUFA11|ALDH1L2|NUDT10|ACSF3|URAD
KEGG Pathway	24	hsa05200	Pathways in cancer		7dOES vs. C 5%	-5.5	-7.6	2.8	6.7	30293	531	754	37	4.9	0.79	107|182|207|317|818|890|998|1613|1728|2261|2264|3065|3162|3265|3569|3655|3716|4041|4193|4292|4843|4851|4853|5331|5899|5915|6257|6654|6777|7296|7484|8322|9138|26060|26508|27436|54331	ADCY1|JAG1|AKT1|APAF1|CAMK2G|CCNA2|CDC42|DAPK3|NQO1|FGFR3|FGFR4|HDAC1|HMOX1|HRAS|IL6|ITGA6|JAK1|LRP5|MDM2|MLH1|NOS2|NOTCH1|NOTCH2|PLCB3|RALB|RARB|RXRB|SOS1|STAT5B|TXNRD1|WNT9B|FZD4|ARHGEF1|APPL1|HEYL|EML4|GNG2
GO Molecular Functions	21	GO:0016773	phosphotransferase activity, alcohol group as acceptor		7dOES vs. C 20%	-5.5	-7.6	2.2	6.3	30293	670	1167	57	4.9	0.63	156|207|701|818|1018|1613|2049|2260|2261|2264|2580|3716|3932|4217|5170|5211|5297|5565|5580|5587|5590|5597|5747|5871|6195|6197|6794|7048|7273|7297|8317|8444|8566|8569|8844|8999|9448|9451|9807|10298|10494|10553|10769|10922|23139|28996|51765|53354|55312|56164|56848|57118|79705|84687|90956|388228|440275	GRK2|AKT1|BUB1B|CAMK2G|CDK3|DAPK3|EPHB3|FGFR1|FGFR3|FGFR4|GAK|JAK1|LCK|MAP3K5|PDPK1|PFKL|PI4KA|PRKAB2|PRKCD|PRKD1|PRKCZ|MAPK6|PTK2|MAP4K2|RPS6KA1|RPS6KA3|STK11|TGFBR2|TTN|TYK2|CDC7|DYRK3|PDXK|MKNK1|KSR1|CDKL2|MAP4K4|EIF2AK3|IP6K1|PAK4|STK25|HTATIP2|PLK2|FASTK|MAST2|HIPK2|STK26|PANK1|RFK|STK31|SPHK2|CAMK1D|LRRK1|PPP1R9B|ADCK2|SBK1|EIF2AK4
GO Biological Processes	19	GO:0043549	regulation of kinase activity	19_GO:0008152 metabolic process	7dOES vs. C 20%	-5.5	-7.6	2.4	6.4	30293	536	1167	49	4.2	0.59	207|857|890|894|900|958|1917|2013|2260|2261|2264|2629|3265|4041|4217|4763|5170|5580|5629|5747|5871|5899|5912|5934|6609|6794|6879|7048|7057|7249|7273|7345|7453|8312|8543|8692|8844|9146|9928|10040|11315|51637|57679|64061|81848|84722|84959|116986|129138	AKT1|CAV1|CCNA2|CCND2|CCNG1|CD40|EEF1A2|EMP2|FGFR1|FGFR3|FGFR4|GBA1|HRAS|LRP5|MAP3K5|NF1|PDPK1|PRKCD|PROX1|PTK2|MAP4K2|RALB|RAP2B|RBL2|SMPD1|STK11|TAF7|TGFBR2|THBS1|TSC2|TTN|UCHL1|WARS1|AXIN1|LMO4|HYAL2|KSR1|HGS|KIF14|TOM1L1|PARK7|RTRAF|ALS2|TSPYL2|SPRY4|PSRC1|UBASH3B|AGAP2|ANKRD54
GO Biological Processes	19	GO:0120035	regulation of plasma membrane bounded cell projection organization	19_GO:0050789 regulation of biological process	4dOES vs. C 5%	-5.5	-7.6	3	6.8	30293	656	506	33	6.5	1.1	818|960|1201|1523|1809|1948|2260|3655|4690|5217|5357|5420|5580|5587|5653|5802|7422|8322|9762|11344|23258|23327|26051|57520|57787|59341|64284|64689|64787|80128|84709|84879|386724	CAMK2G|CD44|CLN3|CUX1|DPYSL3|EFNB2|FGFR1|ITGA6|NCK1|PFN2|PLS1|PODXL|PRKCD|PRKD1|KLK6|PTPRS|VEGFA|FZD4|LZTS3|TWF2|DENND5A|NEDD4L|PPP1R16B|HECW2|MARK4|TRPV4|RAB17|GORASP1|EPS8L2|TRIM46|MGARP|MFSD2A|AMIGO3
GO Biological Processes	19	GO:0051223	regulation of protein transport	19_GO:0051179 localization	7dOES vs. C 20%	-5.5	-7.6	2.5	6.5	30293	438	1167	43	3.7	0.55	322|654|1113|1201|2182|2266|3172|3569|4041|4193|4218|4756|4763|4843|4856|4946|5007|5211|5580|5587|5590|6558|6717|6810|7273|7376|8111|8692|9818|10956|11315|22902|23086|27063|51569|53371|55741|79971|80024|80762|84876|91942|133308	APBB1|BMP6|CHGA|CLN3|ACSL4|FGG|HNF4A|IL6|LRP5|MDM2|RAB8A|NEO1|NF1|NOS2|CCN3|OAZ1|OSBP|PFKL|PRKCD|PRKD1|PRKCZ|SLC12A2|SRI|STX4|TTN|NR1H2|GPR68|HYAL2|NUP58|OS9|PARK7|RUFY3|EXPH5|ANKRD1|UFM1|NUP54|EDEM2|WLS|SLC8B1|NDFIP1|ORAI1|NDUFAF2|SLC9B2
GO Biological Processes	19	GO:0070848	response to growth factor	19_GO:0050896 response to stimulus	7dOES vs. C 20%	-5.5	-7.6	2.4	6.4	30293	519	1167	48	4.1	0.58	207|409|654|847|857|890|960|1277|1399|1490|2260|2261|2264|2549|2889|3065|3066|3373|3693|4036|4141|4193|4851|4853|5170|5587|5641|5747|6654|6777|7048|7057|8692|8837|9564|9592|10938|11021|25878|26060|26508|27063|28996|54541|64762|84687|285704|644815	AKT1|ARRB2|BMP6|CAT|CAV1|CCNA2|CD44|COL1A1|CRKL|CCN2|FGFR1|FGFR3|FGFR4|GAB1|RAPGEF1|HDAC1|HDAC2|HYAL1|ITGB5|LRP2|MARS1|MDM2|NOTCH1|NOTCH2|PDPK1|PRKD1|LGMN|PTK2|SOS1|STAT5B|TGFBR2|THBS1|HYAL2|CFLAR|BCAR1|IER2|EHD1|RAB35|MXRA5|APPL1|HEYL|ANKRD1|HIPK2|DDIT4|GAREM1|PPP1R9B|RGMB|FAM83G
GO Biological Processes	19	GO:0008202	steroid metabolic process	19_GO:0008152 metabolic process	7dOES vs. C 20%	-5.5	-7.6	3.1	6.8	30293	258	1167	31	2.7	0.47	19|133|847|1583|1718|1727|2099|2260|2629|3283|3930|3949|4036|4041|5007|5641|5825|6307|6609|6777|9486|9885|10449|11160|11161|26031|50814|51170|54658|55911|79154	ABCA1|ADM|CAT|CYP11A1|DHCR24|CYB5R3|ESR1|FGFR1|GBA1|HSD3B1|LBR|LDLR|LRP2|LRP5|OSBP|LGMN|ABCD3|MSMO1|SMPD1|STAT5B|CHST10|OSBPL2|ACAA2|ERLIN2|ERG28|OSBPL3|NSDHL|HSD17B11|UGT1A1|APOBR|DHRS11
GO Biological Processes	19	GO:1905039	carboxylic acid transmembrane transport	19_GO:0051179 localization	7dOES vs. C 20%	-5.4	-7.6	4	7.2	30293	142	1167	22	1.9	0.4	1201|1468|4036|4363|5243|5825|5826|6505|6507|6545|9962|10165|10550|23428|51660|54407|54896|55144|121260|123096|124935|284111	CLN3|SLC25A10|LRP2|ABCC1|ABCB1|ABCD3|ABCD4|SLC1A1|SLC1A3|SLC7A4|SLC23A2|SLC25A13|ARL6IP5|SLC7A8|MPC1|SLC38A2|SLC66A1|LRRC8D|SLC15A4|SLC25A29|SLC43A2|SLC13A5
GO Biological Processes	19	GO:0019725	cellular homeostasis	19_GO:0042592 homeostatic process	7dOES vs. C 5%	-5.4	-7.5	2.5	6.5	30293	680	754	43	5.7	0.84	48|375|490|535|958|1201|1203|1728|1908|2744|2876|3099|3162|3383|3569|3932|4756|4843|5029|5052|6505|6507|6522|6647|7037|7296|9990|23516|25800|28999|51218|54896|55144|56172|57521|59341|64428|64710|81628|94107|261729|282679|388962	ACO1|ARF1|ATP2B1|ATP6V0A1|CD40|CLN3|CLN5|NQO1|EDN3|GLS|GPX1|HK2|HMOX1|ICAM1|IL6|LCK|NEO1|NOS2|P2RY2|PRDX1|SLC1A1|SLC1A3|SLC4A2|SOD1|TFRC|TXNRD1|SLC12A6|SLC39A14|SLC39A6|KLF15|GLRX5|SLC66A1|LRRC8D|ANKH|RPTOR|TRPV4|CIAO3|NUCKS1|TSC22D4|TMEM203|STEAP2|AQP11|BOLA3
GO Biological Processes	19	GO:0071363	cellular response to growth factor stimulus	19_GO:0050896 response to stimulus	7dOES vs. C 20%	-5.4	-7.6	2.4	6.4	30293	488	1167	46	3.9	0.57	207|409|654|847|857|890|960|1277|1399|1490|2260|2261|2264|2549|2889|3065|3066|3373|3693|4036|4141|4193|4851|4853|5170|5587|5641|5747|6654|6777|7048|7057|8692|8837|9564|10938|11021|26060|26508|27063|28996|54541|64762|84687|285704|644815	AKT1|ARRB2|BMP6|CAT|CAV1|CCNA2|CD44|COL1A1|CRKL|CCN2|FGFR1|FGFR3|FGFR4|GAB1|RAPGEF1|HDAC1|HDAC2|HYAL1|ITGB5|LRP2|MARS1|MDM2|NOTCH1|NOTCH2|PDPK1|PRKD1|LGMN|PTK2|SOS1|STAT5B|TGFBR2|THBS1|HYAL2|CFLAR|BCAR1|EHD1|RAB35|APPL1|HEYL|ANKRD1|HIPK2|DDIT4|GAREM1|PPP1R9B|RGMB|FAM83G
GO Cellular Components	20	GO:0005925	focal adhesion		7dOES vs. C 5%	-5.4	-7.5	3.1	6.8	30293	421	754	32	4.2	0.73	375|823|847|960|977|998|1266|1785|1803|1948|2261|3303|3383|3655|3716|4659|5034|5297|5328|6522|6641|6840|8496|10395|10580|11135|25996|55740|55901|59341|64759|83660	ARF1|CAPN1|CAT|CD44|CD151|CDC42|CNN3|DNM2|DPP4|EFNB2|FGFR3|HSPA1A|ICAM1|ITGA6|JAK1|PPP1R12A|P4HB|PI4KA|PLAU|SLC4A2|SNTB1|SVIL|PPFIBP1|DLC1|SORBS1|CDC42EP1|REXO2|ENAH|THSD1|TRPV4|TNS3|TLN2
GO Molecular Functions	21	GO:0030695	GTPase regulator activity		7dOES vs. C 5%	-5.4	-7.6	2.9	6.7	30293	487	754	35	4.6	0.77	216|1122|1124|1793|2889|3267|5866|6654|8997|9135|9138|9922|10113|10395|23258|23329|23526|25771|25791|25894|26000|29127|29984|50618|51306|54206|57568|57679|64787|79890|116985|116986|128239|192111|259173	ALDH1A1|CHML|CHN2|DOCK1|RAPGEF1|AGFG1|RAB3IL1|SOS1|KALRN|RABEP1|ARHGEF1|IQSEC1|PREB|DLC1|DENND5A|TBC1D30|ARHGAP45|TBC1D22A|NGEF|PLEKHG4|TBC1D10B|RACGAP1|RHOD|ITSN2|FAM13B|ERRFI1|SIPA1L2|ALS2|EPS8L2|RIN3|ARAP1|AGAP2|IQGAP3|PGAM5|ALS2CL
GO Biological Processes	19	GO:0098657	import into cell	19_GO:0051179 localization	4dOES vs. C 20%	-5.4	-7.5	2.9	6.6	30293	708	523	35	6.7	1.1	19|156|409|1211|1213|1454|1785|1794|3161|3177|3482|3683|3949|4036|4041|4646|5580|5663|6505|6507|7249|7337|8871|8943|9322|11315|23516|54407|55604|57488|59341|66000|66036|121260|286676	ABCA1|GRK2|ARRB2|CLTA|CLTC|CSNK1E|DNM2|DOCK2|HMMR|SLC29A2|IGF2R|ITGAL|LDLR|LRP2|LRP5|MYO6|PRKCD|PSEN1|SLC1A1|SLC1A3|TSC2|UBE3A|SYNJ2|AP3D1|TRIP10|PARK7|SLC39A14|SLC38A2|CARMIL1|ESYT2|TRPV4|TMEM108|MTMR9|SLC15A4|ILDR1
GO Molecular Functions	21	GO:0015318	inorganic molecular entity transmembrane transporter activity		7dOES vs. C 5%	-5.4	-7.5	2.5	6.4	30293	684	754	43	5.7	0.84	292|490|513|535|1186|1192|1355|1497|3709|4363|6505|6507|6520|6522|6526|6554|8714|8884|9153|9154|9725|9962|9990|10632|23516|25800|26266|29927|54020|54407|56172|56302|57192|59341|80727|84876|84879|85414|94015|115584|121260|253512|282679	SLC25A5|ATP2B1|ATP5F1D|ATP6V0A1|CLCN7|CLIC1|COX15|CTNS|ITPR2|ABCC1|SLC1A1|SLC1A3|SLC3A2|SLC4A2|SLC5A3|SLC10A1|ABCC3|SLC5A6|SLC28A2|SLC28A1|TMEM63A|SLC23A2|SLC12A6|ATP5MG|SLC39A14|SLC39A6|SLC13A4|SEC61A1|SLC37A1|SLC38A2|ANKH|TRPV5|MCOLN1|TRPV4|TTYH3|ORAI1|MFSD2A|SLC45A3|TTYH2|SLC5A11|SLC15A4|SLC25A30|AQP11
GO Molecular Functions	21	GO:0016301	kinase activity		7dOES vs. C 20%	-5.4	-7.6	2.1	6.3	30293	725	1167	60	5.1	0.65	156|207|701|818|1018|1613|2049|2260|2261|2264|2580|3716|3932|4217|5170|5211|5297|5565|5580|5587|5590|5597|5747|5832|5871|6195|6197|6794|7048|7273|7297|8317|8444|8566|8569|8844|8999|9448|9451|9807|10298|10494|10553|10769|10922|22928|23139|28996|51765|53354|55312|56164|56848|57118|79705|84687|90956|388228|440275|548596	GRK2|AKT1|BUB1B|CAMK2G|CDK3|DAPK3|EPHB3|FGFR1|FGFR3|FGFR4|GAK|JAK1|LCK|MAP3K5|PDPK1|PFKL|PI4KA|PRKAB2|PRKCD|PRKD1|PRKCZ|MAPK6|PTK2|ALDH18A1|MAP4K2|RPS6KA1|RPS6KA3|STK11|TGFBR2|TTN|TYK2|CDC7|DYRK3|PDXK|MKNK1|KSR1|CDKL2|MAP4K4|EIF2AK3|IP6K1|PAK4|STK25|HTATIP2|PLK2|FASTK|SEPHS2|MAST2|HIPK2|STK26|PANK1|RFK|STK31|SPHK2|CAMK1D|LRRK1|PPP1R9B|ADCK2|SBK1|EIF2AK4|CKMT1A
GO Biological Processes	19	GO:0008610	lipid biosynthetic process	19_GO:0008152 metabolic process	4dOES vs. C 5%	-5.4	-7.5	3.1	6.8	30293	594	506	31	6.1	1.1	47|231|1201|2629|3283|3631|3930|4023|5297|5565|5587|6307|6713|8396|8560|8694|9885|10162|11161|23659|26031|51763|55331|55500|57104|79154|84879|84992|129303|142891|729920	ACLY|AKR1B1|CLN3|GBA1|HSD3B1|INPP4A|LBR|LPL|PI4KA|PRKAB2|PRKD1|MSMO1|SQLE|PIP4K2B|DEGS1|DGAT1|OSBPL2|LPCAT3|ERG28|PLA2G15|OSBPL3|INPP5K|ACER3|ETNK1|PNPLA2|DHRS11|MFSD2A|PIGY|TMEM150A|SAMD8|CRPPA
GO Molecular Functions	21	GO:0060090	molecular adaptor activity		7dOES vs. C 20%	-5.4	-7.5	2.3	6.3	30293	622	1167	54	4.6	0.61	182|322|409|636|676|857|1355|1399|2549|3092|3181|3265|3949|4023|4747|5174|5331|6301|6624|6654|6810|7048|8202|8312|8452|8504|8844|9455|9472|9868|10273|10580|10634|11161|22941|23053|23130|51343|54463|54472|54487|54514|55527|55803|55824|55909|58512|85439|91947|92369|92714|115004|117854|388325	JAG1|APBB1|ARRB2|BICD1|BRDT|CAV1|COX15|CRKL|GAB1|HIP1|HNRNPA2B1|HRAS|LDLR|LPL|NEFL|PDZK1|PLCB3|SARS1|FSCN1|SOS1|STX4|TGFBR2|NCOA3|AXIN1|CUL3|PEX3|KSR1|HOMER2|AKAP6|TOMM70|STUB1|SORBS1|GAS2L1|ERG28|SHANK2|ZSWIM8|ATG2A|FZR1|RETREG1|TOLLIP|DGCR8|DDX4|FEM1A|ADAP2|PAG1|BIN3|DLGAP3|STON2|ARRDC4|SPSB4|ARRDC1|CGAS|TRIM6|SCIMP
GO Biological Processes	19	GO:0050801	monoatomic ion homeostasis	19_GO:0042592 homeostatic process	7dOES vs. C 20%	-5.4	-7.5	2.4	6.4	30293	507	1167	47	4	0.58	48|375|489|490|535|654|666|857|958|1201|1203|2260|3162|3932|4756|5029|5311|6505|6507|6522|6558|6717|7037|7879|7922|8326|8692|9217|9990|23516|25800|25932|50617|56172|57217|57835|59341|64116|79901|80024|80762|91689|94107|133308|254428|261729|282679	ACO1|ARF1|ATP2A3|ATP2B1|ATP6V0A1|BMP6|BOK|CAV1|CD40|CLN3|CLN5|FGFR1|HMOX1|LCK|NEO1|P2RY2|PKD2|SLC1A1|SLC1A3|SLC4A2|SLC12A2|SRI|TFRC|RAB7A|SLC39A7|FZD9|HYAL2|VAPB|SLC12A6|SLC39A14|SLC39A6|CLIC4|ATP6V0A4|ANKH|TTC7A|SLC4A5|TRPV4|SLC39A8|CYBRD1|SLC8B1|NDFIP1|SMDT1|TMEM203|SLC9B2|SLC41A1|STEAP2|AQP11
GO Molecular Functions	21	GO:0060589	nucleoside-triphosphatase regulator activity		7dOES vs. C 5%	-5.4	-7.6	2.9	6.7	30293	487	754	35	4.6	0.77	216|1122|1124|1793|2889|3267|5866|6654|8997|9135|9138|9922|10113|10395|23258|23329|23526|25771|25791|25894|26000|29127|29984|50618|51306|54206|57568|57679|64787|79890|116985|116986|128239|192111|259173	ALDH1A1|CHML|CHN2|DOCK1|RAPGEF1|AGFG1|RAB3IL1|SOS1|KALRN|RABEP1|ARHGEF1|IQSEC1|PREB|DLC1|DENND5A|TBC1D30|ARHGAP45|TBC1D22A|NGEF|PLEKHG4|TBC1D10B|RACGAP1|RHOD|ITSN2|FAM13B|ERRFI1|SIPA1L2|ALS2|EPS8L2|RIN3|ARAP1|AGAP2|IQGAP3|PGAM5|ALS2CL
GO Biological Processes	19	GO:1903825	organic acid transmembrane transport	19_GO:0051179 localization	7dOES vs. C 20%	-5.4	-7.5	4	7.2	30293	143	1167	22	1.9	0.4	1201|1468|4036|4363|5243|5825|5826|6505|6507|6545|9962|10165|10550|23428|51660|54407|54896|55144|121260|123096|124935|284111	CLN3|SLC25A10|LRP2|ABCC1|ABCB1|ABCD3|ABCD4|SLC1A1|SLC1A3|SLC7A4|SLC23A2|SLC25A13|ARL6IP5|SLC7A8|MPC1|SLC38A2|SLC66A1|LRRC8D|SLC15A4|SLC25A29|SLC43A2|SLC13A5
GO Cellular Components	20	GO:0048471	perinuclear region of cytoplasm		4dOES vs. C 20%	-5.4	-7.6	2.8	6.7	30293	736	523	36	6.9	1.1	19|547|701|1192|2195|3482|4012|4646|5007|5580|5641|6507|6696|7249|8871|9099|9218|9322|9536|9914|10013|11315|23405|25932|26031|26051|26259|26471|51185|51637|53635|54658|55737|66036|92140|114049	ABCA1|KIF1A|BUB1B|CLIC1|FAT1|IGF2R|LNPEP|MYO6|OSBP|PRKCD|LGMN|SLC1A3|SPP1|TSC2|SYNJ2|USP2|VAPA|TRIP10|PTGES|ATP2C2|HDAC6|PARK7|DICER1|CLIC4|OSBPL3|PPP1R16B|FBXW8|NUPR1|CRBN|RTRAF|PTOV1|UGT1A1|VPS35|MTMR9|MTDH|BUD23
GO Biological Processes	19	GO:0033365	protein localization to organelle	19_GO:0051179 localization	7dOES vs. C 20%	-5.4	-7.5	2.1	6.2	30293	746	1167	61	5.2	0.65	207|439|636|701|754|1113|1200|1277|2099|2580|4193|4218|4321|4763|4851|6117|6794|7014|7249|7879|8504|8943|9135|9146|9218|9688|9697|9735|9868|9903|10328|10452|10469|10615|10634|10938|10956|11021|11215|11315|26060|26088|26108|26521|26985|29927|53371|54472|54543|55176|55690|55764|79158|84687|84709|112770|121504|152877|375323|392509|400916	AKT1|GET3|BICD1|BUB1B|PTTG1IP|CHGA|TPP1|COL1A1|ESR1|GAK|MDM2|RAB8A|MMP12|NF1|NOTCH1|RPA1|STK11|TERF2|TSC2|RAB7A|PEX3|AP3D1|RABEP1|HGS|VAPA|NUP93|TRAM2|KNTC1|TOMM70|KLHL21|EMC8|TOMM40|TIMM44|SPAG5|GAS2L1|EHD1|OS9|RAB35|AKAP11|PARK7|APPL1|GGA1|PYGO1|TIMM8B|AP3M1|SEC61A1|NUP54|TOLLIP|TOMM7|SEC61A2|PACS1|IFT122|GNPTAB|PPP1R9B|MGARP|GLMP|H4C16|FAM53A|LHFPL4|ARL13A|CHCHD10
GO Biological Processes	19	GO:0036293	response to decreased oxygen levels	19_GO:0050896 response to stimulus	7dOES vs. C 5%	-5.4	-7.6	3.5	7	30293	313	754	27	3.6	0.68	207|317|847|890|1365|1788|1803|3099|3162|3709|4193|4524|4843|4851|5024|5034|5328|6505|7037|8322|28996|57521|59341|64428|64506|84709|100133941	AKT1|APAF1|CAT|CCNA2|CLDN3|DNMT3A|DPP4|HK2|HMOX1|ITPR2|MDM2|MTHFR|NOS2|NOTCH1|P2RX3|P4HB|PLAU|SLC1A1|TFRC|FZD4|HIPK2|RPTOR|TRPV4|CIAO3|CPEB1|MGARP|CD24
GO Biological Processes	19	GO:1902074	response to salt	19_GO:0050896 response to stimulus	7dOES vs. C 20%	-5.4	-7.5	2.7	6.5	30293	380	1167	39	3.3	0.53	107|156|210|847|857|890|1277|1399|1788|2260|2266|2664|3066|4193|4524|4747|5024|5029|5311|5339|5641|6505|6507|6558|6609|7057|7273|7846|9455|9474|9868|10165|25932|29957|51760|56172|57192|84687|284111	ADCY1|GRK2|ALAD|CAT|CAV1|CCNA2|COL1A1|CRKL|DNMT3A|FGFR1|FGG|GDI1|HDAC2|MDM2|MTHFR|NEFL|P2RX3|P2RY2|PKD2|PLEC|LGMN|SLC1A1|SLC1A3|SLC12A2|SMPD1|THBS1|TTN|TUBA1A|HOMER2|ATG5|TOMM70|SLC25A13|CLIC4|SLC25A24|SYT17|ANKH|MCOLN1|PPP1R9B|SLC13A5
GO Biological Processes	19	GO:0009636	response to toxic substance	19_GO:0050896 response to stimulus	7dOES vs. C 5%	-5.4	-7.5	3.9	7.2	30293	236	754	23	3.1	0.63	216|847|1728|1788|2052|2876|2877|2878|4155|4193|4747|5052|5174|5243|5445|6647|7296|7837|9429|11315|26471|84883|145226	ALDH1A1|CAT|NQO1|DNMT3A|EPHX1|GPX1|GPX2|GPX3|MBP|MDM2|NEFL|PRDX1|PDZK1|ABCB1|PON2|SOD1|TXNRD1|PXDN|ABCG2|PARK7|NUPR1|AIFM2|RDH12
GO Molecular Functions	21	GO:1901702	salt transmembrane transporter activity		7dOES vs. C 20%	-5.4	-7.5	2.3	6.3	30293	590	1167	52	4.5	0.6	292|489|490|1186|1192|1468|1836|2030|2894|3709|5311|6505|6507|6522|6526|6554|6558|7922|9254|9962|9990|10165|23516|25800|25932|26266|27173|29927|29957|29986|51660|54407|54896|56172|57192|57719|57835|59341|64116|79581|80024|80727|84876|84879|94015|123096|133308|196527|254428|255231|282679|284111	SLC25A5|ATP2A3|ATP2B1|CLCN7|CLIC1|SLC25A10|SLC26A2|SLC29A1|GRID1|ITPR2|PKD2|SLC1A1|SLC1A3|SLC4A2|SLC5A3|SLC10A1|SLC12A2|SLC39A7|CACNA2D2|SLC23A2|SLC12A6|SLC25A13|SLC39A14|SLC39A6|CLIC4|SLC13A4|SLC39A1|SEC61A1|SLC25A24|SLC39A2|MPC1|SLC38A2|SLC66A1|ANKH|MCOLN1|ANO8|SLC4A5|TRPV4|SLC39A8|SLC52A2|SLC8B1|TTYH3|ORAI1|MFSD2A|TTYH2|SLC25A29|SLC9B2|ANO6|SLC41A1|MCOLN2|AQP11|SLC13A5
GO Molecular Functions	21	GO:0015293	symporter activity		7dOES vs. C 5%	-5.4	-7.5	4.9	7.6	30293	147	754	18	2.4	0.56	1497|6505|6507|6526|6554|8884|9153|9154|9962|9990|23516|25800|26266|54407|84879|85414|115584|121260	CTNS|SLC1A1|SLC1A3|SLC5A3|SLC10A1|SLC5A6|SLC28A2|SLC28A1|SLC23A2|SLC12A6|SLC39A14|SLC39A6|SLC13A4|SLC38A2|MFSD2A|SLC45A3|SLC5A11|SLC15A4
WikiPathways	27	WP176	Folate metabolism		7dOES vs. C 20%	-5.3	-7.3	5.6	7.7	30293	69	1167	15	1.3	0.33	19|191|847|2266|2876|2877|2878|3383|3569|3949|4524|4548|6470|10797|55312	ABCA1|AHCY|CAT|FGG|GPX1|GPX2|GPX3|ICAM1|IL6|LDLR|MTHFR|MTR|SHMT1|MTHFD2|RFK
GO Biological Processes	19	GO:0048193	Golgi vesicle transport	19_GO:0051179 localization	7dOES vs. C 20%	-5.3	-7.3	3	6.6	30293	280	1167	32	2.7	0.48	1201|1785|2580|3998|4218|4430|5034|5587|6643|6711|8452|8943|9135|9217|9218|9276|9871|10113|10427|10484|10525|10960|11070|22820|23033|26088|26286|29886|54520|54732|201475|261729	CLN3|DNM2|GAK|LMAN1|RAB8A|MYO1B|P4HB|PRKD1|SNX2|SPTBN1|CUL3|AP3D1|RABEP1|VAPB|VAPA|COPB2|SEC24D|PREB|SEC24B|SEC23A|HYOU1|LMAN2|TMEM115|COPG1|DOP1A|GGA1|ARFGAP3|SNX8|CCDC93|TMED9|RAB12|STEAP2
GO Biological Processes	19	GO:0006873	intracellular monoatomic ion homeostasis	19_GO:0042592 homeostatic process	7dOES vs. C 20%	-5.3	-7.3	2.5	6.4	30293	432	1167	42	3.6	0.55	48|375|489|490|535|654|666|857|958|1201|1203|3162|3932|4756|5029|5311|6505|6507|6522|6558|6717|7037|7879|7922|8326|9217|23516|25800|25932|50617|57217|57835|59341|64116|79901|80024|80762|91689|94107|254428|261729|282679	ACO1|ARF1|ATP2A3|ATP2B1|ATP6V0A1|BMP6|BOK|CAV1|CD40|CLN3|CLN5|HMOX1|LCK|NEO1|P2RY2|PKD2|SLC1A1|SLC1A3|SLC4A2|SLC12A2|SRI|TFRC|RAB7A|SLC39A7|FZD9|VAPB|SLC39A14|SLC39A6|CLIC4|ATP6V0A4|TTC7A|SLC4A5|TRPV4|SLC39A8|CYBRD1|SLC8B1|NDFIP1|SMDT1|TMEM203|SLC41A1|STEAP2|AQP11
GO Biological Processes	19	GO:0006886	intracellular protein transport	19_GO:0051179 localization	4dOES vs. C 20%	-5.3	-7.4	3.2	6.8	30293	519	523	29	5.5	1	375|754|1211|1213|3800|4218|4321|4646|4851|5476|7249|8676|8766|8943|9276|9697|9709|9868|10013|23480|26060|26286|26521|27351|29090|55737|57662|79971|152877	ARF1|PTTG1IP|CLTA|CLTC|KIF5C|RAB8A|MMP12|MYO6|NOTCH1|CTSA|TSC2|STX11|RAB11A|AP3D1|COPB2|TRAM2|HERPUD1|TOMM70|HDAC6|SEC61G|APPL1|ARFGAP3|TIMM8B|DESI1|TIMM21|VPS35|CAMSAP3|WLS|FAM53A
GO Molecular Functions	21	GO:0019900	kinase binding		7dOES vs. C 20%	-5.3	-7.4	2.1	6.2	30293	785	1167	63	5.4	0.66	207|409|636|857|890|894|1051|1213|1399|1500|1917|2013|2099|2886|3932|4217|4218|5073|5211|5430|5565|5580|5587|5590|5597|5611|5747|5871|6197|6558|6812|7037|7273|7277|7453|8312|8692|9564|9573|9867|9928|9990|10040|10273|10459|11315|25998|26060|26271|27013|27237|51199|51400|54472|55755|59341|64780|84687|84867|116986|117854|387778|644815	AKT1|ARRB2|BICD1|CAV1|CCNA2|CCND2|CEBPB|CLTC|CRKL|CTNND1|EEF1A2|EMP2|ESR1|GRB7|LCK|MAP3K5|RAB8A|PARN|PFKL|POLR2A|PRKAB2|PRKCD|PRKD1|PRKCZ|MAPK6|DNAJC3|PTK2|MAP4K2|RPS6KA3|SLC12A2|STXBP1|TFRC|TTN|TUBA4A|WARS1|AXIN1|HYAL2|BCAR1|GDF3|PJA2|KIF14|SLC12A6|TOM1L1|STUB1|MAD2L2|PARK7|IBTK|APPL1|FBXO5|CNPPD1|ARHGEF16|NIN|PPME1|TOLLIP|CDK5RAP2|TRPV4|MICAL1|PPP1R9B|PTPN5|AGAP2|TRIM6|SPDYC|FAM83G
GO Biological Processes	19	GO:0010876	lipid localization	19_GO:0051179 localization	7dOES vs. C 20%	-5.3	-7.4	2.7	6.5	30293	382	1167	39	3.3	0.53	19|857|1040|1201|1468|2629|2760|3949|4363|4843|5007|5243|5825|5826|6554|6777|8322|8714|9217|9218|9885|10226|10809|10999|23130|23200|25921|26020|26031|55911|57047|57104|64240|79895|80148|81037|84649|84879|196527	ABCA1|CAV1|CDS1|CLN3|SLC25A10|GBA1|GM2A|LDLR|ABCC1|NOS2|OSBP|ABCB1|ABCD3|ABCD4|SLC10A1|STAT5B|FZD4|ABCC3|VAPB|VAPA|OSBPL2|PLIN3|STARD10|SLC27A4|ATG2A|ATP11B|ZDHHC5|LRP10|OSBPL3|APOBR|PLSCR2|PNPLA2|ABCG5|ATP8B4|SLC66A2|CLPTM1L|DGAT2|MFSD2A|ANO6
GO Biological Processes	19	GO:0055080	monoatomic cation homeostasis	19_GO:0042592 homeostatic process	7dOES vs. C 20%	-5.3	-7.3	2.4	6.3	30293	497	1167	46	3.9	0.57	48|375|489|490|535|654|666|857|958|1201|1203|2260|3162|3932|4756|5311|6505|6507|6522|6558|6717|7037|7879|7922|8326|8692|9217|9990|23516|25800|25932|50617|56172|57217|57835|59341|64116|79901|80024|80762|91689|94107|133308|254428|261729|282679	ACO1|ARF1|ATP2A3|ATP2B1|ATP6V0A1|BMP6|BOK|CAV1|CD40|CLN3|CLN5|FGFR1|HMOX1|LCK|NEO1|PKD2|SLC1A1|SLC1A3|SLC4A2|SLC12A2|SRI|TFRC|RAB7A|SLC39A7|FZD9|HYAL2|VAPB|SLC12A6|SLC39A14|SLC39A6|CLIC4|ATP6V0A4|ANKH|TTC7A|SLC4A5|TRPV4|SLC39A8|CYBRD1|SLC8B1|NDFIP1|SMDT1|TMEM203|SLC9B2|SLC41A1|STEAP2|AQP11
GO Biological Processes	19	GO:0031345	negative regulation of cell projection organization	19_GO:0048519 negative regulation of biological process	7dOES vs. C 20%	-5.3	-7.3	3.4	6.8	30293	197	1167	26	2.2	0.43	207|1809|1948|2580|2664|3066|3475|4193|4756|5217|5376|5580|5802|9860|10509|22902|25791|29956|57609|59341|64689|80128|83999|84709|89780|386724	AKT1|DPYSL3|EFNB2|GAK|GDI1|HDAC2|IFRD1|MDM2|NEO1|PFN2|PMP22|PRKCD|PTPRS|LRIG2|SEMA4B|RUFY3|NGEF|CERS2|DIP2B|TRPV4|GORASP1|TRIM46|KREMEN1|MGARP|WNT3A|AMIGO3
GO Biological Processes	19	GO:0010977	negative regulation of neuron projection development	19_GO:0032502 developmental process	7dOES vs. C 20%	-5.3	-7.4	3.9	7.1	30293	145	1167	22	1.9	0.4	1809|1948|2580|2664|3066|3475|4193|4756|5376|5802|9860|10509|22902|25791|29956|57609|59341|80128|83999|84709|89780|386724	DPYSL3|EFNB2|GAK|GDI1|HDAC2|IFRD1|MDM2|NEO1|PMP22|PTPRS|LRIG2|SEMA4B|RUFY3|NGEF|CERS2|DIP2B|TRPV4|TRIM46|KREMEN1|MGARP|WNT3A|AMIGO3
GO Molecular Functions	21	GO:0004672	protein kinase activity		7dOES vs. C 20%	-5.3	-7.4	2.3	6.3	30293	562	1167	50	4.3	0.59	156|207|701|818|1018|1613|2049|2260|2261|2264|2580|3716|3932|4217|5170|5565|5580|5587|5590|5597|5747|5871|6195|6197|6794|7048|7273|7297|8317|8444|8569|8844|8999|9448|9451|10298|10494|10553|10769|10922|23139|28996|51765|56164|57118|79705|84687|90956|388228|440275	GRK2|AKT1|BUB1B|CAMK2G|CDK3|DAPK3|EPHB3|FGFR1|FGFR3|FGFR4|GAK|JAK1|LCK|MAP3K5|PDPK1|PRKAB2|PRKCD|PRKD1|PRKCZ|MAPK6|PTK2|MAP4K2|RPS6KA1|RPS6KA3|STK11|TGFBR2|TTN|TYK2|CDC7|DYRK3|MKNK1|KSR1|CDKL2|MAP4K4|EIF2AK3|PAK4|STK25|HTATIP2|PLK2|FASTK|MAST2|HIPK2|STK26|STK31|CAMK1D|LRRK1|PPP1R9B|ADCK2|SBK1|EIF2AK4
GO Biological Processes	19	GO:0031344	regulation of cell projection organization	19_GO:0050789 regulation of biological process	4dOES vs. C 5%	-5.3	-7.3	2.9	6.6	30293	672	506	33	6.5	1.1	818|960|1201|1523|1809|1948|2260|3655|4690|5217|5357|5420|5580|5587|5653|5802|7422|8322|9762|11344|23258|23327|26051|57520|57787|59341|64284|64689|64787|80128|84709|84879|386724	CAMK2G|CD44|CLN3|CUX1|DPYSL3|EFNB2|FGFR1|ITGA6|NCK1|PFN2|PLS1|PODXL|PRKCD|PRKD1|KLK6|PTPRS|VEGFA|FZD4|LZTS3|TWF2|DENND5A|NEDD4L|PPP1R16B|HECW2|MARK4|TRPV4|RAB17|GORASP1|EPS8L2|TRIM46|MGARP|MFSD2A|AMIGO3
GO Biological Processes	19	GO:0070482	response to oxygen levels	19_GO:0050896 response to stimulus	7dOES vs. C 5%	-5.3	-7.4	3.3	6.8	30293	340	754	28	3.7	0.69	207|317|847|890|1365|1788|1803|3099|3162|3709|4193|4524|4843|4851|5024|5034|5328|5423|6505|7037|8322|28996|57521|59341|64428|64506|84709|100133941	AKT1|APAF1|CAT|CCNA2|CLDN3|DNMT3A|DPP4|HK2|HMOX1|ITPR2|MDM2|MTHFR|NOS2|NOTCH1|P2RX3|P4HB|PLAU|POLB|SLC1A1|TFRC|FZD4|HIPK2|RPTOR|TRPV4|CIAO3|CPEB1|MGARP|CD24
GO Biological Processes	19	GO:0007015	actin filament organization	19_GO:0009987 cellular process	4dOES vs. C 5%	-5.2	-7.3	4.3	7.2	30293	277	506	20	4	0.87	58|1266|1809|4690|5357|10459|10580|11344|23221|29984|30011|51474|55740|55971|59341|64780|79816|80179|128239|134549	ACTA1|CNN3|DPYSL3|NCK1|PLS1|MAD2L2|SORBS1|TWF2|RHOBTB2|RHOD|SH3KBP1|LIMA1|ENAH|BAIAP2L1|TRPV4|MICAL1|TLE6|MYO19|IQGAP3|SHROOM1
GO Molecular Functions	21	GO:0022853	active monoatomic ion transmembrane transporter activity		7dOES vs. C 5%	-5.2	-7.2	3.8	7	30293	244	754	23	3.1	0.63	490|535|1355|1497|6505|6507|6520|6522|6526|6554|8884|9153|9154|9962|9990|23516|25800|26266|54407|84879|85414|115584|121260	ATP2B1|ATP6V0A1|COX15|CTNS|SLC1A1|SLC1A3|SLC3A2|SLC4A2|SLC5A3|SLC10A1|SLC5A6|SLC28A2|SLC28A1|SLC23A2|SLC12A6|SLC39A14|SLC39A6|SLC13A4|SLC38A2|MFSD2A|SLC45A3|SLC5A11|SLC15A4
GO Biological Processes	19	GO:0051301	cell division	19_GO:0009987 cellular process	7dOES vs. C 20%	-5.2	-7.3	2.4	6.3	30293	516	1167	47	4	0.58	375|701|890|894|900|1018|1069|1211|1213|2260|2770|3978|4851|5339|5499|5899|6711|7846|8317|8444|8452|8636|8872|9564|9735|9903|9928|10296|10459|10615|11021|23332|26271|27436|29086|50511|51343|51510|54478|54888|55909|79184|80152|84722|89780|128239|257364	ARF1|BUB1B|CCNA2|CCND2|CCNG1|CDK3|CETN2|CLTA|CLTC|FGFR1|GNAI1|LIG1|NOTCH1|PLEC|PPP1CA|RALB|SPTBN1|TUBA1A|CDC7|DYRK3|CUL3|SSNA1|CDC123|BCAR1|KNTC1|KLHL21|KIF14|MAEA|MAD2L2|SPAG5|RAB35|CLASP1|FBXO5|EML4|BABAM1|SYCP3|FZR1|CHMP5|PIMREG|NSUN2|BIN3|BRCC3|CENPT|PSRC1|WNT3A|IQGAP3|SNX33
GO Biological Processes	19	GO:1901653	cellular response to peptide	19_GO:0050896 response to stimulus	7dOES vs. C 20%	-5.2	-7.3	2.8	6.5	30293	311	1167	34	2.9	0.49	207|445|857|890|1583|2549|3265|3383|3716|4193|4218|4363|5170|5580|5587|5590|5641|5747|6654|6777|7297|8837|9564|10580|10999|23038|23516|26060|28999|51510|55625|55829|84687|84709	AKT1|ASS1|CAV1|CCNA2|CYP11A1|GAB1|HRAS|ICAM1|JAK1|MDM2|RAB8A|ABCC1|PDPK1|PRKCD|PRKD1|PRKCZ|LGMN|PTK2|SOS1|STAT5B|TYK2|CFLAR|BCAR1|SORBS1|SLC27A4|WDTC1|SLC39A14|APPL1|KLF15|CHMP5|ZDHHC7|SELENOS|PPP1R9B|MGARP
WikiPathways	27	WP4313	Ferroptosis		7dOES vs. C 5%	-5.2	-7.2	7.4	8.3	30293	65	754	12	1.6	0.46	1803|2182|3162|5447|6303|6520|7037|7296|7419|23516|84883|112483	DPP4|ACSL4|HMOX1|POR|SAT1|SLC3A2|TFRC|TXNRD1|VDAC3|SLC39A14|AIFM2|SAT2
GO Biological Processes	19	GO:0008610	lipid biosynthetic process	19_GO:0008152 metabolic process	4dOES vs. C 20%	-5.2	-7.2	3	6.6	30293	594	523	31	5.9	1	239|1119|2629|2710|3283|5007|6609|8560|8871|9218|9468|9536|10423|10558|11161|22979|23659|26031|29956|51085|51170|55331|55500|57104|65258|79154|80055|84302|84532|84992|129642	ALOX12|CHKA|GBA1|GK|HSD3B1|OSBP|SMPD1|DEGS1|SYNJ2|VAPA|PCYT1B|PTGES|CDIPT|SPTLC1|ERG28|EFR3B|PLA2G15|OSBPL3|CERS2|MLXIPL|HSD17B11|ACER3|ETNK1|PNPLA2|MPPE1|DHRS11|PGAP1|PGAP4|ACSS1|PIGY|MBOAT2
GO Biological Processes	19	GO:1901615	organic hydroxy compound metabolic process	19_GO:0008152 metabolic process	4dOES vs. C 5%	-5.2	-7.2	3.4	6.8	30293	482	506	27	5.3	1	47|216|231|847|1497|2260|2629|3631|3930|3949|4041|6307|6505|6526|6713|8694|9885|11160|11161|11315|26031|51474|55163|55331|55911|57104|145226	ACLY|ALDH1A1|AKR1B1|CAT|CTNS|FGFR1|GBA1|INPP4A|LBR|LDLR|LRP5|MSMO1|SLC1A1|SLC5A3|SQLE|DGAT1|OSBPL2|ERLIN2|ERG28|PARK7|OSBPL3|LIMA1|PNPO|ACER3|APOBR|PNPLA2|RDH12
GO Biological Processes	19	GO:0036293	response to decreased oxygen levels	19_GO:0050896 response to stimulus	7dOES vs. C 20%	-5.2	-7.2	2.8	6.5	30293	313	1167	34	2.9	0.49	100|133|207|210|847|857|890|1788|2030|3162|3709|4193|4524|4763|4843|4851|5024|5034|5328|6505|7037|7057|8322|8837|9361|10273|10449|10525|28996|54541|59341|64428|84709|84962	ADA|ADM|AKT1|ALAD|CAT|CAV1|CCNA2|DNMT3A|SLC29A1|HMOX1|ITPR2|MDM2|MTHFR|NF1|NOS2|NOTCH1|P2RX3|P4HB|PLAU|SLC1A1|TFRC|THBS1|FZD4|CFLAR|LONP1|STUB1|ACAA2|HYOU1|HIPK2|DDIT4|TRPV4|CIAO3|MGARP|AJUBA
GO Biological Processes	19	GO:0009725	response to hormone	19_GO:0050896 response to stimulus	4dOES vs. C 5%	-5.2	-7.3	2.8	6.5	30293	780	506	36	7.1	1.1	58|687|847|890|1385|2355|2549|2629|2821|2822|2876|3283|3569|3716|4041|4218|5580|5587|6257|6554|6777|8202|8725|9325|10266|10580|26060|51763|54331|54658|55198|59341|84709|119392|143686|100133941	ACTA1|KLF9|CAT|CCNA2|CREB1|FOSL2|GAB1|GBA1|GPI|GPLD1|GPX1|HSD3B1|IL6|JAK1|LRP5|RAB8A|PRKCD|PRKD1|RXRB|SLC10A1|STAT5B|NCOA3|URI1|TRIP4|RAMP2|SORBS1|APPL1|INPP5K|GNG2|UGT1A1|APPL2|TRPV4|MGARP|SFR1|SESN3|CD24
GO Biological Processes	19	GO:0070482	response to oxygen levels	19_GO:0050896 response to stimulus	7dOES vs. C 20%	-5.2	-7.3	2.7	6.5	30293	340	1167	36	3.1	0.51	100|133|207|210|847|857|890|1277|1788|2030|3066|3162|3709|4193|4524|4763|4843|4851|5024|5034|5328|6505|7037|7057|8322|8837|9361|10273|10449|10525|28996|54541|59341|64428|84709|84962	ADA|ADM|AKT1|ALAD|CAT|CAV1|CCNA2|COL1A1|DNMT3A|SLC29A1|HDAC2|HMOX1|ITPR2|MDM2|MTHFR|NF1|NOS2|NOTCH1|P2RX3|P4HB|PLAU|SLC1A1|TFRC|THBS1|FZD4|CFLAR|LONP1|STUB1|ACAA2|HYOU1|HIPK2|DDIT4|TRPV4|CIAO3|MGARP|AJUBA
GO Biological Processes	19	GO:0009611	response to wounding	19_GO:0050896 response to stimulus	4dOES vs. C 5%	-5.2	-7.2	3.5	6.9	30293	422	506	25	4.9	0.96	152|462|958|960|977|1192|1490|1809|2266|2876|3315|3569|3998|4321|5328|5653|6505|6507|6812|7422|8324|50808|55959|56649|60681	ADRA2C|SERPINC1|CD40|CD44|CD151|CLIC1|CCN2|DPYSL3|FGG|GPX1|HSPB1|IL6|LMAN1|MMP12|PLAU|KLK6|SLC1A1|SLC1A3|STXBP1|VEGFA|FZD7|AK3|SULF2|TMPRSS4|FKBP10
GO Biological Processes	19	GO:0033500	carbohydrate homeostasis	19_GO:0042592 homeostatic process	7dOES vs. C 5%	-5.1	-7.1	4	7	30293	211	754	21	2.8	0.6	207|2264|2821|2876|3099|3383|3569|5836|8609|9990|11315|23516|28999|51763|55144|57521|59341|64710|81628|143686|221395	AKT1|FGFR4|GPI|GPX1|HK2|ICAM1|IL6|PYGL|KLF7|SLC12A6|PARK7|SLC39A14|KLF15|INPP5K|LRRC8D|RPTOR|TRPV4|NUCKS1|TSC22D4|SESN3|ADGRF5
GO Biological Processes	19	GO:0032989	cellular anatomical entity morphogenesis	19_GO:0032502 developmental process	7dOES vs. C 20%	-5.1	-7.1	2.2	6.1	30293	605	1167	52	4.5	0.6	107|322|1605|1785|1948|2049|2314|2817|3110|3800|4036|4218|4607|4747|4756|4851|4853|4897|5339|5376|5590|5629|5747|6643|6654|6794|6812|7168|7273|7345|7368|7414|7846|8543|8636|8837|9448|9896|10381|10494|10509|10678|23032|25894|27063|51199|54538|55740|57679|80128|89780|440275	ADCY1|APBB1|DAG1|DNM2|EFNB2|EPHB3|FLII|GPC1|MNX1|KIF5C|LRP2|RAB8A|MYBPC3|NEFL|NEO1|NOTCH1|NOTCH2|NRCAM|PLEC|PMP22|PRKCZ|PROX1|PTK2|SNX2|SOS1|STK11|STXBP1|TPM1|TTN|UCHL1|UGT8|VCL|TUBA1A|LMO4|SSNA1|CFLAR|MAP4K4|FIG4|TUBB3|STK25|SEMA4B|B3GNT2|USP33|PLEKHG4|ANKRD1|NIN|ROBO4|ENAH|ALS2|TRIM46|WNT3A|EIF2AK4
GO Biological Processes	19	GO:0003013	circulatory system process	19_GO:0032501 multicellular organismal process	7dOES vs. C 20%	-5.1	-7.1	2.4	6.2	30293	507	1167	46	3.9	0.57	128|133|156|489|490|654|857|1113|1727|2013|2030|2266|2548|2876|3177|4012|4036|4041|4363|4607|4843|5029|5125|5243|5331|5339|6505|6507|6526|6558|7037|7168|7273|8714|9474|10672|10999|23327|23428|54407|57057|57835|59341|84879|89797|100506658	ADH5|ADM|GRK2|ATP2A3|ATP2B1|BMP6|CAV1|CHGA|CYB5R3|EMP2|SLC29A1|FGG|GAA|GPX1|SLC29A2|LNPEP|LRP2|LRP5|ABCC1|MYBPC3|NOS2|P2RY2|PCSK5|ABCB1|PLCB3|PLEC|SLC1A1|SLC1A3|SLC5A3|SLC12A2|TFRC|TPM1|TTN|ABCC3|ATG5|GNA13|SLC27A4|NEDD4L|SLC7A8|SLC38A2|TBX20|SLC4A5|TRPV4|MFSD2A|NAV2|OCLN
GO Cellular Components	20	GO:0140534	endoplasmic reticulum protein-containing complex		7dOES vs. C 20%	-5.1	-7.1	4.1	7	30293	126	1167	20	1.7	0.38	439|1650|4217|5034|8818|10328|10525|10558|10956|23193|23753|29927|54658|55176|55304|55829|81502|84447|84992|90701	GET3|DDOST|MAP3K5|P4HB|DPM2|EMC8|HYOU1|SPTLC1|OS9|GANAB|SDF2L1|SEC61A1|UGT1A1|SEC61A2|SPTLC3|SELENOS|HM13|SYVN1|PIGY|SEC11C
GO Biological Processes	19	GO:0006091	generation of precursor metabolites and energy	19_GO:0008152 metabolic process	7dOES vs. C 20%	-5.1	-7.1	2.5	6.3	30293	408	1167	40	3.4	0.53	48|128|207|513|669|847|1337|1350|1355|1537|2023|2548|2629|2821|2877|3419|3939|4129|4696|4700|4702|4705|4726|5019|5162|5211|5226|5339|5499|6390|8659|10165|10632|10975|51071|84532|113115|126328|160428|400916	ACO1|ADH5|AKT1|ATP5F1D|BPGM|CAT|COX6A1|COX7C|COX15|CYC1|ENO1|GAA|GBA1|GPI|GPX2|IDH3A|LDHA|MAOB|NDUFA3|NDUFA6|NDUFA8|NDUFA10|NDUFS6|OXCT1|PDHB|PFKL|PGD|PLEC|PPP1CA|SDHB|ALDH4A1|SLC25A13|ATP5MG|UQCR11|DERA|ACSS1|MTFR2|NDUFA11|ALDH1L2|CHCHD10
GO Biological Processes	19	GO:0042593	glucose homeostasis	19_GO:0042592 homeostatic process	7dOES vs. C 5%	-5.1	-7.1	4	7	30293	210	754	21	2.8	0.6	207|2264|2821|2876|3099|3383|3569|5836|8609|9990|11315|23516|28999|51763|55144|57521|59341|64710|81628|143686|221395	AKT1|FGFR4|GPI|GPX1|HK2|ICAM1|IL6|PYGL|KLF7|SLC12A6|PARK7|SLC39A14|KLF15|INPP5K|LRRC8D|RPTOR|TRPV4|NUCKS1|TSC22D4|SESN3|ADGRF5
WikiPathways	27	WP185	Integrin mediated cell adhesion		7dOES vs. C 20%	-5.1	-7.2	4.6	7.3	30293	102	1167	18	1.5	0.36	207|823|826|857|1793|2889|3265|3655|3683|3693|5170|5597|5747|6654|7414|9564|10298|10580	AKT1|CAPN1|CAPNS1|CAV1|DOCK1|RAPGEF1|HRAS|ITGA6|ITGAL|ITGB5|PDPK1|MAPK6|PTK2|SOS1|VCL|BCAR1|PAK4|SORBS1
GO Biological Processes	19	GO:0030003	intracellular monoatomic cation homeostasis	19_GO:0042592 homeostatic process	7dOES vs. C 20%	-5.1	-7.1	2.5	6.3	30293	423	1167	41	3.5	0.54	48|375|489|490|535|654|666|857|958|1201|1203|3162|3932|4756|5311|6505|6507|6522|6558|6717|7037|7879|7922|8326|9217|23516|25800|25932|50617|57217|57835|59341|64116|79901|80024|80762|91689|94107|254428|261729|282679	ACO1|ARF1|ATP2A3|ATP2B1|ATP6V0A1|BMP6|BOK|CAV1|CD40|CLN3|CLN5|HMOX1|LCK|NEO1|PKD2|SLC1A1|SLC1A3|SLC4A2|SLC12A2|SRI|TFRC|RAB7A|SLC39A7|FZD9|VAPB|SLC39A14|SLC39A6|CLIC4|ATP6V0A4|TTC7A|SLC4A5|TRPV4|SLC39A8|CYBRD1|SLC8B1|NDFIP1|SMDT1|TMEM203|SLC41A1|STEAP2|AQP11
GO Biological Processes	19	GO:0006812	monoatomic cation transport	19_GO:0051179 localization	7dOES vs. C 20%	-5.1	-7.1	2.1	6	30293	781	1167	62	5.3	0.66	292|489|490|513|535|857|1213|1355|1497|1537|1785|3709|3932|4036|5024|5311|5331|6505|6507|6526|6554|6558|6717|7037|7922|8943|9254|9651|9725|9962|9990|10165|10632|23516|25800|25998|26266|27173|29927|29986|50617|54407|54836|55240|57192|57835|59341|64116|79901|80024|80762|84876|89780|91689|121260|133308|168620|196527|254428|255231|261729|284111	SLC25A5|ATP2A3|ATP2B1|ATP5F1D|ATP6V0A1|CAV1|CLTC|COX15|CTNS|CYC1|DNM2|ITPR2|LCK|LRP2|P2RX3|PKD2|PLCB3|SLC1A1|SLC1A3|SLC5A3|SLC10A1|SLC12A2|SRI|TFRC|SLC39A7|AP3D1|CACNA2D2|PLCH2|TMEM63A|SLC23A2|SLC12A6|SLC25A13|ATP5MG|SLC39A14|SLC39A6|IBTK|SLC13A4|SLC39A1|SEC61A1|SLC39A2|ATP6V0A4|SLC38A2|BSPRY|STEAP3|MCOLN1|SLC4A5|TRPV4|SLC39A8|CYBRD1|SLC8B1|NDFIP1|ORAI1|WNT3A|SMDT1|SLC15A4|SLC9B2|BHLHA15|ANO6|SLC…
GO Biological Processes	19	GO:1902532	negative regulation of intracellular signal transduction	19_GO:0048519 negative regulation of biological process	7dOES vs. C 20%	-5.1	-7.2	2.3	6.2	30293	586	1167	51	4.4	0.6	207|409|754|841|857|960|1605|2023|2099|2629|2876|3065|4193|4582|4763|4856|5580|6195|6609|6794|7057|7105|7249|7345|8444|8452|8692|9455|9516|9984|10395|10488|10525|10625|11315|22941|23028|23612|54541|55654|55829|57057|58509|64116|81848|84447|84962|143686|153769|220042|729438	AKT1|ARRB2|PTTG1IP|CASP8|CAV1|CD44|DAG1|ENO1|ESR1|GBA1|GPX1|HDAC1|MDM2|MUC1|NF1|CCN3|PRKCD|RPS6KA1|SMPD1|STK11|THBS1|TSPAN6|TSC2|UCHL1|DYRK3|CUL3|HYAL2|HOMER2|LITAF|THOC1|DLC1|CREB3|HYOU1|IVNS1ABP|PARK7|SHANK2|KDM1A|PHLDA3|DDIT4|TMEM127|SELENOS|TBX20|CACTIN|SLC39A8|SPRY4|SYVN1|AJUBA|SESN3|SH3RF2|DDIAS|CASTOR2
GO Biological Processes	19	GO:0043068	positive regulation of programmed cell death	19_GO:0048518 positive regulation of biological process	7dOES vs. C 20%	-5.1	-7.1	2.3	6.1	30293	572	1167	50	4.3	0.59	133|322|666|841|857|958|1075|1613|1676|1728|1785|1917|3162|3486|3569|3655|3932|4217|4763|4843|4851|4853|5499|5580|5915|6421|6609|7020|7057|8326|8439|8692|8837|9521|10395|10550|10553|10999|11315|23612|26471|27063|27086|54507|56259|56848|57057|57118|84231|196527	ADM|APBB1|BOK|CASP8|CAV1|CD40|CTSC|DAPK3|DFFA|NQO1|DNM2|EEF1A2|HMOX1|IGFBP3|IL6|ITGA6|LCK|MAP3K5|NF1|NOS2|NOTCH1|NOTCH2|PPP1CA|PRKCD|RARB|SFPQ|SMPD1|TFAP2A|THBS1|FZD9|NSMAF|HYAL2|CFLAR|EEF1E1|DLC1|ARL6IP5|HTATIP2|SLC27A4|PARK7|PHLDA3|NUPR1|ANKRD1|FOXP1|ADAMTSL4|CTNNBL1|SPHK2|TBX20|CAMK1D|TRAF7|ANO6
GO Biological Processes	19	GO:0045859	regulation of protein kinase activity	19_GO:0008152 metabolic process	7dOES vs. C 20%	-5.1	-7.1	2.4	6.2	30293	474	1167	44	3.8	0.56	207|857|890|894|900|958|2013|2260|2629|3265|4041|4217|4763|5170|5580|5629|5747|5871|5899|5912|6609|6794|6879|7048|7057|7249|7273|7345|7453|8312|8692|8844|9146|9928|10040|11315|51637|57679|64061|81848|84722|84959|116986|129138	AKT1|CAV1|CCNA2|CCND2|CCNG1|CD40|EMP2|FGFR1|GBA1|HRAS|LRP5|MAP3K5|NF1|PDPK1|PRKCD|PROX1|PTK2|MAP4K2|RALB|RAP2B|SMPD1|STK11|TAF7|TGFBR2|THBS1|TSC2|TTN|UCHL1|WARS1|AXIN1|HYAL2|KSR1|HGS|KIF14|TOM1L1|PARK7|RTRAF|ALS2|TSPYL2|SPRY4|PSRC1|UBASH3B|AGAP2|ANKRD54
GO Biological Processes	19	GO:0009991	response to extracellular stimulus	19_GO:0050896 response to stimulus	7dOES vs. C 5%	-5.1	-7.2	2.8	6.5	30293	505	754	35	4.6	0.77	166|207|317|847|958|1728|1788|2752|2876|3949|3988|4023|4193|4524|5564|5565|5587|5629|5723|5899|6554|7037|7378|7484|10634|22941|23408|54407|54658|57521|59341|84687|84879|115209|143686	TLE5|AKT1|APAF1|CAT|CD40|NQO1|DNMT3A|GLUL|GPX1|LDLR|LIPA|LPL|MDM2|MTHFR|PRKAB1|PRKAB2|PRKD1|PROX1|PSPH|RALB|SLC10A1|TFRC|UPP1|WNT9B|GAS2L1|SHANK2|SIRT5|SLC38A2|UGT1A1|RPTOR|TRPV4|PPP1R9B|MFSD2A|OMA1|SESN3
GO Molecular Functions	21	GO:0015294	solute:monoatomic cation symporter activity		4dOES vs. C 5%	-5.1	-7.1	6.7	8	30293	116	506	13	2.6	0.7	1497|6505|6507|6526|6554|9058|9153|9154|9962|25800|84879|85414|121260	CTNS|SLC1A1|SLC1A3|SLC5A3|SLC10A1|SLC13A2|SLC28A2|SLC28A1|SLC23A2|SLC39A6|MFSD2A|SLC45A3|SLC15A4
GO Biological Processes	19	GO:0048729	tissue morphogenesis	19_GO:0032502 developmental process	4dOES vs. C 20%	-5.1	-7.1	3	6.5	30293	570	523	30	5.7	1	182|655|1497|1839|1948|2099|2195|3280|4036|4041|4193|4321|4524|4851|5311|5499|5629|5663|7168|7249|7273|7484|8521|25902|25928|25932|27063|57662|79971|84678	JAG1|BMP7|CTNS|HBEGF|EFNB2|ESR1|FAT1|HES1|LRP2|LRP5|MDM2|MMP12|MTHFR|NOTCH1|PKD2|PPP1CA|PROX1|PSEN1|TPM1|TSC2|TTN|WNT9B|GCM1|MTHFD1L|SOSTDC1|CLIC4|ANKRD1|CAMSAP3|WLS|KDM2B
Reactome Gene Sets	6	R-HSA-1280218	Adaptive Immune System		7dOES vs. C 20%	-5	-7	2.1	6	30293	768	1167	61	5.2	0.65	207|375|958|1075|1211|1213|1277|1308|1785|2266|3265|3383|3683|3693|3709|3932|4012|5170|5476|5641|6047|6502|6654|6810|7277|7316|7324|7846|7879|8452|9354|9690|9867|9871|9903|10120|10273|10381|10427|10484|23327|23352|23608|26118|26153|26270|29927|51343|55176|55740|55824|57520|79654|84085|84231|84541|84876|89953|92369|92912|112714	AKT1|ARF1|CD40|CTSC|CLTA|CLTC|COL1A1|COL17A1|DNM2|FGG|HRAS|ICAM1|ITGAL|ITGB5|ITPR2|LCK|LNPEP|PDPK1|CTSA|LGMN|RNF4|SKP2|SOS1|STX4|TUBA4A|UBC|UBE2E1|TUBA1A|RAB7A|CUL3|UBE4A|UBE3C|PJA2|SEC24D|KLHL21|ACTR1B|STUB1|TUBB3|SEC24B|SEC23A|NEDD4L|UBR4|MKRN1|WSB1|KIF26A|FBXO6|SEC61A1|FZR1|SEC61A2|ENAH|PAG1|HECW2|HECTD3|FBXO30|TRAF7|KBTBD8|ORAI1|KLC4|SPSB4|UBE2Q2|TUBA3E
GO Biological Processes	19	GO:1905039	carboxylic acid transmembrane transport	19_GO:0051179 localization	7dOES vs. C 5%	-5	-7	4.8	7.3	30293	142	754	17	2.3	0.54	1201|4363|5243|5825|5826|6505|6507|6520|6545|8884|9962|23428|51660|54407|54896|55144|121260	CLN3|ABCC1|ABCB1|ABCD3|ABCD4|SLC1A1|SLC1A3|SLC3A2|SLC7A4|SLC5A6|SLC23A2|SLC7A8|MPC1|SLC38A2|SLC66A1|LRRC8D|SLC15A4
GO Biological Processes	19	GO:0000902	cell morphogenesis	19_GO:0032502 developmental process	7dOES vs. C 20%	-5	-7	2.1	6	30293	680	1167	56	4.8	0.63	107|322|1605|1785|1948|2049|3110|3800|4036|4218|4747|4756|4851|4853|4897|5339|5357|5590|5629|5747|6507|6643|6654|6794|6812|7345|7368|7414|7846|8452|8543|8636|9448|10381|10427|10494|10509|10678|23032|25861|25894|25932|51199|54538|55740|55909|57679|60437|80128|84879|84944|85301|89780|134549|286262|440275	ADCY1|APBB1|DAG1|DNM2|EFNB2|EPHB3|MNX1|KIF5C|LRP2|RAB8A|NEFL|NEO1|NOTCH1|NOTCH2|NRCAM|PLEC|PLS1|PRKCZ|PROX1|PTK2|SLC1A3|SNX2|SOS1|STK11|STXBP1|UCHL1|UGT8|VCL|TUBA1A|CUL3|LMO4|SSNA1|MAP4K4|TUBB3|SEC24B|STK25|SEMA4B|B3GNT2|USP33|WHRN|PLEKHG4|CLIC4|NIN|ROBO4|ENAH|BIN3|ALS2|CDH26|TRIM46|MFSD2A|MAEL|COL27A1|WNT3A|SHROOM1|TPRN|EIF2AK4
GO Biological Processes	19	GO:0008283	cell population proliferation	19_GO:0009987 cellular process	7dOES vs. C 20%	-5	-7.1	2.1	6	30293	696	1167	57	4.9	0.63	100|207|857|958|977|1018|1051|1490|1794|1836|1948|2013|2099|2260|2261|2629|2752|2876|3162|3265|3400|3486|3569|4041|4176|4254|4763|4851|4853|4856|5052|5243|5580|5629|5915|6195|6777|6794|7296|7345|8322|8326|8894|9536|9928|26471|28996|29086|54331|56848|57057|80169|80762|81704|84280|89780|128239	ADA|AKT1|CAV1|CD40|CD151|CDK3|CEBPB|CCN2|DOCK2|SLC26A2|EFNB2|EMP2|ESR1|FGFR1|FGFR3|GBA1|GLUL|GPX1|HMOX1|HRAS|ID4|IGFBP3|IL6|LRP5|MCM7|KITLG|NF1|NOTCH1|NOTCH2|CCN3|PRDX1|ABCB1|PRKCD|PROX1|RARB|RPS6KA1|STAT5B|STK11|TXNRD1|UCHL1|FZD4|FZD9|EIF2S2|PTGES|KIF14|NUPR1|HIPK2|BABAM1|GNG2|SPHK2|TBX20|CTC1|NDFIP1|DOCK8|BTBD10|WNT3A|IQGAP3
GO Biological Processes	19	GO:0062197	cellular response to chemical stress	19_GO:0050896 response to stimulus	7dOES vs. C 20%	-5	-7	2.9	6.4	30293	274	1167	31	2.7	0.47	207|847|857|1728|2876|3066|3569|4193|4217|4363|5052|5311|5339|5580|5587|6505|6810|7168|9361|9451|9474|9990|10494|10550|11315|23135|29957|55144|55829|59341|81502	AKT1|CAT|CAV1|NQO1|GPX1|HDAC2|IL6|MDM2|MAP3K5|ABCC1|PRDX1|PKD2|PLEC|PRKCD|PRKD1|SLC1A1|STX4|TPM1|LONP1|EIF2AK3|ATG5|SLC12A6|STK25|ARL6IP5|PARK7|KDM6B|SLC25A24|LRRC8D|SELENOS|TRPV4|HM13
Reactome Gene Sets	6	R-HSA-9711123	Cellular response to chemical stress		7dOES vs. C 5%	-5	-6.9	3.9	6.9	30293	215	754	21	2.8	0.6	207|644|847|1337|1350|1728|2876|2877|2878|3162|3417|4199|4363|4851|5034|5052|6647|7296|8714|9429|81502	AKT1|BLVRA|CAT|COX6A1|COX7C|NQO1|GPX1|GPX2|GPX3|HMOX1|IDH1|ME1|ABCC1|NOTCH1|P4HB|PRDX1|SOD1|TXNRD1|ABCC3|ABCG2|HM13
GO Biological Processes	19	GO:0043009	chordate embryonic development	19_GO:0032502 developmental process	7dOES vs. C 20%	-5	-7	2.2	6	30293	648	1167	54	4.6	0.61	100|133|207|321|841|1051|1277|1825|2260|2709|2821|3219|3373|4036|4071|4245|4524|4763|4836|4851|4853|5125|5311|5629|7004|7014|7020|7048|7249|7484|8312|8452|8521|8543|8894|9573|9871|10395|10427|10672|23038|27173|50814|54888|55764|55959|60681|81502|84541|84678|89780|113026|201895|203286	ADA|ADM|AKT1|APBA2|CASP8|CEBPB|COL1A1|DSC3|FGFR1|GJB5|GPI|HOXB9|HYAL1|LRP2|TM4SF1|MGAT1|MTHFR|NF1|NMT1|NOTCH1|NOTCH2|PCSK5|PKD2|PROX1|TEAD4|TERF2|TFAP2A|TGFBR2|TSC2|WNT9B|AXIN1|CUL3|GCM1|LMO4|EIF2S2|GDF3|SEC24D|DLC1|SEC24B|GNA13|WDTC1|SLC39A1|NSDHL|NSUN2|IFT122|SULF2|FKBP10|HM13|KBTBD8|KDM2B|WNT3A|PLCD3|SMIM14|ANKS6
GO Molecular Functions	21	GO:0005096	GTPase activator activity		7dOES vs. C 5%	-5	-7	3.6	6.8	30293	271	754	24	3.2	0.64	216|1122|1124|1793|3267|6654|9135|9138|10395|23329|23526|25771|26000|29127|51306|54206|57568|57679|79890|116985|116986|128239|192111|259173	ALDH1A1|CHML|CHN2|DOCK1|AGFG1|SOS1|RABEP1|ARHGEF1|DLC1|TBC1D30|ARHGAP45|TBC1D22A|TBC1D10B|RACGAP1|FAM13B|ERRFI1|SIPA1L2|ALS2|RIN3|ARAP1|AGAP2|IQGAP3|PGAM5|ALS2CL
GO Molecular Functions	21	GO:0015075	monoatomic ion transmembrane transporter activity		7dOES vs. C 20%	-5	-6.9	2.1	5.9	30293	719	1167	58	5	0.64	292|489|490|513|535|1186|1192|1355|1497|1537|1836|2030|2894|3709|5024|5311|6505|6507|6522|6526|6554|6558|7419|7922|9254|9725|9962|9990|10165|10632|23200|23516|25800|25932|26266|27173|29927|29986|50617|54407|55144|57192|57210|57719|57835|59341|64116|80024|80727|84876|84879|94015|121260|133308|196527|254428|255231|284111	SLC25A5|ATP2A3|ATP2B1|ATP5F1D|ATP6V0A1|CLCN7|CLIC1|COX15|CTNS|CYC1|SLC26A2|SLC29A1|GRID1|ITPR2|P2RX3|PKD2|SLC1A1|SLC1A3|SLC4A2|SLC5A3|SLC10A1|SLC12A2|VDAC3|SLC39A7|CACNA2D2|TMEM63A|SLC23A2|SLC12A6|SLC25A13|ATP5MG|ATP11B|SLC39A14|SLC39A6|CLIC4|SLC13A4|SLC39A1|SEC61A1|SLC39A2|ATP6V0A4|SLC38A2|LRRC8D|MCOLN1|SLC45A4|ANO8|SLC4A5|TRPV4|SLC39A8|SLC8B1|TTYH3|ORAI1|MFSD2A|TTYH2|SLC15A4|SLC9B2|ANO6|SLC41A1…
GO Biological Processes	19	GO:1903825	organic acid transmembrane transport	19_GO:0051179 localization	7dOES vs. C 5%	-5	-7	4.8	7.2	30293	143	754	17	2.3	0.54	1201|4363|5243|5825|5826|6505|6507|6520|6545|8884|9962|23428|51660|54407|54896|55144|121260	CLN3|ABCC1|ABCB1|ABCD3|ABCD4|SLC1A1|SLC1A3|SLC3A2|SLC7A4|SLC5A6|SLC23A2|SLC7A8|MPC1|SLC38A2|SLC66A1|LRRC8D|SLC15A4
GO Biological Processes	19	GO:0042327	positive regulation of phosphorylation	19_GO:0048518 positive regulation of biological process	7dOES vs. C 20%	-5	-7	2.2	6	30293	627	1167	53	4.5	0.61	207|409|654|857|894|958|960|1201|1399|1839|1917|2013|2260|2261|2264|3066|3265|3569|3655|4217|4254|5007|5170|5217|5580|5587|5629|5747|5871|5899|5912|6794|7037|7048|7057|8312|8543|9928|10040|10459|11315|28996|56005|57679|79705|79817|84280|84722|89780|116986|117854|126308|128239	AKT1|ARRB2|BMP6|CAV1|CCND2|CD40|CD44|CLN3|CRKL|HBEGF|EEF1A2|EMP2|FGFR1|FGFR3|FGFR4|HDAC2|HRAS|IL6|ITGA6|MAP3K5|KITLG|OSBP|PDPK1|PFN2|PRKCD|PRKD1|PROX1|PTK2|MAP4K2|RALB|RAP2B|STK11|TFRC|TGFBR2|THBS1|AXIN1|LMO4|KIF14|TOM1L1|MAD2L2|PARK7|HIPK2|MYDGF|ALS2|LRRK1|MOB3B|BTBD10|PSRC1|WNT3A|AGAP2|TRIM6|MOB3A|IQGAP3
GO Cellular Components	20	GO:0098793	presynapse		7dOES vs. C 20%	-5	-7	2.3	6.1	30293	562	1167	49	4.2	0.59	107|156|321|490|535|1201|1211|1500|1785|1948|2030|2580|2664|3092|4218|4747|4763|5217|5499|5802|6505|6812|6813|7879|8943|9144|9783|9805|9922|10550|11315|22941|22987|26060|50617|51248|54732|55851|57706|64780|80331|85439|85461|89780|114569|127262|133308|140730|201475	ADCY1|GRK2|APBA2|ATP2B1|ATP6V0A1|CLN3|CLTA|CTNND1|DNM2|EFNB2|SLC29A1|GAK|GDI1|HIP1|RAB8A|NEFL|NF1|PFN2|PPP1CA|PTPRS|SLC1A1|STXBP1|STXBP2|RAB7A|AP3D1|SYNGR2|RIMS3|SCRN1|IQSEC1|ARL6IP5|PARK7|SHANK2|SV2C|APPL1|ATP6V0A4|PDZD11|TMED9|PSENEN|DENND1A|MICAL1|DNAJC5|STON2|TANC1|WNT3A|MAL2|TPRG1L|SLC9B2|RIMS4|RAB12
GO Molecular Functions	21	GO:0004674	protein serine/threonine kinase activity		7dOES vs. C 20%	-5	-7	2.5	6.2	30293	427	1167	41	3.5	0.54	156|207|701|818|1018|1613|2580|4217|5170|5565|5580|5587|5590|5597|5871|6195|6197|6794|7048|7273|8317|8444|8569|8844|8999|9448|9451|10298|10494|10553|10769|10922|23139|28996|51765|56164|57118|79705|90956|388228|440275	GRK2|AKT1|BUB1B|CAMK2G|CDK3|DAPK3|GAK|MAP3K5|PDPK1|PRKAB2|PRKCD|PRKD1|PRKCZ|MAPK6|MAP4K2|RPS6KA1|RPS6KA3|STK11|TGFBR2|TTN|CDC7|DYRK3|MKNK1|KSR1|CDKL2|MAP4K4|EIF2AK3|PAK4|STK25|HTATIP2|PLK2|FASTK|MAST2|HIPK2|STK26|STK31|CAMK1D|LRRK1|ADCK2|SBK1|EIF2AK4
KEGG Pathway	24	hsa05205	Proteoglycans in cancer		7dOES vs. C 20%	-5	-7	3.3	6.6	30293	205	1167	26	2.2	0.43	207|818|857|960|1277|1839|2099|2260|2549|2817|3265|3693|3709|4193|5170|5328|5499|5747|6654|7057|7484|8322|8326|22808|23365|89780	AKT1|CAMK2G|CAV1|CD44|COL1A1|HBEGF|ESR1|FGFR1|GAB1|GPC1|HRAS|ITGB5|ITPR2|MDM2|PDPK1|PLAU|PPP1CA|PTK2|SOS1|THBS1|WNT9B|FZD4|FZD9|MRAS|ARHGEF12|WNT3A
GO Biological Processes	19	GO:0007265	Ras protein signal transduction	19_GO:0050896 response to stimulus	7dOES vs. C 20%	-5	-7	3.4	6.7	30293	191	1167	25	2.1	0.42	890|1399|1718|2664|2889|3265|4254|4763|5867|5899|5912|6654|8625|8844|10672|10769|11021|11135|11315|22808|23365|54869|64787|128239|201475	CCNA2|CRKL|DHCR24|GDI1|RAPGEF1|HRAS|KITLG|NF1|RAB4A|RALB|RAP2B|SOS1|RFXANK|KSR1|GNA13|PLK2|RAB35|CDC42EP1|PARK7|MRAS|ARHGEF12|EPS8L1|EPS8L2|IQGAP3|RAB12
GO Biological Processes	19	GO:0042176	regulation of protein catabolic process	19_GO:0008152 metabolic process	4dOES vs. C 20%	-5	-7	3.7	6.8	30293	360	523	23	4.4	0.9	1454|2629|2876|3949|4036|4193|4946|5476|5663|9709|10444|10459|10769|11315|26259|26471|27351|51582|55737|64326|91304|116986|153769	CSNK1E|GBA1|GPX1|LDLR|LRP2|MDM2|OAZ1|CTSA|PSEN1|HERPUD1|ZER1|MAD2L2|PLK2|PARK7|FBXW8|NUPR1|DESI1|AZIN1|VPS35|COP1|TMEM259|AGAP2|SH3RF2
GO Biological Processes	19	GO:0006979	response to oxidative stress	19_GO:0050896 response to stimulus	7dOES vs. C 20%	-5	-7.1	2.6	6.3	30293	363	1167	37	3.2	0.51	207|210|847|1277|1728|2876|2877|2878|3066|3162|3373|3569|4193|4217|4363|4700|5052|5311|5580|5587|6505|6810|7168|7837|8692|9361|9962|10494|10550|11168|11315|23135|29957|51765|55829|57679|81502	AKT1|ALAD|CAT|COL1A1|NQO1|GPX1|GPX2|GPX3|HDAC2|HMOX1|HYAL1|IL6|MDM2|MAP3K5|ABCC1|NDUFA6|PRDX1|PKD2|PRKCD|PRKD1|SLC1A1|STX4|TPM1|PXDN|HYAL2|LONP1|SLC23A2|STK25|ARL6IP5|PSIP1|PARK7|KDM6B|SLC25A24|STK26|SELENOS|ALS2|HM13
GO Biological Processes	19	GO:0043434	response to peptide hormone	19_GO:0050896 response to stimulus	7dOES vs. C 5%	-5	-7	3.1	6.5	30293	377	754	29	3.8	0.7	207|847|890|1385|2241|2549|2650|3265|3716|4041|4193|4218|4747|5587|6654|6777|7297|10580|23516|26060|28999|51141|51763|54206|55625|59341|64506|84709|143686	AKT1|CAT|CCNA2|CREB1|FER|GAB1|GCNT1|HRAS|JAK1|LRP5|MDM2|RAB8A|NEFL|PRKD1|SOS1|STAT5B|TYK2|SORBS1|SLC39A14|APPL1|KLF15|INSIG2|INPP5K|ERRFI1|ZDHHC7|TRPV4|CPEB1|MGARP|SESN3
GO Biological Processes	19	GO:0009410	response to xenobiotic stimulus	19_GO:0050896 response to stimulus	7dOES vs. C 20%	-5	-7.1	2.5	6.2	30293	426	1167	41	3.5	0.54	19|100|107|210|316|445|847|1277|1399|1728|1788|2030|2876|3066|3172|3932|4129|4176|4193|4363|4524|4843|5243|5825|6505|6507|6554|6609|7037|7048|7057|7345|8714|9474|22941|27063|29785|54578|54658|64240|84687	ABCA1|ADA|ADCY1|ALAD|AOX1|ASS1|CAT|COL1A1|CRKL|NQO1|DNMT3A|SLC29A1|GPX1|HDAC2|HNF4A|LCK|MAOB|MCM7|MDM2|ABCC1|MTHFR|NOS2|ABCB1|ABCD3|SLC1A1|SLC1A3|SLC10A1|SMPD1|TFRC|TGFBR2|THBS1|UCHL1|ABCC3|ATG5|SHANK2|ANKRD1|CYP2S1|UGT1A6|UGT1A1|ABCG5|PPP1R9B
GO Biological Processes	19	GO:0007264	small GTPase mediated signal transduction	19_GO:0050896 response to stimulus	7dOES vs. C 20%	-5	-6.9	3	6.4	30293	262	1167	30	2.6	0.46	890|1399|1718|1793|1794|2664|2889|3265|4254|4763|5867|5899|5912|6654|8625|8844|10672|10769|11021|11135|11315|22808|23365|23370|23779|54869|64787|81704|128239|201475	CCNA2|CRKL|DHCR24|DOCK1|DOCK2|GDI1|RAPGEF1|HRAS|KITLG|NF1|RAB4A|RALB|RAP2B|SOS1|RFXANK|KSR1|GNA13|PLK2|RAB35|CDC42EP1|PARK7|MRAS|ARHGEF12|ARHGEF18|ARHGAP8|EPS8L1|EPS8L2|DOCK8|IQGAP3|RAB12
GO Molecular Functions	21	GO:0015294	solute:monoatomic cation symporter activity		7dOES vs. C 20%	-5	-7	4.3	7	30293	116	1167	19	1.6	0.37	1497|2030|6505|6507|6526|6554|6558|9962|9990|23516|25800|26266|54407|57210|57835|64116|84879|121260|284111	CTNS|SLC29A1|SLC1A1|SLC1A3|SLC5A3|SLC10A1|SLC12A2|SLC23A2|SLC12A6|SLC39A14|SLC39A6|SLC13A4|SLC38A2|SLC45A4|SLC4A5|SLC39A8|MFSD2A|SLC15A4|SLC13A5
GO Biological Processes	19	GO:0097435	supramolecular fiber organization	19_GO:0009987 cellular process	7dOES vs. C 5%	-5	-6.9	2.6	6.2	30293	589	754	38	5	0.8	631|871|998|1266|1809|2013|3267|3855|4193|4747|5357|5358|5629|6840|7169|7273|7837|10459|10580|10634|11344|23221|26271|29984|51199|55740|55971|59341|60681|80179|84687|85301|116985|128239|134549|144501|344148|440145	BFSP1|SERPINH1|CDC42|CNN3|DPYSL3|EMP2|AGFG1|KRT7|MDM2|NEFL|PLS1|PLS3|PROX1|SVIL|TPM2|TTN|PXDN|MAD2L2|SORBS1|GAS2L1|TWF2|RHOBTB2|FBXO5|RHOD|NIN|ENAH|BAIAP2L1|TRPV4|FKBP10|MYO19|PPP1R9B|COL27A1|ARAP1|IQGAP3|SHROOM1|KRT80|NCKAP5|MZT1
GO Biological Processes	19	GO:0098876	vesicle-mediated transport to the plasma membrane	19_GO:0051179 localization	7dOES vs. C 20%	-5	-6.9	4	6.9	30293	129	1167	20	1.7	0.38	4218|6505|6711|7879|8674|9135|9146|10123|10938|11021|22883|26088|30846|54520|57182|57706|64284|201475|261729|401548	RAB8A|SLC1A1|SPTBN1|RAB7A|VAMP4|RABEP1|HGS|ARL4C|EHD1|RAB35|CLSTN1|GGA1|EHD2|CCDC93|ANKRD50|DENND1A|RAB17|RAB12|STEAP2|SNX30
Reactome Gene Sets	6	R-HSA-9824446	Viral Infection Pathways		7dOES vs. C 20%	-5	-7.1	2.1	6	30293	767	1167	61	5.2	0.65	207|292|375|857|1052|1211|1213|1650|1794|2237|2817|3065|3066|3716|3932|3978|4245|4836|5170|5430|5611|6192|6607|6654|6827|6879|7277|7297|7316|7841|7846|8337|8452|9612|9688|9818|9868|9871|10362|10381|10427|10484|10610|10898|11168|23028|23193|23327|25921|51185|51510|53371|55690|55741|57719|79760|92359|112714|121504|196527|723790	AKT1|SLC25A5|ARF1|CAV1|CEBPD|CLTA|CLTC|DDOST|DOCK2|FEN1|GPC1|HDAC1|HDAC2|JAK1|LCK|LIG1|MGAT1|NMT1|PDPK1|POLR2A|DNAJC3|RPS4Y1|SMN2|SOS1|SUPT4H1|TAF7|TUBA4A|TYK2|UBC|MOGS|TUBA1A|H2AC18|CUL3|NCOR2|NUP93|NUP58|TOMM70|SEC24D|HMG20B|TUBB3|SEC24B|SEC23A|ST6GALNAC2|CPSF4|PSIP1|KDM1A|GANAB|NEDD4L|ZDHHC5|CRBN|CHMP5|NUP54|PACS1|EDEM2|ANO8|GEMIN7|CRB3|TUBA3E|H4C16|ANO6|H2AC19
GO Biological Processes	19	GO:0007015	actin filament organization	19_GO:0009987 cellular process	7dOES vs. C 5%	-4.9	-6.8	3.5	6.6	30293	277	754	24	3.2	0.64	998|1266|1809|2013|5357|5358|5629|6840|7169|7273|10459|10580|10634|11344|23221|29984|55740|55971|59341|80179|84687|116985|128239|134549	CDC42|CNN3|DPYSL3|EMP2|PLS1|PLS3|PROX1|SVIL|TPM2|TTN|MAD2L2|SORBS1|GAS2L1|TWF2|RHOBTB2|RHOD|ENAH|BAIAP2L1|TRPV4|MYO19|PPP1R9B|ARAP1|IQGAP3|SHROOM1
GO Biological Processes	19	GO:0007610	behavior	19_GO:0032501 multicellular organismal process	7dOES vs. C 20%	-4.9	-6.9	2.2	6	30293	616	1167	52	4.5	0.6	100|107|207|321|409|894|1201|1497|2237|2548|2628|2629|2760|2821|2894|3066|3949|4763|5024|5590|5641|6505|6507|7057|7345|7419|7846|8322|8326|9099|9455|9486|9867|9896|10550|10769|11315|22941|27286|28996|51185|56172|57679|60314|64856|80045|84687|84879|85461|89797|123803|440275	ADA|ADCY1|AKT1|APBA2|ARRB2|CCND2|CLN3|CTNS|FEN1|GAA|GATM|GBA1|GM2A|GPI|GRID1|HDAC2|LDLR|NF1|P2RX3|PRKCZ|LGMN|SLC1A1|SLC1A3|THBS1|UCHL1|VDAC3|TUBA1A|FZD4|FZD9|USP2|HOMER2|CHST10|PJA2|FIG4|ARL6IP5|PLK2|PARK7|SHANK2|SRPX2|HIPK2|CRBN|ANKH|ALS2|MYG1|VWA1|GPR157|PPP1R9B|MFSD2A|TANC1|NAV2|NTAN1|EIF2AK4
KEGG Pathway	24	hsa05208	Chemical carcinogenesis - reactive oxygen species		7dOES vs. C 20%	-4.9	-6.8	3.1	6.4	30293	223	1167	27	2.3	0.44	207|292|513|847|1337|1350|1537|1728|1836|2053|3162|3265|4217|4696|4700|4702|4705|4726|5170|5580|5587|5747|6390|6654|7419|10975|126328	AKT1|SLC25A5|ATP5F1D|CAT|COX6A1|COX7C|CYC1|NQO1|SLC26A2|EPHX2|HMOX1|HRAS|MAP3K5|NDUFA3|NDUFA6|NDUFA8|NDUFA10|NDUFS6|PDPK1|PRKCD|PRKD1|PTK2|SDHB|SOS1|VDAC3|UQCR11|NDUFA11
KEGG Pathway	24	hsa04148	Efferocytosis		7dOES vs. C 20%	-4.9	-6.8	3.7	6.7	30293	156	1167	22	1.9	0.4	19|384|489|682|818|1051|1399|1788|1793|3693|5029|5747|7057|7376|7879|9564|23200|23659|54896|56848|64284|196527	ABCA1|ARG2|ATP2A3|BSG|CAMK2G|CEBPB|CRKL|DNMT3A|DOCK1|ITGB5|P2RY2|PTK2|THBS1|NR1H2|RAB7A|BCAR1|ATP11B|PLA2G15|SLC66A1|SPHK2|RAB17|ANO6
GO Biological Processes	19	GO:0045446	endothelial cell differentiation	19_GO:0032502 developmental process	7dOES vs. C 5%	-4.9	-6.9	6.3	7.7	30293	83	754	13	1.7	0.47	182|1365|2876|2889|3383|3988|4851|5629|5802|8322|11167|26051|85301	JAG1|CLDN3|GPX1|RAPGEF1|ICAM1|LIPA|NOTCH1|PROX1|PTPRS|FZD4|FSTL1|PPP1R16B|COL27A1
GO Molecular Functions	21	GO:0008047	enzyme activator activity		7dOES vs. C 5%	-4.9	-6.9	2.6	6.2	30293	591	754	38	5	0.8	216|317|695|1075|1122|1124|1793|3267|3486|3932|5476|6654|8439|8818|9135|9138|10395|11315|23329|23526|25771|26000|26471|29127|51306|54206|55890|57521|57568|57679|79817|79890|116985|116986|128239|192111|259173|100133941	ALDH1A1|APAF1|BTK|CTSC|CHML|CHN2|DOCK1|AGFG1|IGFBP3|LCK|CTSA|SOS1|NSMAF|DPM2|RABEP1|ARHGEF1|DLC1|PARK7|TBC1D30|ARHGAP45|TBC1D22A|TBC1D10B|NUPR1|RACGAP1|FAM13B|ERRFI1|GPRC5C|RPTOR|SIPA1L2|ALS2|MOB3B|RIN3|ARAP1|AGAP2|IQGAP3|PGAM5|ALS2CL|CD24
GO Biological Processes	19	GO:0048732	gland development	19_GO:0032502 developmental process	7dOES vs. C 5%	-4.9	-6.9	2.9	6.4	30293	426	754	31	4.1	0.72	207|823|998|1051|1385|1396|1497|3099|3219|3569|3988|4041|4851|4853|5423|5629|6195|6647|6777|8543|28996|51599|54206|54658|55959|79971|81606|84876|90780|128239|344167	AKT1|CAPN1|CDC42|CEBPB|CREB1|CRIP1|CTNS|HK2|HOXB9|IL6|LIPA|LRP5|NOTCH1|NOTCH2|POLB|PROX1|RPS6KA1|SOD1|STAT5B|LMO4|HIPK2|LSR|ERRFI1|UGT1A1|SULF2|WLS|LBH|ORAI1|PYGO2|IQGAP3|FOXI3
WikiPathways	27	WP4674	Head and neck squamous cell carcinoma		7dOES vs. C 20%	-4.9	-6.9	5.3	7.3	30293	74	1167	15	1.3	0.33	207|841|2260|2261|2549|3265|4851|4853|5170|6794|7048|7249|8452|54541|84962	AKT1|CASP8|FGFR1|FGFR3|GAB1|HRAS|NOTCH1|NOTCH2|PDPK1|STK11|TGFBR2|TSC2|CUL3|DDIT4|AJUBA
GO Biological Processes	19	GO:0098660	inorganic ion transmembrane transport	19_GO:0051179 localization	7dOES vs. C 20%	-4.9	-6.8	2.1	5.9	30293	724	1167	58	5	0.64	292|489|490|513|535|1186|1192|1355|1468|1497|1537|1836|3709|3932|5024|5311|5331|6505|6507|6522|6558|7922|8943|9254|9651|9990|10165|10632|23516|25800|25932|25998|26266|27173|29927|29986|50617|54020|56172|57192|57719|57835|59341|64116|80024|80727|84876|89780|91689|94015|121260|133308|168620|196527|254428|255231|261729|284111	SLC25A5|ATP2A3|ATP2B1|ATP5F1D|ATP6V0A1|CLCN7|CLIC1|COX15|SLC25A10|CTNS|CYC1|SLC26A2|ITPR2|LCK|P2RX3|PKD2|PLCB3|SLC1A1|SLC1A3|SLC4A2|SLC12A2|SLC39A7|AP3D1|CACNA2D2|PLCH2|SLC12A6|SLC25A13|ATP5MG|SLC39A14|SLC39A6|CLIC4|IBTK|SLC13A4|SLC39A1|SEC61A1|SLC39A2|ATP6V0A4|SLC37A1|ANKH|MCOLN1|ANO8|SLC4A5|TRPV4|SLC39A8|SLC8B1|TTYH3|ORAI1|WNT3A|SMDT1|TTYH2|SLC15A4|SLC9B2|BHLHA15|ANO6|SLC41A1|MCOLN2|STEAP2|SLC1…
GO Biological Processes	19	GO:0046467	membrane lipid biosynthetic process	19_GO:0008152 metabolic process	7dOES vs. C 20%	-4.9	-6.8	3.8	6.7	30293	143	1167	21	1.8	0.39	2629|5007|5587|6609|7368|8818|8869|9218|10558|29956|53947|54344|55304|55331|56848|60481|64834|80235|84302|84992|93210	GBA1|OSBP|PRKD1|SMPD1|UGT8|DPM2|ST3GAL5|VAPA|SPTLC1|CERS2|A4GALT|DPM3|SPTLC3|ACER3|SPHK2|ELOVL5|ELOVL1|PIGZ|PGAP4|PIGY|PGAP3
GO Biological Processes	19	GO:0061061	muscle structure development	19_GO:0032502 developmental process	7dOES vs. C 20%	-4.9	-6.8	2.3	6	30293	518	1167	46	3.9	0.57	81|133|182|207|445|857|1605|1793|1794|1839|2314|2483|2876|3475|4036|4607|4756|4763|4851|5339|5629|5915|6717|6840|7004|7168|7273|7345|8837|9099|9254|9474|10362|23028|23135|26471|26508|27063|50804|55909|57057|85461|89780|131377|283078|100128927	ACTN4|ADM|JAG1|AKT1|ASS1|CAV1|DAG1|DOCK1|DOCK2|HBEGF|FLII|FRG1|GPX1|IFRD1|LRP2|MYBPC3|NEO1|NF1|NOTCH1|PLEC|PROX1|RARB|SRI|SVIL|TEAD4|TPM1|TTN|UCHL1|CFLAR|USP2|CACNA2D2|ATG5|HMG20B|KDM1A|KDM6B|NUPR1|HEYL|ANKRD1|MYEF2|BIN3|TBX20|TANC1|WNT3A|KLHL40|MKX|ZBTB42
GO Biological Processes	19	GO:0031345	negative regulation of cell projection organization	19_GO:0048519 negative regulation of biological process	7dOES vs. C 5%	-4.9	-6.9	4.1	6.9	30293	197	754	20	2.7	0.59	207|1809|1948|3475|4070|4193|4756|5217|5802|6259|10509|23258|23329|25791|29956|59341|80128|81618|84709|386724	AKT1|DPYSL3|EFNB2|IFRD1|TACSTD2|MDM2|NEO1|PFN2|PTPRS|RYK|SEMA4B|DENND5A|TBC1D30|NGEF|CERS2|TRPV4|TRIM46|ITM2C|MGARP|AMIGO3
GO Biological Processes	19	GO:1902532	negative regulation of intracellular signal transduction	19_GO:0048519 negative regulation of biological process	4dOES vs. C 20%	-4.9	-6.8	3	6.4	30293	586	523	30	5.7	1	409|655|754|2099|2629|2876|3065|4193|4582|5580|6609|7249|7337|8444|8563|9516|9709|9984|10625|11315|23028|23612|26155|51060|55031|55870|79726|81848|143686|153769	ARRB2|BMP7|PTTG1IP|ESR1|GBA1|GPX1|HDAC1|MDM2|MUC1|PRKCD|SMPD1|TSC2|UBE3A|DYRK3|THOC5|LITAF|HERPUD1|THOC1|IVNS1ABP|PARK7|KDM1A|PHLDA3|NOC2L|TXNDC12|USP47|ASH1L|WDR59|SPRY4|SESN3|SH3RF2
GO Biological Processes	19	GO:0031400	negative regulation of protein modification process	19_GO:0048519 negative regulation of biological process	4dOES vs. C 20%	-4.9	-6.8	3.4	6.6	30293	428	523	25	4.8	0.93	409|2629|3486|4041|5580|5611|5663|6609|7249|7453|10013|10106|10362|10459|10625|11315|25998|26051|26271|51085|51637|81848|84959|153769|100506658	ARRB2|GBA1|IGFBP3|LRP5|PRKCD|DNAJC3|PSEN1|SMPD1|TSC2|WARS1|HDAC6|CTDSP2|HMG20B|MAD2L2|IVNS1ABP|PARK7|IBTK|PPP1R16B|FBXO5|MLXIPL|RTRAF|SPRY4|UBASH3B|SH3RF2|OCLN
GO Biological Processes	19	GO:0031175	neuron projection development	19_GO:0032502 developmental process	7dOES vs. C 5%	-4.9	-6.9	2.4	6.1	30293	691	754	42	5.6	0.84	107|998|1385|1785|1908|1948|3569|4218|4684|4747|4756|4851|4853|5357|5592|5803|6259|6647|6654|6812|7345|8543|8609|8904|8997|9922|10381|10509|25861|25894|26050|29967|51199|55740|57679|79789|80128|81628|84687|84709|285513|286262	ADCY1|CDC42|CREB1|DNM2|EDN3|EFNB2|IL6|RAB8A|NCAM1|NEFL|NEO1|NOTCH1|NOTCH2|PLS1|PRKG1|PTPRZ1|RYK|SOD1|SOS1|STXBP1|UCHL1|LMO4|KLF7|CPNE1|KALRN|IQSEC1|TUBB3|SEMA4B|WHRN|PLEKHG4|SLITRK5|LRP12|NIN|ENAH|ALS2|CLMN|TRIM46|TSC22D4|PPP1R9B|MGARP|GPRIN3|TPRN
GO Molecular Functions	21	GO:0019904	protein domain specific binding		4dOES vs. C 20%	-4.9	-6.8	2.8	6.3	30293	651	523	32	6.1	1	375|890|1213|1613|1785|1809|2101|2876|3065|3280|3815|4036|4193|5007|5174|5311|5629|5663|5912|6730|7453|8871|9218|9361|9516|9928|23405|55031|55740|59341|116840|100506658	ARF1|CCNA2|CLTC|DAPK3|DNM2|DPYSL3|ESRRA|GPX1|HDAC1|HES1|KIT|LRP2|MDM2|OSBP|PDZK1|PKD2|PROX1|PSEN1|RAP2B|SRP68|WARS1|SYNJ2|VAPA|LONP1|LITAF|KIF14|DICER1|USP47|ENAH|TRPV4|CNTROB|OCLN
GO Biological Processes	19	GO:0010810	regulation of cell-substrate adhesion	19_GO:0050789 regulation of biological process	7dOES vs. C 20%	-4.9	-6.9	3.2	6.5	30293	221	1167	27	2.3	0.44	81|182|1277|1399|1605|1613|1793|2013|2266|3655|4321|4763|4851|5034|5328|5590|5747|7057|7414|8322|9448|10395|23332|55604|59339|81848|201294	ACTN4|JAG1|COL1A1|CRKL|DAG1|DAPK3|DOCK1|EMP2|FGG|ITGA6|MMP12|NF1|NOTCH1|P4HB|PLAU|PRKCZ|PTK2|THBS1|VCL|FZD4|MAP4K4|DLC1|CLASP1|CARMIL1|PLEKHA2|SPRY4|UNC13D
GO Biological Processes	19	GO:0040008	regulation of growth	19_GO:0040007 growth	7dOES vs. C 5%	-4.9	-6.9	2.5	6.2	30293	616	754	39	5.2	0.81	166|207|998|1385|1785|2261|3303|3475|3486|4851|5357|5629|5802|6195|6259|6647|6777|9962|10459|10509|11344|22883|23338|23678|27086|29948|29967|50618|55636|56649|57521|58189|65981|80014|80128|84678|84687|84879|84944	TLE5|AKT1|CDC42|CREB1|DNM2|FGFR3|HSPA1A|IFRD1|IGFBP3|NOTCH1|PLS1|PROX1|PTPRS|RPS6KA1|RYK|SOD1|STAT5B|SLC23A2|MAD2L2|SEMA4B|TWF2|CLSTN1|JADE2|SGK3|FOXP1|OSGIN1|LRP12|ITSN2|CHD7|TMPRSS4|RPTOR|WFDC1|CAPRIN2|WWC2|TRIM46|KDM2B|PPP1R9B|MFSD2A|MAEL
GO Biological Processes	19	GO:1905475	regulation of protein localization to membrane	19_GO:0051179 localization	7dOES vs. C 20%	-4.9	-6.9	3.5	6.6	30293	180	1167	24	2.1	0.42	207|1201|1213|1399|1605|2664|2817|3265|5170|5174|5357|5590|6505|6526|6711|6810|8326|10580|25921|26060|27237|55625|84687|89780	AKT1|CLN3|CLTC|CRKL|DAG1|GDI1|GPC1|HRAS|PDPK1|PDZK1|PLS1|PRKCZ|SLC1A1|SLC5A3|SPTBN1|STX4|FZD9|SORBS1|ZDHHC5|APPL1|ARHGEF16|ZDHHC7|PPP1R9B|WNT3A
GO Biological Processes	19	GO:0030162	regulation of proteolysis	19_GO:0008152 metabolic process	7dOES vs. C 20%	-4.9	-6.8	2.2	5.9	30293	602	1167	51	4.4	0.6	207|210|489|666|831|841|857|871|960|1075|1201|2023|2264|2629|2876|3065|3066|3092|3932|4193|4217|5328|5641|5747|6195|6197|7057|7376|8312|9451|9532|9860|10273|10395|10550|11315|26471|26998|28996|29763|51343|51667|55851|64063|64326|84231|91304|131377|153769|257364|282679	AKT1|ALAD|ATP2A3|BOK|CAST|CASP8|CAV1|SERPINH1|CD44|CTSC|CLN3|ENO1|FGFR4|GBA1|GPX1|HDAC1|HDAC2|HIP1|LCK|MDM2|MAP3K5|PLAU|LGMN|PTK2|RPS6KA1|RPS6KA3|THBS1|NR1H2|AXIN1|EIF2AK3|BAG2|LRIG2|STUB1|DLC1|ARL6IP5|PARK7|NUPR1|FETUB|HIPK2|PACSIN3|FZR1|NUB1|PSENEN|PRSS22|COP1|TRAF7|TMEM259|KLHL40|SH3RF2|SNX33|AQP11
GO Biological Processes	19	GO:0031667	response to nutrient levels	19_GO:0050896 response to stimulus	7dOES vs. C 5%	-4.9	-6.8	2.8	6.3	30293	476	754	33	4.4	0.75	207|317|847|958|1728|1788|2752|2876|3949|3988|4023|4193|4524|5564|5565|5587|5629|5723|5899|6554|7037|7378|7484|10634|22941|23408|54407|54658|57521|59341|84879|115209|143686	AKT1|APAF1|CAT|CD40|NQO1|DNMT3A|GLUL|GPX1|LDLR|LIPA|LPL|MDM2|MTHFR|PRKAB1|PRKAB2|PRKD1|PROX1|PSPH|RALB|SLC10A1|TFRC|UPP1|WNT9B|GAS2L1|SHANK2|SIRT5|SLC38A2|UGT1A1|RPTOR|TRPV4|MFSD2A|OMA1|SESN3
Reactome Gene Sets	6	R-HSA-9012999	RHO GTPase cycle		7dOES vs. C 20%	-4.9	-6.9	2.4	6.1	30293	449	1167	42	3.6	0.55	182|857|1213|1793|1794|2873|2886|2889|3930|3932|3998|4548|5825|6654|6711|7037|7879|8452|9146|9217|9928|10298|10395|10672|11135|23365|23370|23526|23779|25791|25894|26286|27237|54514|55240|56667|57473|57679|79869|81704|116985|128239	JAG1|CAV1|CLTC|DOCK1|DOCK2|GPS1|GRB7|RAPGEF1|LBR|LCK|LMAN1|MTR|ABCD3|SOS1|SPTBN1|TFRC|RAB7A|CUL3|HGS|VAPB|KIF14|PAK4|DLC1|GNA13|CDC42EP1|ARHGEF12|ARHGEF18|ARHGAP45|ARHGAP8|NGEF|PLEKHG4|ARFGAP3|ARHGEF16|DDX4|STEAP3|MUC13|ZNF512B|ALS2|CPSF7|DOCK8|ARAP1|IQGAP3
GO Biological Processes	19	GO:0008202	steroid metabolic process	19_GO:0008152 metabolic process	7dOES vs. C 5%	-4.9	-6.8	3.6	6.7	30293	258	754	23	3.1	0.63	47|412|847|1727|3283|3949|3988|4041|5825|6307|6609|6713|6777|9885|11160|11161|26031|50814|51141|54206|54658|59338|79154	ACLY|STS|CAT|CYB5R3|HSD3B1|LDLR|LIPA|LRP5|ABCD3|MSMO1|SMPD1|SQLE|STAT5B|OSBPL2|ERLIN2|ERG28|OSBPL3|NSDHL|INSIG2|ERRFI1|UGT1A1|PLEKHA1|DHRS11
GO Biological Processes	19	GO:0006066	alcohol metabolic process	19_GO:0008152 metabolic process	4dOES vs. C 5%	-4.8	-6.8	3.9	6.8	30293	326	506	21	4.2	0.89	47|216|231|847|2260|2629|3631|3930|3949|4041|6307|6526|6713|8694|11160|11315|51474|55331|55911|57104|145226	ACLY|ALDH1A1|AKR1B1|CAT|FGFR1|GBA1|INPP4A|LBR|LDLR|LRP5|MSMO1|SLC5A3|SQLE|DGAT1|ERLIN2|PARK7|LIMA1|ACER3|APOBR|PNPLA2|RDH12
GO Biological Processes	19	GO:0042886	amide transport	19_GO:0051179 localization	4dOES vs. C 20%	-4.8	-6.7	5.2	7.3	30293	166	523	15	2.9	0.73	19|360|818|2352|4036|5007|5663|6505|6507|8111|9218|11315|59341|121260|286676	ABCA1|AQP3|CAMK2G|FOLR3|LRP2|OSBP|PSEN1|SLC1A1|SLC1A3|GPR68|VAPA|PARK7|TRPV4|SLC15A4|ILDR1
GO Biological Processes	19	GO:0097190	apoptotic signaling pathway	19_GO:0050896 response to stimulus	7dOES vs. C 20%	-4.8	-6.7	2.7	6.2	30293	313	1167	33	2.8	0.49	489|666|841|857|1051|1396|1613|2261|2876|3092|3265|4217|4254|4292|4763|5170|5580|6794|8326|8452|10494|10550|10625|10922|23612|26471|27018|28996|29965|54541|84944|85450|100289255	ATP2A3|BOK|CASP8|CAV1|CEBPB|CRIP1|DAPK3|FGFR3|GPX1|HIP1|HRAS|MAP3K5|KITLG|MLH1|NF1|PDPK1|PRKCD|STK11|FZD9|CUL3|STK25|ARL6IP5|IVNS1ABP|FASTK|PHLDA3|NUPR1|BEX3|HIPK2|CDIP1|DDIT4|MAEL|ITPRIP|TMEM238L
GO Biological Processes	19	GO:0048514	blood vessel morphogenesis	19_GO:0032502 developmental process	7dOES vs. C 5%	-4.8	-6.8	2.9	6.3	30293	431	754	31	4.1	0.72	182|207|998|1948|2549|2752|2876|3162|3397|3949|4041|4851|4853|5587|5629|6303|6505|6654|7837|8322|9820|9990|10266|27286|51564|55636|60681|85301|113026|196528|221395	JAG1|AKT1|CDC42|EFNB2|GAB1|GLUL|GPX1|HMOX1|ID1|LDLR|LRP5|NOTCH1|NOTCH2|PRKD1|PROX1|SAT1|SLC1A1|SOS1|PXDN|FZD4|CUL7|SLC12A6|RAMP2|SRPX2|HDAC7|CHD7|FKBP10|COL27A1|PLCD3|ARID2|ADGRF5
GO Molecular Functions	21	GO:0046943	carboxylic acid transmembrane transporter activity		7dOES vs. C 20%	-4.8	-6.8	3.4	6.5	30293	183	1167	24	2.1	0.42	1468|1497|1836|2894|4363|5243|6505|6507|6545|6554|8714|9962|10165|10999|23428|51660|54407|54896|84879|121260|123096|124935|256987|284111	SLC25A10|CTNS|SLC26A2|GRID1|ABCC1|ABCB1|SLC1A1|SLC1A3|SLC7A4|SLC10A1|ABCC3|SLC23A2|SLC25A13|SLC27A4|SLC7A8|MPC1|SLC38A2|SLC66A1|MFSD2A|SLC15A4|SLC25A29|SLC43A2|SERINC5|SLC13A5
WikiPathways	27	WP437	EGF EGFR signaling pathway		7dOES vs. C 20%	-4.8	-6.7	3.6	6.6	30293	159	1167	22	1.9	0.4	207|857|1399|2549|3265|3716|5170|5580|5590|5747|5899|6195|6197|6654|6777|6812|7837|8202|9146|9564|9922|84867	AKT1|CAV1|CRKL|GAB1|HRAS|JAK1|PDPK1|PRKCD|PRKCZ|PTK2|RALB|RPS6KA1|RPS6KA3|SOS1|STAT5B|STXBP1|PXDN|NCOA3|HGS|BCAR1|IQSEC1|PTPN5
GO Biological Processes	19	GO:0072575	epithelial cell proliferation involved in liver morphogenesis	19_GO:0032502 developmental process	7dOES vs. C 5%	-4.8	-6.7	29	12	30293	7	754	5	0.66	0.3	1051|3569|4853|5629|6195	CEBPB|IL6|NOTCH2|PROX1|RPS6KA1
GO Cellular Components	20	GO:0098978	glutamatergic synapse		7dOES vs. C 20%	-4.8	-6.7	2.5	6	30293	408	1167	39	3.3	0.53	107|207|409|490|1500|1605|1948|2894|3092|3265|4218|4763|4897|5073|5217|5499|5590|5802|6711|6810|6812|8322|8326|8452|8943|9455|10509|22883|22941|25921|26060|54487|57460|58512|64284|81873|85461|89780|114569	ADCY1|AKT1|ARRB2|ATP2B1|CTNND1|DAG1|EFNB2|GRID1|HIP1|HRAS|RAB8A|NF1|NRCAM|PARN|PFN2|PPP1CA|PRKCZ|PTPRS|SPTBN1|STX4|STXBP1|FZD4|FZD9|CUL3|AP3D1|HOMER2|SEMA4B|CLSTN1|SHANK2|ZDHHC5|APPL1|DGCR8|PPM1H|DLGAP3|RAB17|ARPC5L|TANC1|WNT3A|MAL2
GO Biological Processes	19	GO:0072574	hepatocyte proliferation	19_GO:0032502 developmental process	7dOES vs. C 5%	-4.8	-6.7	29	12	30293	7	754	5	0.66	0.3	1051|3569|4853|5629|6195	CEBPB|IL6|NOTCH2|PROX1|RPS6KA1
GO Biological Processes	19	GO:0019941	modification-dependent protein catabolic process	19_GO:0008152 metabolic process	7dOES vs. C 20%	-4.8	-6.7	2.3	5.9	30293	540	1167	47	4	0.58	207|409|1047|2629|4193|6047|6502|7316|7324|7345|8312|8452|9146|9354|9361|9690|9867|9928|10040|10273|10296|10956|11160|23032|23053|23327|23352|26270|51185|51343|51510|51667|54472|54476|55527|55741|55829|57520|64326|64839|79654|80762|84164|84447|92369|92714|123803	AKT1|ARRB2|CLGN|GBA1|MDM2|RNF4|SKP2|UBC|UBE2E1|UCHL1|AXIN1|CUL3|HGS|UBE4A|LONP1|UBE3C|PJA2|KIF14|TOM1L1|STUB1|MAEA|OS9|ERLIN2|USP33|ZSWIM8|NEDD4L|UBR4|FBXO6|CRBN|FZR1|CHMP5|NUB1|TOLLIP|RNF216|FEM1A|EDEM2|SELENOS|HECW2|COP1|FBXL17|HECTD3|NDFIP1|ASCC2|SYVN1|SPSB4|ARRDC1|NTAN1
GO Biological Processes	19	GO:0002009	morphogenesis of an epithelium	19_GO:0032502 developmental process	7dOES vs. C 20%	-4.8	-6.7	2.4	6	30293	455	1167	42	3.6	0.55	133|182|960|977|1497|1605|1839|1948|2099|2260|3400|3868|4036|4041|4321|4524|4851|4853|5311|5420|5499|5629|6654|7020|7048|7249|7414|7484|8521|8543|10395|10427|10672|25789|25932|55625|55764|57057|84283|84678|84962|89780	ADM|JAG1|CD44|CD151|CTNS|DAG1|HBEGF|EFNB2|ESR1|FGFR1|ID4|KRT16|LRP2|LRP5|MMP12|MTHFR|NOTCH1|NOTCH2|PKD2|PODXL|PPP1CA|PROX1|SOS1|TFAP2A|TGFBR2|TSC2|VCL|WNT9B|GCM1|LMO4|DLC1|SEC24B|GNA13|TMEM59L|CLIC4|ZDHHC7|IFT122|TBX20|TMEM79|KDM2B|AJUBA|WNT3A
GO Molecular Functions	21	GO:0005342	organic acid transmembrane transporter activity		7dOES vs. C 20%	-4.8	-6.7	3.4	6.5	30293	184	1167	24	2.1	0.42	1468|1497|1836|2894|4363|5243|6505|6507|6545|6554|8714|9962|10165|10999|23428|51660|54407|54896|84879|121260|123096|124935|256987|284111	SLC25A10|CTNS|SLC26A2|GRID1|ABCC1|ABCB1|SLC1A1|SLC1A3|SLC7A4|SLC10A1|ABCC3|SLC23A2|SLC25A13|SLC27A4|SLC7A8|MPC1|SLC38A2|SLC66A1|MFSD2A|SLC15A4|SLC25A29|SLC43A2|SERINC5|SLC13A5
GO Molecular Functions	21	GO:0008514	organic anion transmembrane transporter activity		7dOES vs. C 5%	-4.8	-6.8	3.6	6.6	30293	259	754	23	3.1	0.63	292|1497|4363|5243|6505|6507|6520|6522|6545|6554|8714|8884|9429|9962|23428|23516|25800|51660|54407|54896|56172|84879|121260	SLC25A5|CTNS|ABCC1|ABCB1|SLC1A1|SLC1A3|SLC3A2|SLC4A2|SLC7A4|SLC10A1|ABCC3|SLC5A6|ABCG2|SLC23A2|SLC7A8|SLC39A14|SLC39A6|MPC1|SLC38A2|SLC66A1|ANKH|MFSD2A|SLC15A4
GO Biological Processes	19	GO:1901615	organic hydroxy compound metabolic process	19_GO:0008152 metabolic process	7dOES vs. C 5%	-4.8	-6.7	2.8	6.2	30293	482	754	33	4.4	0.75	47|216|224|847|1497|1727|1728|3417|3419|3631|3949|3988|4041|5825|6307|6505|6526|6609|6713|8694|8818|9885|11160|11161|11315|26031|50814|51141|54206|55331|57104|145226|170685	ACLY|ALDH1A1|ALDH3A2|CAT|CTNS|CYB5R3|NQO1|IDH1|IDH3A|INPP4A|LDLR|LIPA|LRP5|ABCD3|MSMO1|SLC1A1|SLC5A3|SMPD1|SQLE|DGAT1|DPM2|OSBPL2|ERLIN2|ERG28|PARK7|OSBPL3|NSDHL|INSIG2|ERRFI1|ACER3|PNPLA2|RDH12|NUDT10
GO Biological Processes	19	GO:0006644	phospholipid metabolic process	19_GO:0008152 metabolic process	7dOES vs. C 20%	-4.8	-6.7	2.6	6.1	30293	360	1167	36	3.1	0.51	1040|1201|3631|4023|5007|5297|5331|5833|6609|7376|8818|9218|9489|9651|9807|9896|10162|10423|10554|10558|23659|26751|54344|56848|57217|66036|80235|80821|84302|84879|84962|84992|93210|129303|256987|283871	CDS1|CLN3|INPP4A|LPL|OSBP|PI4KA|PLCB3|PCYT2|SMPD1|NR1H2|DPM2|VAPA|PGS1|PLCH2|IP6K1|FIG4|LPCAT3|CDIPT|AGPAT1|SPTLC1|PLA2G15|SH3YL1|DPM3|SPHK2|TTC7A|MTMR9|PIGZ|DDHD1|PGAP4|MFSD2A|AJUBA|PIGY|PGAP3|TMEM150A|SERINC5|PGP
WikiPathways	27	WP5087	Pleural mesothelioma		7dOES vs. C 20%	-4.8	-6.7	2.4	6	30293	439	1167	41	3.5	0.54	207|894|960|1490|1825|1839|2260|2261|2264|3150|3265|3569|3655|3716|4041|4193|4217|4254|5328|5420|5565|5747|5871|6195|6197|6654|7003|7004|7249|8045|8312|8326|8569|9448|9532|10298|11098|83999|84962|89780|389421	AKT1|CCND2|CD44|CCN2|DSC3|HBEGF|FGFR1|FGFR3|FGFR4|HMGN1|HRAS|IL6|ITGA6|JAK1|LRP5|MDM2|MAP3K5|KITLG|PLAU|PODXL|PRKAB2|PTK2|MAP4K2|RPS6KA1|RPS6KA3|SOS1|TEAD1|TEAD4|TSC2|RASSF7|AXIN1|FZD9|MKNK1|MAP4K4|BAG2|PAK4|PRSS23|KREMEN1|AJUBA|WNT3A|LIN28B
GO Cellular Components	20	GO:0098794	postsynapse		7dOES vs. C 20%	-4.8	-6.7	2.1	5.9	30293	642	1167	53	4.5	0.61	107|156|207|321|375|409|1211|1399|1500|1605|1785|1948|2030|2894|3092|3631|3800|4218|4747|4897|5024|5073|5170|5217|5331|5499|5590|5747|5802|5867|6505|6711|6810|6812|7249|8326|8452|8943|9455|9867|9922|10509|22883|22941|25921|26060|54487|57679|58512|64284|84687|85461|375323	ADCY1|GRK2|AKT1|APBA2|ARF1|ARRB2|CLTA|CRKL|CTNND1|DAG1|DNM2|EFNB2|SLC29A1|GRID1|HIP1|INPP4A|KIF5C|RAB8A|NEFL|NRCAM|P2RX3|PARN|PDPK1|PFN2|PLCB3|PPP1CA|PRKCZ|PTK2|PTPRS|RAB4A|SLC1A1|SPTBN1|STX4|STXBP1|TSC2|FZD9|CUL3|AP3D1|HOMER2|PJA2|IQSEC1|SEMA4B|CLSTN1|SHANK2|ZDHHC5|APPL1|DGCR8|ALS2|DLGAP3|RAB17|PPP1R9B|TANC1|LHFPL4
GO Biological Processes	19	GO:0010975	regulation of neuron projection development	19_GO:0032502 developmental process	7dOES vs. C 5%	-4.8	-6.7	2.8	6.2	30293	459	754	32	4.2	0.73	207|818|1809|1948|2889|3475|3655|4193|4747|4756|5587|5653|5802|6259|8322|9762|9820|10509|11344|23258|25791|29956|51199|57520|59341|64284|65981|80128|81618|84709|84879|386724	AKT1|CAMK2G|DPYSL3|EFNB2|RAPGEF1|IFRD1|ITGA6|MDM2|NEFL|NEO1|PRKD1|KLK6|PTPRS|RYK|FZD4|LZTS3|CUL7|SEMA4B|TWF2|DENND5A|NGEF|CERS2|NIN|HECW2|TRPV4|RAB17|CAPRIN2|TRIM46|ITM2C|MGARP|MFSD2A|AMIGO3
GO Biological Processes	19	GO:0042176	regulation of protein catabolic process	19_GO:0008152 metabolic process	7dOES vs. C 20%	-4.8	-6.7	2.6	6.1	30293	360	1167	36	3.1	0.51	207|210|857|1728|1917|2629|2876|3949|4036|4193|4843|4946|5476|7879|8312|9146|9532|9860|10273|10459|10769|11315|23327|26088|26471|29763|51343|51667|64326|80762|91304|116986|131377|153769|257364|282679	AKT1|ALAD|CAV1|NQO1|EEF1A2|GBA1|GPX1|LDLR|LRP2|MDM2|NOS2|OAZ1|CTSA|RAB7A|AXIN1|HGS|BAG2|LRIG2|STUB1|MAD2L2|PLK2|PARK7|NEDD4L|GGA1|NUPR1|PACSIN3|FZR1|NUB1|COP1|NDFIP1|TMEM259|AGAP2|KLHL40|SH3RF2|SNX33|AQP11
GO Biological Processes	19	GO:0001666	response to hypoxia	19_GO:0050896 response to stimulus	7dOES vs. C 5%	-4.8	-6.8	3.3	6.5	30293	300	754	25	3.3	0.65	317|847|890|1365|1788|1803|3099|3162|3709|4193|4524|4843|4851|5024|5034|5328|7037|8322|28996|57521|59341|64428|64506|84709|100133941	APAF1|CAT|CCNA2|CLDN3|DNMT3A|DPP4|HK2|HMOX1|ITPR2|MDM2|MTHFR|NOS2|NOTCH1|P2RX3|P4HB|PLAU|TFRC|FZD4|HIPK2|RPTOR|TRPV4|CIAO3|CPEB1|MGARP|CD24
GO Biological Processes	19	GO:0009611	response to wounding	19_GO:0050896 response to stimulus	7dOES vs. C 20%	-4.8	-6.7	2.5	6	30293	422	1167	40	3.4	0.53	958|960|977|1192|1490|1605|1809|1839|2266|2876|3162|3172|3569|3932|3998|4321|4548|4747|4763|4853|5328|5339|5912|6505|6507|6609|6812|7168|7414|8837|10672|11057|51510|55959|60681|83481|84959|84962|89780|196527	CD40|CD44|CD151|CLIC1|CCN2|DAG1|DPYSL3|HBEGF|FGG|GPX1|HMOX1|HNF4A|IL6|LCK|LMAN1|MMP12|MTR|NEFL|NF1|NOTCH2|PLAU|PLEC|RAP2B|SLC1A1|SLC1A3|SMPD1|STXBP1|TPM1|VCL|CFLAR|GNA13|ABHD2|CHMP5|SULF2|FKBP10|EPPK1|UBASH3B|AJUBA|WNT3A|ANO6
GO Biological Processes	19	GO:0150104	transport across blood-brain barrier	19_GO:0051179 localization	7dOES vs. C 20%	-4.8	-6.8	4.8	7.1	30293	86	1167	16	1.4	0.34	489|2030|3177|4036|4363|5243|6505|6507|6526|6558|7037|8714|10999|23428|54407|84879	ATP2A3|SLC29A1|SLC29A2|LRP2|ABCC1|ABCB1|SLC1A1|SLC1A3|SLC5A3|SLC12A2|TFRC|ABCC3|SLC27A4|SLC7A8|SLC38A2|MFSD2A
GO Biological Processes	19	GO:0150104	transport across blood-brain barrier	19_GO:0051179 localization	7dOES vs. C 5%	-4.8	-6.7	6.1	7.5	30293	86	754	13	1.7	0.47	4363|5243|6505|6507|6526|7037|8714|8884|9153|9429|23428|54407|84879	ABCC1|ABCB1|SLC1A1|SLC1A3|SLC5A3|TFRC|ABCC3|SLC5A6|SLC28A2|ABCG2|SLC7A8|SLC38A2|MFSD2A
GO Biological Processes	19	GO:0010232	vascular transport	19_GO:0051179 localization	7dOES vs. C 20%	-4.8	-6.8	4.8	7.1	30293	86	1167	16	1.4	0.34	489|2030|3177|4036|4363|5243|6505|6507|6526|6558|7037|8714|10999|23428|54407|84879	ATP2A3|SLC29A1|SLC29A2|LRP2|ABCC1|ABCB1|SLC1A1|SLC1A3|SLC5A3|SLC12A2|TFRC|ABCC3|SLC27A4|SLC7A8|SLC38A2|MFSD2A
GO Biological Processes	19	GO:0010232	vascular transport	19_GO:0051179 localization	7dOES vs. C 5%	-4.8	-6.7	6.1	7.5	30293	86	754	13	1.7	0.47	4363|5243|6505|6507|6526|7037|8714|8884|9153|9429|23428|54407|84879	ABCC1|ABCB1|SLC1A1|SLC1A3|SLC5A3|TFRC|ABCC3|SLC5A6|SLC28A2|ABCG2|SLC7A8|SLC38A2|MFSD2A
GO Cellular Components	20	GO:0005912	adherens junction		7dOES vs. C 5%	-4.7	-6.6	4.1	6.7	30293	188	754	19	2.5	0.57	182|1266|1500|1948|2241|3655|4851|5499|10580|11135|11315|29091|55971|57608|59341|60437|64403|84687|134549	JAG1|CNN3|CTNND1|EFNB2|FER|ITGA6|NOTCH1|PPP1CA|SORBS1|CDC42EP1|PARK7|STXBP6|BAIAP2L1|JCAD|TRPV4|CDH26|CDH24|PPP1R9B|SHROOM1
GO Biological Processes	19	GO:0006066	alcohol metabolic process	19_GO:0008152 metabolic process	7dOES vs. C 5%	-4.7	-6.6	3.2	6.4	30293	326	754	26	3.4	0.66	47|216|224|847|1727|3417|3419|3631|3949|3988|4041|6307|6526|6609|6713|8694|8818|11160|11315|50814|51141|54206|55331|57104|145226|170685	ACLY|ALDH1A1|ALDH3A2|CAT|CYB5R3|IDH1|IDH3A|INPP4A|LDLR|LIPA|LRP5|MSMO1|SLC5A3|SMPD1|SQLE|DGAT1|DPM2|ERLIN2|PARK7|NSDHL|INSIG2|ERRFI1|ACER3|PNPLA2|RDH12|NUDT10
GO Biological Processes	19	GO:0008643	carbohydrate transport	19_GO:0051179 localization	7dOES vs. C 5%	-4.7	-6.6	6	7.5	30293	87	754	13	1.7	0.47	207|1497|5357|6526|9962|54020|55625|84879|85414|113829|115584|148808|282679	AKT1|CTNS|PLS1|SLC5A3|SLC23A2|SLC37A1|ZDHHC7|MFSD2A|SLC45A3|SLC35A4|SLC5A11|MFSD4A|AQP11
GO Biological Processes	19	GO:0034330	cell junction organization	19_GO:0009987 cellular process	7dOES vs. C 5%	-4.7	-6.6	2.6	6.1	30293	533	754	35	4.6	0.77	375|998|1108|1308|1365|1366|1948|2241|3655|4747|5217|5802|6259|6505|8496|9074|9806|10266|10395|10580|22941|25861|26060|29984|51564|51599|55901|57126|57679|59341|60437|64403|83660|85461|100506658	ARF1|CDC42|CHD4|COL17A1|CLDN3|CLDN7|EFNB2|FER|ITGA6|NEFL|PFN2|PTPRS|RYK|SLC1A1|PPFIBP1|CLDN6|SPOCK2|RAMP2|DLC1|SORBS1|SHANK2|WHRN|APPL1|RHOD|HDAC7|LSR|THSD1|CD177|ALS2|TRPV4|CDH26|CDH24|TLN2|TANC1|OCLN
GO Biological Processes	19	GO:0006897	endocytosis	19_GO:0051179 localization	4dOES vs. C 5%	-4.7	-6.6	3.1	6.3	30293	522	506	27	5.3	1	156|1201|1785|1793|1803|3161|3949|4041|5580|5899|6836|7037|8943|9135|10266|23184|23221|26020|29763|30011|55911|64284|85021|85439|132299|133308|201294	GRK2|CLN3|DNM2|DOCK1|DPP4|HMMR|LDLR|LRP5|PRKCD|RALB|SURF4|TFRC|AP3D1|RABEP1|RAMP2|MESD|RHOBTB2|LRP10|PACSIN3|SH3KBP1|APOBR|RAB17|REPS1|STON2|OCIAD2|SLC9B2|UNC13D
KEGG Pathway	24	hsa04216	Ferroptosis		7dOES vs. C 20%	-4.7	-6.5	7	7.6	30293	41	1167	11	0.94	0.28	2182|3162|6303|7037|7419|9474|10162|23516|55240|64116|112483	ACSL4|HMOX1|SAT1|TFRC|VDAC3|ATG5|LPCAT3|SLC39A14|STEAP3|SLC39A8|SAT2
GO Biological Processes	19	GO:0048732	gland development	19_GO:0032502 developmental process	7dOES vs. C 20%	-4.7	-6.6	2.4	6	30293	426	1167	40	3.4	0.53	100|207|445|823|857|1051|1396|1399|1497|1605|2030|2049|2099|2260|3219|3400|3569|4041|4763|4851|4853|5311|5629|6195|6777|6794|7048|8452|8543|9612|28996|51599|54658|55959|79971|80169|84876|89780|90780|128239	ADA|AKT1|ASS1|CAPN1|CAV1|CEBPB|CRIP1|CRKL|CTNS|DAG1|SLC29A1|EPHB3|ESR1|FGFR1|HOXB9|ID4|IL6|LRP5|NF1|NOTCH1|NOTCH2|PKD2|PROX1|RPS6KA1|STAT5B|STK11|TGFBR2|CUL3|LMO4|NCOR2|HIPK2|LSR|UGT1A1|SULF2|WLS|CTC1|ORAI1|WNT3A|PYGO2|IQGAP3
KEGG Pathway	24	hsa05165	Human papillomavirus infection		7dOES vs. C 20%	-4.7	-6.6	2.7	6.1	30293	331	1167	34	2.9	0.49	182|207|535|841|890|894|1277|1291|3065|3066|3265|3655|3693|3716|4193|4851|4853|5590|5747|5934|6654|7057|7249|7297|7484|8312|8322|8326|10488|23352|26508|50617|89780|92359	JAG1|AKT1|ATP6V0A1|CASP8|CCNA2|CCND2|COL1A1|COL6A1|HDAC1|HDAC2|HRAS|ITGA6|ITGB5|JAK1|MDM2|NOTCH1|NOTCH2|PRKCZ|PTK2|RBL2|SOS1|THBS1|TSC2|TYK2|WNT9B|AXIN1|FZD4|FZD9|CREB3|UBR4|HEYL|ATP6V0A4|WNT3A|CRB3
GO Molecular Functions	21	GO:0019900	kinase binding		7dOES vs. C 5%	-4.7	-6.6	2.3	5.9	30293	785	754	45	6	0.86	207|890|998|1051|1500|2013|3932|4218|4659|5430|5564|5565|5587|5592|5596|5611|6812|7037|7273|8527|9832|9867|9990|10459|10475|10666|11315|11344|23218|23221|25998|26060|26271|29127|29984|51199|51400|51564|54206|57521|59341|80014|84687|116986|100133941	AKT1|CCNA2|CDC42|CEBPB|CTNND1|EMP2|LCK|RAB8A|PPP1R12A|POLR2A|PRKAB1|PRKAB2|PRKD1|PRKG1|MAPK4|DNAJC3|STXBP1|TFRC|TTN|DGKD|JAKMIP2|PJA2|SLC12A6|MAD2L2|TRIM38|CD226|PARK7|TWF2|NBEAL2|RHOBTB2|IBTK|APPL1|FBXO5|RACGAP1|RHOD|NIN|PPME1|HDAC7|ERRFI1|RPTOR|TRPV4|WWC2|PPP1R9B|AGAP2|CD24
GO Biological Processes	19	GO:0072576	liver morphogenesis	19_GO:0032502 developmental process	7dOES vs. C 20%	-4.7	-6.6	17	9.8	30293	9	1167	6	0.51	0.21	1051|3569|4853|5629|6195|8452	CEBPB|IL6|NOTCH2|PROX1|RPS6KA1|CUL3
Reactome Gene Sets	6	R-HSA-199991	Membrane Trafficking		7dOES vs. C 5%	-4.7	-6.6	2.5	6	30293	634	754	39	5.2	0.81	207|286|375|1075|1122|1785|3267|3949|3998|4218|5564|5565|5866|5867|5868|6836|7037|8322|9135|9871|9919|10113|10381|10960|11070|11316|23258|26000|29127|29763|50618|51534|57679|79890|85021|85439|89953|127534|259173	AKT1|ANK1|ARF1|CTSC|CHML|DNM2|AGFG1|LDLR|LMAN1|RAB8A|PRKAB1|PRKAB2|RAB3IL1|RAB4A|RAB5A|SURF4|TFRC|FZD4|RABEP1|SEC24D|SEC16A|PREB|TUBB3|LMAN2|TMEM115|COPE|DENND5A|TBC1D10B|RACGAP1|PACSIN3|ITSN2|VTA1|ALS2|RIN3|REPS1|STON2|KLC4|GJB4|ALS2CL
GO Biological Processes	19	GO:0031400	negative regulation of protein modification process	19_GO:0048519 negative regulation of biological process	7dOES vs. C 20%	-4.7	-6.6	2.4	5.9	30293	428	1167	40	3.4	0.53	207|409|857|1399|2629|3066|3486|4041|4763|5170|5580|5590|5611|6609|6879|7249|7345|7453|8692|9474|9532|10106|10362|10459|10625|11315|25998|26051|26271|27018|28999|51637|58509|64780|79705|81848|84959|131377|153769|100506658	AKT1|ARRB2|CAV1|CRKL|GBA1|HDAC2|IGFBP3|LRP5|NF1|PDPK1|PRKCD|PRKCZ|DNAJC3|SMPD1|TAF7|TSC2|UCHL1|WARS1|HYAL2|ATG5|BAG2|CTDSP2|HMG20B|MAD2L2|IVNS1ABP|PARK7|IBTK|PPP1R16B|FBXO5|BEX3|KLF15|RTRAF|CACTIN|MICAL1|LRRK1|SPRY4|UBASH3B|KLHL40|SH3RF2|OCLN
GO Biological Processes	19	GO:0015711	organic anion transport	19_GO:0051179 localization	7dOES vs. C 5%	-4.7	-6.5	2.9	6.2	30293	396	754	29	3.8	0.7	292|1201|1497|4041|4363|4843|5243|5825|5826|6505|6507|6520|6522|6545|6554|8714|8884|9429|9962|23428|23516|25800|51660|54407|54896|55144|56172|84879|121260	SLC25A5|CLN3|CTNS|LRP5|ABCC1|NOS2|ABCB1|ABCD3|ABCD4|SLC1A1|SLC1A3|SLC3A2|SLC4A2|SLC7A4|SLC10A1|ABCC3|SLC5A6|ABCG2|SLC23A2|SLC7A8|SLC39A14|SLC39A6|MPC1|SLC38A2|SLC66A1|LRRC8D|ANKH|MFSD2A|SLC15A4
GO Biological Processes	19	GO:0044089	positive regulation of cellular component biogenesis	19_GO:0048518 positive regulation of biological process	7dOES vs. C 20%	-4.7	-6.6	2.3	5.9	30293	508	1167	45	3.9	0.56	19|857|1113|1490|1605|1809|2049|3265|3373|5217|5587|5899|6624|7037|7168|7376|7453|7879|9146|9448|10273|10459|10615|11135|11315|22883|23130|23332|27286|51185|51673|54869|55604|55755|64787|79184|84299|84722|84962|92359|116985|171024|386724|401548|100506658	ABCA1|CAV1|CHGA|CCN2|DAG1|DPYSL3|EPHB3|HRAS|HYAL1|PFN2|PRKD1|RALB|FSCN1|TFRC|TPM1|NR1H2|WARS1|RAB7A|HGS|MAP4K4|STUB1|MAD2L2|SPAG5|CDC42EP1|PARK7|CLSTN1|ATG2A|CLASP1|SRPX2|CRBN|TPPP3|EPS8L1|CARMIL1|CDK5RAP2|EPS8L2|BRCC3|MIEN1|PSRC1|AJUBA|CRB3|ARAP1|SYNPO2|AMIGO3|SNX30|OCLN
GO Molecular Functions	21	GO:0019904	protein domain specific binding		4dOES vs. C 5%	-4.7	-6.6	2.9	6.2	30293	651	506	31	6.1	1.1	375|666|890|958|1613|1785|1793|1809|2260|2876|3065|3930|4690|5174|6641|6812|8202|8322|8324|8728|9135|9516|26508|27237|30011|55740|59341|64780|80762|85021|388336	ARF1|BOK|CCNA2|CD40|DAPK3|DNM2|DOCK1|DPYSL3|FGFR1|GPX1|HDAC1|LBR|NCK1|PDZK1|SNTB1|STXBP1|NCOA3|FZD4|FZD7|ADAM19|RABEP1|LITAF|HEYL|ARHGEF16|SH3KBP1|ENAH|TRPV4|MICAL1|NDFIP1|REPS1|SHISA6
GO Molecular Functions	21	GO:0106310	protein serine kinase activity		7dOES vs. C 20%	-4.7	-6.7	2.6	6.1	30293	361	1167	36	3.1	0.51	207|701|818|1018|1613|2580|4217|5170|5580|5587|5590|5597|5871|6195|6197|6794|7273|8317|8444|8569|8844|8999|9448|9451|10298|10494|10769|10922|23139|28996|51765|56164|57118|79705|388228|440275	AKT1|BUB1B|CAMK2G|CDK3|DAPK3|GAK|MAP3K5|PDPK1|PRKCD|PRKD1|PRKCZ|MAPK6|MAP4K2|RPS6KA1|RPS6KA3|STK11|TTN|CDC7|DYRK3|MKNK1|KSR1|CDKL2|MAP4K4|EIF2AK3|PAK4|STK25|PLK2|FASTK|MAST2|HIPK2|STK26|STK31|CAMK1D|LRRK1|SBK1|EIF2AK4
GO Biological Processes	19	GO:0034976	response to endoplasmic reticulum stress	19_GO:0050896 response to stimulus	7dOES vs. C 20%	-4.7	-6.6	3.1	6.3	30293	227	1167	27	2.3	0.44	489|1047|1051|4217|5034|5611|7057|9217|9354|9451|10273|10488|10525|10956|11160|23753|26270|51569|54788|55741|55829|81502|84447|91304|168620|440275|100289255	ATP2A3|CLGN|CEBPB|MAP3K5|P4HB|DNAJC3|THBS1|VAPB|UBE4A|EIF2AK3|STUB1|CREB3|HYOU1|OS9|ERLIN2|SDF2L1|FBXO6|UFM1|DNAJB12|EDEM2|SELENOS|HM13|SYVN1|TMEM259|BHLHA15|EIF2AK4|TMEM238L
GO Biological Processes	19	GO:0001666	response to hypoxia	19_GO:0050896 response to stimulus	7dOES vs. C 20%	-4.7	-6.6	2.8	6.2	30293	300	1167	32	2.7	0.48	100|133|210|847|857|890|1788|2030|3162|3709|4193|4524|4763|4843|4851|5024|5034|5328|7037|7057|8322|8837|9361|10273|10449|10525|28996|54541|59341|64428|84709|84962	ADA|ADM|ALAD|CAT|CAV1|CCNA2|DNMT3A|SLC29A1|HMOX1|ITPR2|MDM2|MTHFR|NF1|NOS2|NOTCH1|P2RX3|P4HB|PLAU|TFRC|THBS1|FZD4|CFLAR|LONP1|STUB1|ACAA2|HYOU1|HIPK2|DDIT4|TRPV4|CIAO3|MGARP|AJUBA
WikiPathways	27	WP15	Selenium micronutrient network		7dOES vs. C 5%	-4.7	-6.6	6	7.5	30293	87	754	13	1.7	0.47	847|2266|2876|2877|2878|3383|3569|3949|4524|5052|6647|7296|280636	CAT|FGG|GPX1|GPX2|GPX3|ICAM1|IL6|LDLR|MTHFR|PRDX1|SOD1|TXNRD1|SELENOH
GO Biological Processes	19	GO:0097435	supramolecular fiber organization	19_GO:0009987 cellular process	4dOES vs. C 5%	-4.7	-6.6	2.9	6.2	30293	589	506	29	5.7	1	58|631|871|1266|1809|3267|4690|5357|7837|8636|10459|10580|11344|23221|29984|30011|51474|55740|55971|59341|60681|64780|79816|80179|85301|128239|134549|144501|440145	ACTA1|BFSP1|SERPINH1|CNN3|DPYSL3|AGFG1|NCK1|PLS1|PXDN|SSNA1|MAD2L2|SORBS1|TWF2|RHOBTB2|RHOD|SH3KBP1|LIMA1|ENAH|BAIAP2L1|TRPV4|FKBP10|MICAL1|TLE6|MYO19|COL27A1|IQGAP3|SHROOM1|KRT80|MZT1
GO Biological Processes	19	GO:0035239	tube morphogenesis	19_GO:0032502 developmental process	7dOES vs. C 5%	-4.7	-6.6	2.4	6	30293	682	754	41	5.4	0.83	182|207|317|998|1497|1948|2549|2752|2876|3162|3397|3949|4041|4070|4524|4851|4853|5420|5499|5587|5629|6303|6505|6654|7484|7837|8322|8543|9820|9990|10266|10395|27286|51564|55636|60681|84678|85301|113026|196528|221395	JAG1|AKT1|APAF1|CDC42|CTNS|EFNB2|GAB1|GLUL|GPX1|HMOX1|ID1|LDLR|LRP5|TACSTD2|MTHFR|NOTCH1|NOTCH2|PODXL|PPP1CA|PRKD1|PROX1|SAT1|SLC1A1|SOS1|WNT9B|PXDN|FZD4|LMO4|CUL7|SLC12A6|RAMP2|DLC1|SRPX2|HDAC7|CHD7|FKBP10|KDM2B|COL27A1|PLCD3|ARID2|ADGRF5
GO Biological Processes	19	GO:0030036	actin cytoskeleton organization	19_GO:0009987 cellular process	7dOES vs. C 5%	-4.6	-6.4	2.6	6	30293	542	754	35	4.6	0.77	998|1201|1266|1365|1809|2013|2241|5217|5357|5358|5592|5629|6840|7169|7273|9922|10395|10459|10580|10634|11215|11344|23221|29127|29984|51763|55740|55971|59341|80179|84687|116985|116986|128239|134549	CDC42|CLN3|CNN3|CLDN3|DPYSL3|EMP2|FER|PFN2|PLS1|PLS3|PRKG1|PROX1|SVIL|TPM2|TTN|IQSEC1|DLC1|MAD2L2|SORBS1|GAS2L1|AKAP11|TWF2|RHOBTB2|RACGAP1|RHOD|INPP5K|ENAH|BAIAP2L1|TRPV4|MYO19|PPP1R9B|ARAP1|AGAP2|IQGAP3|SHROOM1
KEGG Pathway	24	hsa00330	Arginine and proline metabolism		7dOES vs. C 20%	-4.6	-6.5	6.2	7.4	30293	50	1167	12	1	0.3	384|2628|4129|4843|5832|6303|6723|8659|55748|57571|112483|548596	ARG2|GATM|MAOB|NOS2|ALDH18A1|SAT1|SRM|ALDH4A1|CNDP2|CARNS1|SAT2|CKMT1A
GO Biological Processes	19	GO:0007610	behavior	19_GO:0032501 multicellular organismal process	7dOES vs. C 5%	-4.6	-6.4	2.5	5.9	30293	616	754	38	5	0.8	107|207|321|1201|1385|1497|1803|2237|2744|2821|3949|5024|5803|6505|6507|6647|7345|7419|8322|9099|9867|11315|22941|26050|27286|28996|51185|55636|56172|57521|57679|64856|80045|84687|84879|85461|127534|130507	ADCY1|AKT1|APBA2|CLN3|CREB1|CTNS|DPP4|FEN1|GLS|GPI|LDLR|P2RX3|PTPRZ1|SLC1A1|SLC1A3|SOD1|UCHL1|VDAC3|FZD4|USP2|PJA2|PARK7|SHANK2|SLITRK5|SRPX2|HIPK2|CRBN|CHD7|ANKH|RPTOR|ALS2|VWA1|GPR157|PPP1R9B|MFSD2A|TANC1|GJB4|UBR3
GO Biological Processes	19	GO:0046394	carboxylic acid biosynthetic process	19_GO:0008152 metabolic process	7dOES vs. C 20%	-4.6	-6.5	2.8	6.1	30293	274	1167	30	2.6	0.46	239|445|2628|2678|2752|4023|4524|4548|5007|5565|5825|5832|6470|6507|9536|9885|10157|11057|11315|11343|22928|26031|55256|57571|60481|64834|84532|140838|197322|256987	ALOX12|ASS1|GATM|GGT1|GLUL|LPL|MTHFR|MTR|OSBP|PRKAB2|ABCD3|ALDH18A1|SHMT1|SLC1A3|PTGES|OSBPL2|AASS|ABHD2|PARK7|MGLL|SEPHS2|OSBPL3|ADI1|CARNS1|ELOVL5|ELOVL1|ACSS1|NANP|ACSF3|SERINC5
GO Biological Processes	19	GO:0046942	carboxylic acid transport	19_GO:0051179 localization	7dOES vs. C 20%	-4.6	-6.5	2.7	6.1	30293	304	1167	32	2.7	0.48	1201|1468|1497|1836|4036|4041|4363|4763|4843|5243|5825|5826|6505|6507|6545|6554|8714|9962|10165|10550|10999|23428|51660|54407|54896|55144|84879|121260|123096|124935|256987|284111	CLN3|SLC25A10|CTNS|SLC26A2|LRP2|LRP5|ABCC1|NF1|NOS2|ABCB1|ABCD3|ABCD4|SLC1A1|SLC1A3|SLC7A4|SLC10A1|ABCC3|SLC23A2|SLC25A13|ARL6IP5|SLC27A4|SLC7A8|MPC1|SLC38A2|SLC66A1|LRRC8D|MFSD2A|SLC15A4|SLC25A29|SLC43A2|SERINC5|SLC13A5
Reactome Gene Sets	6	R-HSA-1640170	Cell Cycle		7dOES vs. C 20%	-4.6	-6.4	2.1	5.7	30293	691	1167	55	4.7	0.62	207|701|890|894|1069|2237|3065|3161|3930|3978|4176|4193|4218|4292|5430|5934|6117|6502|7014|7029|7277|7316|7324|7846|8317|8337|8636|9688|9735|9818|10381|11144|23332|26271|27436|29086|50511|51343|51400|53371|55755|55766|56158|64326|64689|79172|79184|79991|80152|80169|84962|112714|121504|440145|723790	AKT1|BUB1B|CCNA2|CCND2|CETN2|FEN1|HDAC1|HMMR|LBR|LIG1|MCM7|MDM2|RAB8A|MLH1|POLR2A|RBL2|RPA1|SKP2|TERF2|TFDP2|TUBA4A|UBC|UBE2E1|TUBA1A|CDC7|H2AC18|SSNA1|NUP93|KNTC1|NUP58|TUBB3|DMC1|CLASP1|FBXO5|EML4|BABAM1|SYCP3|FZR1|PPME1|NUP54|CDK5RAP2|H2AJ|TEX12|COP1|GORASP1|CENPO|BRCC3|STN1|CENPT|CTC1|AJUBA|TUBA3E|H4C16|MZT1|H2AC19
GO Biological Processes	19	GO:0071375	cellular response to peptide hormone stimulus	19_GO:0050896 response to stimulus	7dOES vs. C 20%	-4.6	-6.5	3	6.2	30293	246	1167	28	2.4	0.45	207|445|857|890|1583|2549|3265|3716|4193|4218|5170|5580|5587|5590|5747|6654|6777|7297|8837|9564|10580|10999|23038|23516|26060|55625|55829|84709	AKT1|ASS1|CAV1|CCNA2|CYP11A1|GAB1|HRAS|JAK1|MDM2|RAB8A|PDPK1|PRKCD|PRKD1|PRKCZ|PTK2|SOS1|STAT5B|TYK2|CFLAR|BCAR1|SORBS1|SLC27A4|WDTC1|SLC39A14|APPL1|ZDHHC7|SELENOS|MGARP
GO Biological Processes	19	GO:0098754	detoxification	19_GO:0098754 detoxification	7dOES vs. C 5%	-4.6	-6.5	4.7	7	30293	136	754	16	2.1	0.52	216|847|1728|2876|2877|2878|5052|5174|5243|6647|7296|7837|9429|11315|84883|145226	ALDH1A1|CAT|NQO1|GPX1|GPX2|GPX3|PRDX1|PDZK1|ABCB1|SOD1|TXNRD1|PXDN|ABCG2|PARK7|AIFM2|RDH12
KEGG Pathway	24	hsa05415	Diabetic cardiomyopathy		7dOES vs. C 20%	-4.6	-6.5	3.2	6.3	30293	203	1167	25	2.1	0.42	207|292|489|513|818|1277|1337|1350|1537|4696|4700|4702|4705|4726|5162|5331|5499|5580|5590|6390|7048|7419|10975|51660|126328	AKT1|SLC25A5|ATP2A3|ATP5F1D|CAMK2G|COL1A1|COX6A1|COX7C|CYC1|NDUFA3|NDUFA6|NDUFA8|NDUFA10|NDUFS6|PDHB|PLCB3|PPP1CA|PRKCD|PRKCZ|SDHB|TGFBR2|VDAC3|UQCR11|MPC1|NDUFA11
KEGG Pathway	24	hsa00561	Glycerolipid metabolism		7dOES vs. C 5%	-4.6	-6.4	7	7.6	30293	63	754	11	1.5	0.44	223|224|4023|7920|8525|8527|8694|10554|57104|84513|150763	ALDH9A1|ALDH3A2|LPL|ABHD16A|DGKZ|DGKD|DGAT1|AGPAT1|PNPLA2|PLPP5|GPAT2
GO Cellular Components	20	GO:0098798	mitochondrial protein-containing complex		7dOES vs. C 20%	-4.6	-6.5	2.7	6.1	30293	305	1167	32	2.7	0.48	292|513|1337|1350|1537|3419|4696|4700|4702|4705|4726|5162|6390|6687|9868|10452|10469|10632|10975|26521|29088|51660|54543|55052|55572|55735|57128|64979|91689|125988|126328|400916	SLC25A5|ATP5F1D|COX6A1|COX7C|CYC1|IDH3A|NDUFA3|NDUFA6|NDUFA8|NDUFA10|NDUFS6|PDHB|SDHB|SPG7|TOMM70|TOMM40|TIMM44|ATP5MG|UQCR11|TIMM8B|MRPL15|MPC1|TOMM7|MRPL20|FOXRED1|DNAJC11|LYRM4|MRPL36|SMDT1|MICOS13|NDUFA11|CHCHD10
GO Biological Processes	19	GO:0043632	modification-dependent macromolecule catabolic process	19_GO:0008152 metabolic process	7dOES vs. C 20%	-4.6	-6.4	2.2	5.8	30293	551	1167	47	4	0.58	207|409|1047|2629|4193|6047|6502|7316|7324|7345|8312|8452|9146|9354|9361|9690|9867|9928|10040|10273|10296|10956|11160|23032|23053|23327|23352|26270|51185|51343|51510|51667|54472|54476|55527|55741|55829|57520|64326|64839|79654|80762|84164|84447|92369|92714|123803	AKT1|ARRB2|CLGN|GBA1|MDM2|RNF4|SKP2|UBC|UBE2E1|UCHL1|AXIN1|CUL3|HGS|UBE4A|LONP1|UBE3C|PJA2|KIF14|TOM1L1|STUB1|MAEA|OS9|ERLIN2|USP33|ZSWIM8|NEDD4L|UBR4|FBXO6|CRBN|FZR1|CHMP5|NUB1|TOLLIP|RNF216|FEM1A|EDEM2|SELENOS|HECW2|COP1|FBXL17|HECTD3|NDFIP1|ASCC2|SYVN1|SPSB4|ARRDC1|NTAN1
Reactome Gene Sets	6	R-HSA-6798695	Neutrophil degranulation		7dOES vs. C 20%	-4.6	-6.5	2.3	5.9	30293	480	1167	43	3.7	0.55	210|535|823|847|960|1075|1650|1727|1794|2548|2760|2821|3683|4069|5211|5328|5476|5580|5611|5912|6836|7414|7879|8566|9218|9725|10043|10120|11010|23200|23352|23526|25798|51071|54472|79895|80331|81619|83716|121260|196527|201294|353189	ALAD|ATP6V0A1|CAPN1|CAT|CD44|CTSC|DDOST|CYB5R3|DOCK2|GAA|GM2A|GPI|ITGAL|LYZ|PFKL|PLAU|CTSA|PRKCD|DNAJC3|RAP2B|SURF4|VCL|RAB7A|PDXK|VAPA|TMEM63A|TOM1|ACTR1B|GLIPR1|ATP11B|UBR4|ARHGAP45|BRI3|DERA|TOLLIP|ATP8B4|DNAJC5|TSPAN14|CRISPLD2|SLC15A4|ANO6|UNC13D|SLCO4C1
GO Biological Processes	19	GO:0006753	nucleoside phosphate metabolic process	19_GO:0008152 metabolic process	7dOES vs. C 20%	-4.6	-6.5	2.2	5.8	30293	532	1167	46	3.9	0.57	100|107|271|513|669|1497|1728|2023|2182|2821|3735|3939|4696|4700|4702|4705|4726|5091|5162|5211|5226|6390|6470|7378|8226|8930|10157|10165|10632|10924|11315|25996|51071|53354|55190|55191|55312|60481|64834|79581|84532|84649|126328|160428|170685|197322	ADA|ADCY1|AMPD2|ATP5F1D|BPGM|CTNS|NQO1|ENO1|ACSL4|GPI|KARS1|LDHA|NDUFA3|NDUFA6|NDUFA8|NDUFA10|NDUFS6|PC|PDHB|PFKL|PGD|SDHB|SHMT1|UPP1|PUDP|MBD4|AASS|SLC25A13|ATP5MG|SMPDL3A|PARK7|REXO2|DERA|PANK1|NUDT11|NADSYN1|RFK|ELOVL5|ELOVL1|SLC52A2|ACSS1|DGAT2|NDUFA11|ALDH1L2|NUDT10|ACSF3
GO Biological Processes	19	GO:0016053	organic acid biosynthetic process	19_GO:0008152 metabolic process	7dOES vs. C 20%	-4.6	-6.4	2.8	6.1	30293	277	1167	30	2.6	0.46	239|445|2628|2678|2752|4023|4524|4548|5007|5565|5825|5832|6470|6507|9536|9885|10157|11057|11315|11343|22928|26031|55256|57571|60481|64834|84532|140838|197322|256987	ALOX12|ASS1|GATM|GGT1|GLUL|LPL|MTHFR|MTR|OSBP|PRKAB2|ABCD3|ALDH18A1|SHMT1|SLC1A3|PTGES|OSBPL2|AASS|ABHD2|PARK7|MGLL|SEPHS2|OSBPL3|ADI1|CARNS1|ELOVL5|ELOVL1|ACSS1|NANP|ACSF3|SERINC5
GO Biological Processes	19	GO:0015849	organic acid transport	19_GO:0051179 localization	7dOES vs. C 20%	-4.6	-6.5	2.7	6.1	30293	305	1167	32	2.7	0.48	1201|1468|1497|1836|4036|4041|4363|4763|4843|5243|5825|5826|6505|6507|6545|6554|8714|9962|10165|10550|10999|23428|51660|54407|54896|55144|84879|121260|123096|124935|256987|284111	CLN3|SLC25A10|CTNS|SLC26A2|LRP2|LRP5|ABCC1|NF1|NOS2|ABCB1|ABCD3|ABCD4|SLC1A1|SLC1A3|SLC7A4|SLC10A1|ABCC3|SLC23A2|SLC25A13|ARL6IP5|SLC27A4|SLC7A8|MPC1|SLC38A2|SLC66A1|LRRC8D|MFSD2A|SLC15A4|SLC25A29|SLC43A2|SERINC5|SLC13A5
GO Molecular Functions	21	GO:0035091	phosphatidylinositol binding		7dOES vs. C 20%	-4.6	-6.5	2.8	6.1	30293	275	1167	30	2.6	0.46	207|2314|2886|3092|3709|4430|5007|5217|6643|6840|9146|9885|10040|10043|11021|23130|23612|26060|26088|26751|29886|55803|55915|57664|57706|64342|115004|116985|257364|401548	AKT1|FLII|GRB7|HIP1|ITPR2|MYO1B|OSBP|PFN2|SNX2|SVIL|HGS|OSBPL2|TOM1L1|TOM1|RAB35|ATG2A|PHLDA3|APPL1|GGA1|SH3YL1|SNX8|ADAP2|LANCL2|PLEKHA4|DENND1A|HS1BP3|CGAS|ARAP1|SNX33|SNX30
GO Biological Processes	19	GO:0034587	piRNA processing	19_GO:0048519 negative regulation of biological process	7dOES vs. C 5%	-4.6	-6.5	14	9.3	30293	20	754	7	0.93	0.35	11022|54514|55124|56165|84944|113802|150763	TDRKH|DDX4|PIWIL2|TDRD1|MAEL|HENMT1|GPAT2
Reactome Gene Sets	6	R-HSA-5601884	PIWI-interacting RNA (piRNA) biogenesis		7dOES vs. C 5%	-4.6	-6.4	11	8.7	30293	29	754	8	1.1	0.37	5430|5434|11022|54514|55124|56165|84944|113802	POLR2A|POLR2E|TDRKH|DDX4|PIWIL2|TDRD1|MAEL|HENMT1
GO Biological Processes	19	GO:0043065	positive regulation of apoptotic process	19_GO:0048518 positive regulation of biological process	7dOES vs. C 20%	-4.6	-6.4	2.2	5.8	30293	550	1167	47	4	0.58	133|322|666|841|857|958|1075|1613|1676|1728|1785|1917|3162|3486|3569|3655|3932|4217|4763|4851|4853|5499|5580|5915|6421|6609|7020|7057|8326|8439|8692|8837|9521|10395|10550|10999|11315|23612|26471|27063|54507|56259|56848|57057|57118|84231|196527	ADM|APBB1|BOK|CASP8|CAV1|CD40|CTSC|DAPK3|DFFA|NQO1|DNM2|EEF1A2|HMOX1|IGFBP3|IL6|ITGA6|LCK|MAP3K5|NF1|NOTCH1|NOTCH2|PPP1CA|PRKCD|RARB|SFPQ|SMPD1|TFAP2A|THBS1|FZD9|NSMAF|HYAL2|CFLAR|EEF1E1|DLC1|ARL6IP5|SLC27A4|PARK7|PHLDA3|NUPR1|ANKRD1|ADAMTSL4|CTNNBL1|SPHK2|TBX20|CAMK1D|TRAF7|ANO6
GO Biological Processes	19	GO:0010634	positive regulation of epithelial cell migration	19_GO:0040011 locomotion	7dOES vs. C 20%	-4.6	-6.4	3.4	6.3	30293	177	1167	23	2	0.41	207|958|1793|1839|2260|2821|3162|3373|5170|5587|5629|5641|5747|7048|7057|9448|9564|9922|10769|23332|27086|27286|152007	AKT1|CD40|DOCK1|HBEGF|FGFR1|GPI|HMOX1|HYAL1|PDPK1|PRKD1|PROX1|LGMN|PTK2|TGFBR2|THBS1|MAP4K4|BCAR1|IQSEC1|PLK2|CLASP1|FOXP1|SRPX2|GLIPR2
GO Biological Processes	19	GO:0045862	positive regulation of proteolysis	19_GO:0048518 positive regulation of biological process	7dOES vs. C 20%	-4.6	-6.4	2.6	6	30293	337	1167	34	2.9	0.49	207|489|666|841|857|1075|2023|2264|2629|3066|3092|3932|4193|4217|5641|5747|8312|9451|9532|10273|10395|10550|26471|29763|51343|51667|55851|64063|64326|84231|91304|131377|153769|257364	AKT1|ATP2A3|BOK|CASP8|CAV1|CTSC|ENO1|FGFR4|GBA1|HDAC2|HIP1|LCK|MDM2|MAP3K5|LGMN|PTK2|AXIN1|EIF2AK3|BAG2|STUB1|DLC1|ARL6IP5|NUPR1|PACSIN3|FZR1|NUB1|PSENEN|PRSS22|COP1|TRAF7|TMEM259|KLHL40|SH3RF2|SNX33
GO Biological Processes	19	GO:0072659	protein localization to plasma membrane	19_GO:0051179 localization	7dOES vs. C 20%	-4.6	-6.4	3.2	6.2	30293	205	1167	25	2.1	0.42	682|1201|2013|2580|4218|5174|5590|6711|6812|7879|10484|10550|10938|25921|26088|30846|55625|55690|57217|64689|81619|92162|92359|129303|201475	BSG|CLN3|EMP2|GAK|RAB8A|PDZK1|PRKCZ|SPTBN1|STXBP1|RAB7A|SEC23A|ARL6IP5|EHD1|ZDHHC5|GGA1|EHD2|ZDHHC7|PACS1|TTC7A|GORASP1|TSPAN14|TMEM88|CRB3|TMEM150A|RAB12
GO Biological Processes	19	GO:0016567	protein ubiquitination	19_GO:0008152 metabolic process	7dOES vs. C 20%	-4.6	-6.5	2.1	5.8	30293	633	1167	52	4.5	0.6	207|409|1728|4012|4193|6047|6502|7316|7324|8312|8452|8507|9354|9474|9690|9867|9903|10273|10956|22838|23038|23053|23327|23338|23352|23608|26118|26270|26271|51185|51343|51667|54476|54836|55527|57520|64326|64839|79184|79654|81786|84085|84231|84447|84541|91947|92369|92714|92912|117854|153769|246330	AKT1|ARRB2|NQO1|LNPEP|MDM2|RNF4|SKP2|UBC|UBE2E1|AXIN1|CUL3|ENC1|UBE4A|ATG5|UBE3C|PJA2|KLHL21|STUB1|OS9|RNF44|WDTC1|ZSWIM8|NEDD4L|JADE2|UBR4|MKRN1|WSB1|FBXO6|FBXO5|CRBN|FZR1|NUB1|RNF216|BSPRY|FEM1A|HECW2|COP1|FBXL17|BRCC3|HECTD3|TRIM7|FBXO30|TRAF7|SYVN1|KBTBD8|ARRDC4|SPSB4|ARRDC1|UBE2Q2|TRIM6|SH3RF2|PELI3
GO Biological Processes	19	GO:0090066	regulation of anatomical structure size	19_GO:0065007 biological regulation	7dOES vs. C 5%	-4.6	-6.5	2.6	6	30293	516	754	34	4.5	0.76	490|1201|1385|1785|1908|2241|2266|2876|3475|4747|5029|5217|5357|5499|5587|5592|5802|5868|6259|6647|6840|7484|9990|10509|11135|11344|55971|57521|57679|59341|79890|80128|128239|282679	ATP2B1|CLN3|CREB1|DNM2|EDN3|FER|FGG|GPX1|IFRD1|NEFL|P2RY2|PFN2|PLS1|PPP1CA|PRKD1|PRKG1|PTPRS|RAB5A|RYK|SOD1|SVIL|WNT9B|SLC12A6|SEMA4B|CDC42EP1|TWF2|BAIAP2L1|RPTOR|ALS2|TRPV4|RIN3|TRIM46|IQGAP3|AQP11
Reactome Gene Sets	6	R-HSA-9012999	RHO GTPase cycle		7dOES vs. C 5%	-4.6	-6.4	2.8	6.1	30293	449	754	31	4.1	0.72	182|224|998|1124|1793|2889|3932|3998|5099|5825|6654|7037|8997|9138|10395|11135|23221|23526|25791|25894|26050|29127|29984|50618|51306|54514|55971|56667|57679|116985|128239	JAG1|ALDH3A2|CDC42|CHN2|DOCK1|RAPGEF1|LCK|LMAN1|PCDH7|ABCD3|SOS1|TFRC|KALRN|ARHGEF1|DLC1|CDC42EP1|RHOBTB2|ARHGAP45|NGEF|PLEKHG4|SLITRK5|RACGAP1|RHOD|ITSN2|FAM13B|DDX4|BAIAP2L1|MUC13|ALS2|ARAP1|IQGAP3
GO Cellular Components	20	GO:0030133	transport vesicle		7dOES vs. C 20%	-4.6	-6.4	2.4	5.9	30293	433	1167	40	3.4	0.53	490|535|1113|1201|1211|1213|1809|2261|2264|3998|4218|5802|5866|6836|7879|8674|9144|9182|9276|9871|9922|10226|10427|10484|11161|22820|22987|50617|51760|54732|78992|80331|83716|85439|114569|127262|133308|201294|201475|261729	ATP2B1|ATP6V0A1|CHGA|CLN3|CLTA|CLTC|DPYSL3|FGFR3|FGFR4|LMAN1|RAB8A|PTPRS|RAB3IL1|SURF4|RAB7A|VAMP4|SYNGR2|RASSF9|COPB2|SEC24D|IQSEC1|PLIN3|SEC24B|SEC23A|ERG28|COPG1|SV2C|ATP6V0A4|SYT17|TMED9|YIPF2|DNAJC5|CRISPLD2|STON2|MAL2|TPRG1L|SLC9B2|UNC13D|RAB12|STEAP2
GO Biological Processes	19	GO:0016032	viral process	19_GO:0016032 viral process	7dOES vs. C 20%	-4.6	-6.4	2.9	6.1	30293	247	1167	28	2.4	0.45	156|207|636|682|857|1605|1948|3383|3693|3949|4245|5091|5125|6554|6609|7037|7841|7879|8692|9074|9218|9474|10610|51510|55741|79581|339122|440275	GRK2|AKT1|BICD1|BSG|CAV1|DAG1|EFNB2|ICAM1|ITGB5|LDLR|MGAT1|PC|PCSK5|SLC10A1|SMPD1|TFRC|MOGS|RAB7A|HYAL2|CLDN6|VAPA|ATG5|ST6GALNAC2|CHMP5|EDEM2|SLC52A2|RAB43|EIF2AK4
GO Biological Processes	19	GO:0001568	blood vessel development	19_GO:0032502 developmental process	7dOES vs. C 5%	-4.5	-6.3	2.6	5.9	30293	526	754	34	4.5	0.76	182|207|998|1948|2549|2752|2876|3162|3397|3949|3988|4041|4193|4851|4853|5587|5629|6303|6505|6654|7837|8322|9820|9990|10266|27286|50814|51564|55636|60681|85301|113026|196528|221395	JAG1|AKT1|CDC42|EFNB2|GAB1|GLUL|GPX1|HMOX1|ID1|LDLR|LIPA|LRP5|MDM2|NOTCH1|NOTCH2|PRKD1|PROX1|SAT1|SLC1A1|SOS1|PXDN|FZD4|CUL7|SLC12A6|RAMP2|SRPX2|NSDHL|HDAC7|CHD7|FKBP10|COL27A1|PLCD3|ARID2|ADGRF5
GO Cellular Components	20	GO:0005938	cell cortex		7dOES vs. C 20%	-4.5	-6.4	2.7	6	30293	308	1167	32	2.7	0.48	81|207|857|1211|1500|2023|2770|3709|4642|4843|5311|5357|5587|5590|5747|6624|6711|6812|8312|9783|10296|10395|23332|55915|57595|59341|80762|84687|128239|134549|140730|441161	ACTN4|AKT1|CAV1|CLTA|CTNND1|ENO1|GNAI1|ITPR2|MYO1D|NOS2|PKD2|PLS1|PRKD1|PRKCZ|PTK2|FSCN1|SPTBN1|STXBP1|AXIN1|RIMS3|MAEA|DLC1|CLASP1|LANCL2|PDZD4|TRPV4|NDFIP1|PPP1R9B|IQGAP3|SHROOM1|RIMS4|OOEP
Reactome Gene Sets	6	R-HSA-5668914	Diseases of metabolism		7dOES vs. C 20%	-4.5	-6.3	2.9	6.1	30293	250	1167	28	2.4	0.45	100|191|1583|1605|1836|2548|2592|2678|2817|3373|3423|4548|4582|4851|4853|5091|5476|5826|7057|7316|7841|8818|9507|54344|54507|54658|55901|56667	ADA|AHCY|CYP11A1|DAG1|SLC26A2|GAA|GALT|GGT1|GPC1|HYAL1|IDS|MTR|MUC1|NOTCH1|NOTCH2|PC|CTSA|ABCD4|THBS1|UBC|MOGS|DPM2|ADAMTS4|DPM3|ADAMTSL4|UGT1A1|THSD1|MUC13
WikiPathways	27	WP437	EGF EGFR signaling pathway		7dOES vs. C 5%	-4.5	-6.3	4.3	6.7	30293	159	754	17	2.3	0.54	207|998|1385|2549|3265|3716|5596|5868|5899|6195|6654|6777|6812|7837|9138|9922|54206	AKT1|CDC42|CREB1|GAB1|HRAS|JAK1|MAPK4|RAB5A|RALB|RPS6KA1|SOS1|STAT5B|STXBP1|PXDN|ARHGEF1|IQSEC1|ERRFI1
GO Cellular Components	20	GO:0036019	endolysosome		4dOES vs. C 20%	-4.5	-6.3	14	9.3	30293	29	523	7	1.3	0.5	1211|1213|3949|5580|5641|6609|121260	CLTA|CLTC|LDLR|PRKCD|LGMN|SMPD1|SLC15A4
GO Molecular Functions	21	GO:0030695	GTPase regulator activity		7dOES vs. C 20%	-4.5	-6.3	2.3	5.8	30293	487	1167	43	3.7	0.55	1793|1794|1983|2664|2873|2889|4763|5866|6654|7249|8498|9135|9922|10113|10260|10395|10484|10672|23158|23365|23370|23526|23779|25771|25791|25894|26000|26286|27237|54869|55255|55803|57148|57679|57706|64787|79890|79961|81704|116985|116986|128239|192111	DOCK1|DOCK2|EIF5|GDI1|GPS1|RAPGEF1|NF1|RAB3IL1|SOS1|TSC2|RANBP3|RABEP1|IQSEC1|PREB|DENND4A|DLC1|SEC23A|GNA13|TBC1D9|ARHGEF12|ARHGEF18|ARHGAP45|ARHGAP8|TBC1D22A|NGEF|PLEKHG4|TBC1D10B|ARFGAP3|ARHGEF16|EPS8L1|WDR41|ADAP2|RALGAPB|ALS2|DENND1A|EPS8L2|RIN3|DENND2D|DOCK8|ARAP1|AGAP2|IQGAP3|PGAM5
GO Molecular Functions	21	GO:0015103	inorganic anion transmembrane transporter activity		7dOES vs. C 20%	-4.5	-6.4	3.6	6.4	30293	152	1167	21	1.8	0.39	439|1186|1192|1468|1836|4363|6505|6522|6558|8714|9990|25932|26266|54020|56172|57719|57835|80727|94015|196527|253512	GET3|CLCN7|CLIC1|SLC25A10|SLC26A2|ABCC1|SLC1A1|SLC4A2|SLC12A2|ABCC3|SLC12A6|CLIC4|SLC13A4|SLC37A1|ANKH|ANO8|SLC4A5|TTYH3|TTYH2|ANO6|SLC25A30
GO Biological Processes	19	GO:0055082	intracellular chemical homeostasis	19_GO:0042592 homeostatic process	7dOES vs. C 5%	-4.5	-6.3	2.5	5.9	30293	572	754	36	4.8	0.78	48|375|490|535|958|1201|1203|1908|2744|2876|3099|3162|3383|3932|4756|5029|6505|6507|6522|6647|7037|9990|23516|25800|28999|51218|54896|55144|57521|59341|64428|64710|94107|261729|282679|388962	ACO1|ARF1|ATP2B1|ATP6V0A1|CD40|CLN3|CLN5|EDN3|GLS|GPX1|HK2|HMOX1|ICAM1|LCK|NEO1|P2RY2|SLC1A1|SLC1A3|SLC4A2|SOD1|TFRC|SLC12A6|SLC39A14|SLC39A6|KLF15|GLRX5|SLC66A1|LRRC8D|RPTOR|TRPV4|CIAO3|NUCKS1|TMEM203|STEAP2|AQP11|BOLA3
Reactome Gene Sets	6	R-HSA-196854	Metabolism of vitamins and cofactors		7dOES vs. C 20%	-4.5	-6.3	3.2	6.2	30293	194	1167	24	2.1	0.42	207|316|1727|2817|3949|4023|4036|4363|4524|4548|5091|5826|6470|8566|9962|10797|26020|29967|51248|53354|55191|55312|79581|160428	AKT1|AOX1|CYB5R3|GPC1|LDLR|LPL|LRP2|ABCC1|MTHFR|MTR|PC|ABCD4|SHMT1|PDXK|SLC23A2|MTHFD2|LRP10|LRP12|PDZD11|PANK1|NADSYN1|RFK|SLC52A2|ALDH1L2
GO Cellular Components	20	GO:0098798	mitochondrial protein-containing complex		4dOES vs. C 20%	-4.5	-6.4	3.8	6.5	30293	305	523	20	3.8	0.84	1337|1350|1763|3419|4700|4726|5162|9556|9868|10295|10975|26521|29090|51660|54148|54927|55052|55173|91689|116541	COX6A1|COX7C|DNA2|IDH3A|NDUFA6|NDUFS6|PDHB|ATP5MJ|TOMM70|BCKDK|UQCR11|TIMM8B|TIMM21|MPC1|MRPL39|CHCHD3|MRPL20|MRPS10|SMDT1|MRPL54
GO Biological Processes	19	GO:0002009	morphogenesis of an epithelium	19_GO:0032502 developmental process	4dOES vs. C 20%	-4.5	-6.3	3.2	6.2	30293	455	523	25	4.8	0.93	182|655|1497|1839|1948|2099|2195|3280|4036|4041|4321|4524|4851|5311|5499|5629|5663|7249|7484|8521|25902|25928|25932|57662|84678	JAG1|BMP7|CTNS|HBEGF|EFNB2|ESR1|FAT1|HES1|LRP2|LRP5|MMP12|MTHFR|NOTCH1|PKD2|PPP1CA|PROX1|PSEN1|TSC2|WNT9B|GCM1|MTHFD1L|SOSTDC1|CLIC4|CAMSAP3|KDM2B
WikiPathways	27	WP2884	NRF2 pathway		7dOES vs. C 20%	-4.5	-6.3	3.7	6.4	30293	141	1167	20	1.7	0.38	1728|1839|2678|2877|2878|3162|5052|5226|6526|7048|7296|7922|8714|23516|25800|27173|29986|54578|54658|64116	NQO1|HBEGF|GGT1|GPX2|GPX3|HMOX1|PRDX1|PGD|SLC5A3|TGFBR2|TXNRD1|SLC39A7|ABCC3|SLC39A14|SLC39A6|SLC39A1|SLC39A2|UGT1A6|UGT1A1|SLC39A8
WikiPathways	27	WP2884	NRF2 pathway		7dOES vs. C 5%	-4.5	-6.3	4.6	6.8	30293	141	754	16	2.1	0.52	1728|2877|2878|3162|3303|4199|5052|6526|7296|8714|8884|23516|25800|54578|54658|115584	NQO1|GPX2|GPX3|HMOX1|HSPA1A|ME1|PRDX1|SLC5A3|TXNRD1|ABCC3|SLC5A6|SLC39A14|SLC39A6|UGT1A6|UGT1A1|SLC5A11
GO Molecular Functions	21	GO:0060589	nucleoside-triphosphatase regulator activity		7dOES vs. C 20%	-4.5	-6.3	2.3	5.8	30293	487	1167	43	3.7	0.55	1793|1794|1983|2664|2873|2889|4763|5866|6654|7249|8498|9135|9922|10113|10260|10395|10484|10672|23158|23365|23370|23526|23779|25771|25791|25894|26000|26286|27237|54869|55255|55803|57148|57679|57706|64787|79890|79961|81704|116985|116986|128239|192111	DOCK1|DOCK2|EIF5|GDI1|GPS1|RAPGEF1|NF1|RAB3IL1|SOS1|TSC2|RANBP3|RABEP1|IQSEC1|PREB|DENND4A|DLC1|SEC23A|GNA13|TBC1D9|ARHGEF12|ARHGEF18|ARHGAP45|ARHGAP8|TBC1D22A|NGEF|PLEKHG4|TBC1D10B|ARFGAP3|ARHGEF16|EPS8L1|WDR41|ADAP2|RALGAPB|ALS2|DENND1A|EPS8L2|RIN3|DENND2D|DOCK8|ARAP1|AGAP2|IQGAP3|PGAM5
KEGG Pathway	24	hsa05022	Pathways of neurodegeneration - multiple diseases		7dOES vs. C 5%	-4.5	-6.3	2.7	6	30293	476	754	32	4.2	0.73	292|317|513|818|823|847|1337|1350|2876|2877|2878|3265|3569|3709|4041|4218|4747|4843|5331|5630|5868|6647|7345|7419|7484|8322|10381|10975|11315|23130|57679|89953	SLC25A5|APAF1|ATP5F1D|CAMK2G|CAPN1|CAT|COX6A1|COX7C|GPX1|GPX2|GPX3|HRAS|IL6|ITPR2|LRP5|RAB8A|NEFL|NOS2|PLCB3|PRPH|RAB5A|SOD1|UCHL1|VDAC3|WNT9B|FZD4|TUBB3|UQCR11|PARK7|ATG2A|ALS2|KLC4
GO Biological Processes	19	GO:0045732	positive regulation of protein catabolic process	19_GO:0048518 positive regulation of biological process	4dOES vs. C 20%	-4.5	-6.3	4.6	6.8	30293	202	523	16	3.1	0.75	1454|2629|3949|4036|4193|4946|5663|9709|10444|10769|26259|26471|55737|64326|91304|153769	CSNK1E|GBA1|LDLR|LRP2|MDM2|OAZ1|PSEN1|HERPUD1|ZER1|PLK2|FBXW8|NUPR1|VPS35|COP1|TMEM259|SH3RF2
GO Biological Processes	19	GO:1903052	positive regulation of proteolysis involved in protein catabolic process	19_GO:0048518 positive regulation of biological process	4dOES vs. C 20%	-4.5	-6.3	5.7	7.2	30293	131	523	13	2.5	0.68	1075|1454|2629|4193|5663|9709|10444|26259|26471|64326|84456|91304|153769	CTSC|CSNK1E|GBA1|MDM2|PSEN1|HERPUD1|ZER1|FBXW8|NUPR1|COP1|L3MBTL3|TMEM259|SH3RF2
GO Molecular Functions	21	GO:0042803	protein homodimerization activity		4dOES vs. C 5%	-4.5	-6.3	2.7	6	30293	712	506	32	6.3	1.1	152|666|818|847|1613|1803|2260|3315|4023|5596|6777|7037|7422|8087|8322|8396|9135|9208|9491|11315|25771|26060|26508|54487|54658|55163|55198|56667|80146|81502|375316|729920	ADRA2C|BOK|CAMK2G|CAT|DAPK3|DPP4|FGFR1|HSPB1|LPL|MAPK4|STAT5B|TFRC|VEGFA|FXR1|FZD4|PIP4K2B|RABEP1|LRRFIP1|PSMF1|PARK7|TBC1D22A|APPL1|HEYL|DGCR8|UGT1A1|PNPO|APPL2|MUC13|UXS1|HM13|RBM44|CRPPA
GO Biological Processes	19	GO:0032446	protein modification by small protein conjugation	19_GO:0008152 metabolic process	7dOES vs. C 20%	-4.5	-6.4	2	5.6	30293	711	1167	56	4.8	0.63	207|409|1728|2873|4012|4193|6047|6502|7316|7324|8312|8452|8507|9354|9474|9690|9867|9903|10273|10362|10956|22838|23038|23053|23327|23338|23352|23608|26118|26270|26271|51185|51343|51569|51667|54476|54836|55527|57520|64326|64839|79184|79654|81605|81786|84085|84231|84447|84541|91947|92369|92714|92912|117854|153769|246330	AKT1|ARRB2|NQO1|GPS1|LNPEP|MDM2|RNF4|SKP2|UBC|UBE2E1|AXIN1|CUL3|ENC1|UBE4A|ATG5|UBE3C|PJA2|KLHL21|STUB1|HMG20B|OS9|RNF44|WDTC1|ZSWIM8|NEDD4L|JADE2|UBR4|MKRN1|WSB1|FBXO6|FBXO5|CRBN|FZR1|UFM1|NUB1|RNF216|BSPRY|FEM1A|HECW2|COP1|FBXL17|BRCC3|HECTD3|URM1|TRIM7|FBXO30|TRAF7|SYVN1|KBTBD8|ARRDC4|SPSB4|ARRDC1|UBE2Q2|TRIM6|SH3RF2|PELI3
GO Molecular Functions	21	GO:0030674	protein-macromolecule adaptor activity		7dOES vs. C 20%	-4.5	-6.3	2.3	5.8	30293	453	1167	41	3.5	0.54	636|676|857|1399|2549|3092|3181|3265|4023|4747|5174|6624|6654|6810|8312|8452|8504|8844|9455|9472|10273|10580|10634|11161|22941|23053|23130|51343|54463|54487|54514|55527|55803|55824|55909|85439|91947|92369|92714|115004|117854	BICD1|BRDT|CAV1|CRKL|GAB1|HIP1|HNRNPA2B1|HRAS|LPL|NEFL|PDZK1|FSCN1|SOS1|STX4|AXIN1|CUL3|PEX3|KSR1|HOMER2|AKAP6|STUB1|SORBS1|GAS2L1|ERG28|SHANK2|ZSWIM8|ATG2A|FZR1|RETREG1|DGCR8|DDX4|FEM1A|ADAP2|PAG1|BIN3|STON2|ARRDC4|SPSB4|ARRDC1|CGAS|TRIM6
GO Biological Processes	19	GO:0051336	regulation of hydrolase activity	19_GO:0065007 biological regulation	7dOES vs. C 20%	-4.5	-6.3	2	5.6	30293	753	1167	58	5	0.64	207|489|636|666|831|841|857|871|958|960|1676|2049|2099|2260|2261|2876|2889|3065|3092|3265|3655|3932|4217|4763|5170|5580|5641|5747|6195|6197|6654|7014|7057|7376|9448|9451|10395|10550|10999|11315|23158|23516|23526|25771|25791|26000|26998|27237|55255|55803|55851|57148|57679|64063|66036|81704|116985|116986	AKT1|ATP2A3|BICD1|BOK|CAST|CASP8|CAV1|SERPINH1|CD40|CD44|DFFA|EPHB3|ESR1|FGFR1|FGFR3|GPX1|RAPGEF1|HDAC1|HIP1|HRAS|ITGA6|LCK|MAP3K5|NF1|PDPK1|PRKCD|LGMN|PTK2|RPS6KA1|RPS6KA3|SOS1|TERF2|THBS1|NR1H2|MAP4K4|EIF2AK3|DLC1|ARL6IP5|SLC27A4|PARK7|TBC1D9|SLC39A14|ARHGAP45|TBC1D22A|NGEF|TBC1D10B|FETUB|ARHGEF16|WDR41|ADAP2|PSENEN|RALGAPB|ALS2|PRSS22|MTMR9|DOCK8|ARAP1|AGAP2
GO Biological Processes	19	GO:1903050	regulation of proteolysis involved in protein catabolic process	19_GO:0008152 metabolic process	4dOES vs. C 20%	-4.5	-6.3	4.3	6.7	30293	228	523	17	3.3	0.78	1075|1454|2629|2876|4193|5663|7337|9709|10444|11315|26259|26471|27351|64326|84456|91304|153769	CTSC|CSNK1E|GBA1|GPX1|MDM2|PSEN1|UBE3A|HERPUD1|ZER1|PARK7|FBXW8|NUPR1|DESI1|COP1|L3MBTL3|TMEM259|SH3RF2
GO Biological Processes	19	GO:0032355	response to estradiol	19_GO:0050896 response to stimulus	7dOES vs. C 20%	-4.5	-6.4	4.1	6.6	30293	115	1167	18	1.5	0.36	445|841|847|890|1277|1728|1788|2099|2821|2876|6777|6812|8202|8837|8930|9612|54658|84687	ASS1|CASP8|CAT|CCNA2|COL1A1|NQO1|DNMT3A|ESR1|GPI|GPX1|STAT5B|STXBP1|NCOA3|CFLAR|MBD4|NCOR2|UGT1A1|PPP1R9B
GO Biological Processes	19	GO:0003018	vascular process in circulatory system	19_GO:0032501 multicellular organismal process	7dOES vs. C 5%	-4.5	-6.3	3.4	6.3	30293	275	754	23	3.1	0.63	490|1908|2266|2876|4363|5029|5243|5592|6505|6507|6526|6647|7037|8714|8884|9153|9429|10266|23428|54407|59341|84879|100506658	ATP2B1|EDN3|FGG|GPX1|ABCC1|P2RY2|ABCB1|PRKG1|SLC1A1|SLC1A3|SLC5A3|SOD1|TFRC|ABCC3|SLC5A6|SLC28A2|ABCG2|RAMP2|SLC7A8|SLC38A2|TRPV4|MFSD2A|OCLN
GO Biological Processes	19	GO:0001944	vasculature development	19_GO:0032502 developmental process	7dOES vs. C 5%	-4.5	-6.4	2.6	5.9	30293	546	754	35	4.6	0.77	182|207|998|1948|2549|2752|2876|3162|3397|3949|3988|4041|4193|4851|4853|5587|5629|6303|6505|6654|7837|8322|9820|9990|10266|27286|50814|51564|54206|55636|60681|85301|113026|196528|221395	JAG1|AKT1|CDC42|EFNB2|GAB1|GLUL|GPX1|HMOX1|ID1|LDLR|LIPA|LRP5|MDM2|NOTCH1|NOTCH2|PRKD1|PROX1|SAT1|SLC1A1|SOS1|PXDN|FZD4|CUL7|SLC12A6|RAMP2|SRPX2|NSDHL|HDAC7|ERRFI1|CHD7|FKBP10|COL27A1|PLCD3|ARID2|ADGRF5
GO Biological Processes	19	GO:0016050	vesicle organization	19_GO:0009987 cellular process	7dOES vs. C 20%	-4.5	-6.3	2.6	5.9	30293	342	1167	34	2.9	0.49	19|535|857|1201|1785|4218|6810|6812|7879|8452|8674|8943|9146|9217|9218|9871|10043|10113|10427|10484|26271|26286|26985|29091|29911|50617|51510|54732|55654|57679|84343|201475|257364|282679	ABCA1|ATP6V0A1|CAV1|CLN3|DNM2|RAB8A|STX4|STXBP1|RAB7A|CUL3|VAMP4|AP3D1|HGS|VAPB|VAPA|SEC24D|TOM1|PREB|SEC24B|SEC23A|FBXO5|ARFGAP3|AP3M1|STXBP6|HOOK2|ATP6V0A4|CHMP5|TMED9|TMEM127|ALS2|HPS3|RAB12|SNX33|AQP11
GO Biological Processes	19	GO:0006639	acylglycerol metabolic process	19_GO:0008152 metabolic process	7dOES vs. C 5%	-4.4	-6.2	5.5	7	30293	95	754	13	1.7	0.47	847|2876|3988|4023|7920|8525|8527|8694|9489|23659|51141|57104|150763	CAT|GPX1|LIPA|LPL|ABHD16A|DGKZ|DGKD|DGAT1|PGS1|PLA2G15|INSIG2|PNPLA2|GPAT2
GO Cellular Components	20	GO:0042582	azurophil granule		7dOES vs. C 20%	-4.4	-6.2	3.5	6.3	30293	155	1167	21	1.8	0.39	1075|1650|1727|2548|2760|4069|5476|5580|5611|6813|6836|9218|10043|11010|23200|23526|25798|54472|80331|201294|353189	CTSC|DDOST|CYB5R3|GAA|GM2A|LYZ|CTSA|PRKCD|DNAJC3|STXBP2|SURF4|VAPA|TOM1|GLIPR1|ATP11B|ARHGAP45|BRI3|TOLLIP|DNAJC5|UNC13D|SLCO4C1
GO Biological Processes	19	GO:0051701	biological process involved in interaction with host	19_GO:0044419 biological process involved in interspecies interaction between organisms	7dOES vs. C 20%	-4.4	-6.1	3.5	6.2	30293	157	1167	21	1.8	0.39	156|207|682|857|1605|1948|3383|3693|3949|5091|6554|6609|7037|7879|8692|9074|9218|9984|51510|79228|79581	GRK2|AKT1|BSG|CAV1|DAG1|EFNB2|ICAM1|ITGB5|LDLR|PC|SLC10A1|SMPD1|TFRC|RAB7A|HYAL2|CLDN6|VAPA|THOC1|CHMP5|THOC6|SLC52A2
GO Biological Processes	19	GO:0007420	brain development	19_GO:0032502 developmental process	4dOES vs. C 20%	-4.4	-6.2	2.6	5.9	30293	727	523	33	6.3	1.1	655|1497|2629|3065|3280|3283|4036|4677|4851|5629|5663|6505|6665|7337|7484|8893|9928|23028|23030|23353|25861|27086|30062|51569|54407|57647|66000|79971|80055|84678|84709|90780|386724	BMP7|CTNS|GBA1|HDAC1|HES1|HSD3B1|LRP2|NARS1|NOTCH1|PROX1|PSEN1|SLC1A1|SOX15|UBE3A|WNT9B|EIF2B5|KIF14|KDM1A|KDM4B|SUN1|WHRN|FOXP1|RAX|UFM1|SLC38A2|DHX37|TMEM108|WLS|PGAP1|KDM2B|MGARP|PYGO2|AMIGO3
GO Molecular Functions	21	GO:0050839	cell adhesion molecule binding		7dOES vs. C 5%	-4.4	-6.2	2.5	5.8	30293	558	754	35	4.6	0.77	977|1192|1266|1366|1500|2013|2266|3303|3383|3417|3655|3683|4756|5034|5052|5297|5331|5499|5803|6520|8496|9208|10666|11135|11315|11344|27044|29091|51400|55971|57126|60437|64403|64787|83660	CD151|CLIC1|CNN3|CLDN7|CTNND1|EMP2|FGG|HSPA1A|ICAM1|IDH1|ITGA6|ITGAL|NEO1|P4HB|PRDX1|PI4KA|PLCB3|PPP1CA|PTPRZ1|SLC3A2|PPFIBP1|LRRFIP1|CD226|CDC42EP1|PARK7|TWF2|SND1|STXBP6|PPME1|BAIAP2L1|CD177|CDH26|CDH24|EPS8L2|TLN2
GO Biological Processes	19	GO:1990748	cellular detoxification	19_GO:0098754 detoxification	7dOES vs. C 5%	-4.4	-6.3	5.2	7	30293	109	754	14	1.9	0.49	216|847|1728|2876|2877|2878|5052|6647|7296|7837|9429|11315|84883|145226	ALDH1A1|CAT|NQO1|GPX1|GPX2|GPX3|PRDX1|SOD1|TXNRD1|PXDN|ABCG2|PARK7|AIFM2|RDH12
GO Cellular Components	20	GO:0030135	coated vesicle		7dOES vs. C 20%	-4.4	-6.2	2.6	5.9	30293	314	1167	32	2.7	0.48	535|1075|1211|1213|1839|3092|3949|3998|4036|4218|7037|8322|8674|9182|9276|9871|10427|10484|10960|11021|22820|22905|53354|54476|54732|55690|57706|80331|85439|201294|201475|261729	ATP6V0A1|CTSC|CLTA|CLTC|HBEGF|HIP1|LDLR|LMAN1|LRP2|RAB8A|TFRC|FZD4|VAMP4|RASSF9|COPB2|SEC24D|SEC24B|SEC23A|LMAN2|RAB35|COPG1|EPN2|PANK1|RNF216|TMED9|PACS1|DENND1A|DNAJC5|STON2|UNC13D|RAB12|STEAP2
Reactome Gene Sets	6	R-HSA-5663202	Diseases of signal transduction by growth factor receptors and second messengers		7dOES vs. C 5%	-4.4	-6.2	2.8	6	30293	433	754	30	4	0.71	182|207|818|1051|1385|2261|2264|2266|2549|3065|3265|3932|4041|4193|4851|5430|5434|6654|6777|8087|8322|8496|9208|11160|26508|27044|27436|51564|80853|84447	JAG1|AKT1|CAMK2G|CEBPB|CREB1|FGFR3|FGFR4|FGG|GAB1|HDAC1|HRAS|LCK|LRP5|MDM2|NOTCH1|POLR2A|POLR2E|SOS1|STAT5B|FXR1|FZD4|PPFIBP1|LRRFIP1|ERLIN2|HEYL|SND1|EML4|HDAC7|KDM7A|SYVN1
WikiPathways	27	WP4239	Epithelial to mesenchymal transition in colorectal cancer		7dOES vs. C 5%	-4.4	-6.2	4.2	6.6	30293	162	754	17	2.3	0.54	182|207|1365|1366|3265|3397|4041|4851|4853|5629|6654|7484|8322|9074|56648|56649|100506658	JAG1|AKT1|CLDN3|CLDN7|HRAS|ID1|LRP5|NOTCH1|NOTCH2|PROX1|SOS1|WNT9B|FZD4|CLDN6|EIF5A2|TMPRSS4|OCLN
GO Molecular Functions	21	GO:0051020	GTPase binding		7dOES vs. C 20%	-4.4	-6.2	2.7	5.9	30293	313	1167	32	2.7	0.48	19|636|857|1211|1613|1793|1794|2023|2664|4218|6711|7249|7879|9735|9783|10113|10938|11135|23032|23086|26088|26985|27237|55654|56848|57679|64780|78992|79890|128239|140730|201294	ABCA1|BICD1|CAV1|CLTA|DAPK3|DOCK1|DOCK2|ENO1|GDI1|RAB8A|SPTBN1|TSC2|RAB7A|KNTC1|RIMS3|PREB|EHD1|CDC42EP1|USP33|EXPH5|GGA1|AP3M1|ARHGEF16|TMEM127|SPHK2|ALS2|MICAL1|YIPF2|RIN3|IQGAP3|RIMS4|UNC13D
GO Biological Processes	19	GO:0001701	in utero embryonic development	19_GO:0032502 developmental process	7dOES vs. C 20%	-4.4	-6.2	2.4	5.8	30293	393	1167	37	3.2	0.51	100|133|207|321|841|1051|1825|2260|2709|2821|4071|4245|4836|4851|4853|5311|7004|7014|7048|7484|8312|8452|8521|8894|9573|9871|10672|23038|27173|50814|54888|60681|81502|89780|113026|201895|203286	ADA|ADM|AKT1|APBA2|CASP8|CEBPB|DSC3|FGFR1|GJB5|GPI|TM4SF1|MGAT1|NMT1|NOTCH1|NOTCH2|PKD2|TEAD4|TERF2|TGFBR2|WNT9B|AXIN1|CUL3|GCM1|EIF2S2|GDF3|SEC24D|GNA13|WDTC1|SLC39A1|NSDHL|NSUN2|FKBP10|HM13|WNT3A|PLCD3|SMIM14|ANKS6
GO Biological Processes	19	GO:0001822	kidney development	19_GO:0032502 developmental process	7dOES vs. C 20%	-4.4	-6.2	2.7	5.9	30293	300	1167	31	2.7	0.47	182|384|445|654|847|1497|1948|2260|2650|4036|4763|4851|4853|5125|5311|5420|5629|5915|7020|7484|8692|25789|26108|26508|28999|29927|55959|84662|90780|203286|282679	JAG1|ARG2|ASS1|BMP6|CAT|CTNS|EFNB2|FGFR1|GCNT1|LRP2|NF1|NOTCH1|NOTCH2|PCSK5|PKD2|PODXL|PROX1|RARB|TFAP2A|WNT9B|HYAL2|TMEM59L|PYGO1|HEYL|KLF15|SEC61A1|SULF2|GLIS2|PYGO2|ANKS6|AQP11
GO Biological Processes	19	GO:0001822	kidney development	19_GO:0032502 developmental process	7dOES vs. C 5%	-4.4	-6.2	3.2	6.2	30293	300	754	24	3.2	0.64	182|317|847|1497|1948|2650|4070|4851|4853|5125|5420|5629|5915|7484|9510|26108|26508|28999|29927|55959|90780|203286|282679|100133941	JAG1|APAF1|CAT|CTNS|EFNB2|GCNT1|TACSTD2|NOTCH1|NOTCH2|PCSK5|PODXL|PROX1|RARB|WNT9B|ADAMTS1|PYGO1|HEYL|KLF15|SEC61A1|SULF2|PYGO2|ANKS6|AQP11|CD24
GO Biological Processes	19	GO:0010876	lipid localization	19_GO:0051179 localization	4dOES vs. C 5%	-4.4	-6.2	3.4	6.3	30293	382	506	22	4.3	0.91	1201|2170|2629|3949|6554|6713|6777|8322|8694|8714|9885|10809|26020|26031|29015|51474|55911|57104|57614|79895|80148|84879	CLN3|FABP3|GBA1|LDLR|SLC10A1|SQLE|STAT5B|FZD4|DGAT1|ABCC3|OSBPL2|STARD10|LRP10|OSBPL3|SLC43A3|LIMA1|APOBR|PNPLA2|RELCH|ATP8B4|SLC66A2|MFSD2A
GO Biological Processes	19	GO:0006643	membrane lipid metabolic process	19_GO:0008152 metabolic process	4dOES vs. C 20%	-4.4	-6.2	4.5	6.7	30293	204	523	16	3.1	0.75	2629|3815|5007|6609|8439|8560|9218|10558|23659|29956|54982|55331|65258|80055|84302|84992	GBA1|KIT|OSBP|SMPD1|NSMAF|DEGS1|VAPA|SPTLC1|PLA2G15|CERS2|CLN6|ACER3|MPPE1|PGAP1|PGAP4|PIGY
GO Biological Processes	19	GO:2001243	negative regulation of intrinsic apoptotic signaling pathway	19_GO:0048519 negative regulation of biological process	4dOES vs. C 20%	-4.4	-6.2	6.1	7.2	30293	114	523	12	2.3	0.65	754|2876|3065|4193|4582|9709|10625|11315|23028|26155|51060|55031	PTTG1IP|GPX1|HDAC1|MDM2|MUC1|HERPUD1|IVNS1ABP|PARK7|KDM1A|NOC2L|TXNDC12|USP47
GO Biological Processes	19	GO:0010977	negative regulation of neuron projection development	19_GO:0032502 developmental process	7dOES vs. C 5%	-4.4	-6.1	4.4	6.6	30293	145	754	16	2.1	0.52	1809|1948|3475|4193|4756|5802|6259|10509|23258|25791|29956|59341|80128|81618|84709|386724	DPYSL3|EFNB2|IFRD1|MDM2|NEO1|PTPRS|RYK|SEMA4B|DENND5A|NGEF|CERS2|TRPV4|TRIM46|ITM2C|MGARP|AMIGO3
WikiPathways	27	WP2882	Nuclear receptors meta pathway		7dOES vs. C 20%	-4.4	-6.2	2.6	5.9	30293	314	1167	32	2.7	0.48	1728|1836|1839|2099|2678|2877|2878|3162|5052|5226|5243|6397|6526|6554|7048|7296|7922|8202|8507|8714|10769|11057|23516|25800|27063|27173|27286|29986|54578|54658|64116|64240	NQO1|SLC26A2|HBEGF|ESR1|GGT1|GPX2|GPX3|HMOX1|PRDX1|PGD|ABCB1|SEC14L1|SLC5A3|SLC10A1|TGFBR2|TXNRD1|SLC39A7|NCOA3|ENC1|ABCC3|PLK2|ABHD2|SLC39A14|SLC39A6|ANKRD1|SLC39A1|SRPX2|SLC39A2|UGT1A6|UGT1A1|SLC39A8|ABCG5
GO Biological Processes	19	GO:0009117	nucleotide metabolic process	19_GO:0008152 metabolic process	7dOES vs. C 20%	-4.4	-6.3	2.2	5.7	30293	524	1167	45	3.9	0.56	100|107|271|513|669|1497|1728|2023|2182|2821|3735|3939|4696|4700|4702|4705|4726|5091|5162|5211|5226|6390|6470|7378|8226|8930|10157|10165|10632|11315|25996|51071|53354|55190|55191|55312|60481|64834|79581|84532|84649|126328|160428|170685|197322	ADA|ADCY1|AMPD2|ATP5F1D|BPGM|CTNS|NQO1|ENO1|ACSL4|GPI|KARS1|LDHA|NDUFA3|NDUFA6|NDUFA8|NDUFA10|NDUFS6|PC|PDHB|PFKL|PGD|SDHB|SHMT1|UPP1|PUDP|MBD4|AASS|SLC25A13|ATP5MG|PARK7|REXO2|DERA|PANK1|NUDT11|NADSYN1|RFK|ELOVL5|ELOVL1|SLC52A2|ACSS1|DGAT2|NDUFA11|ALDH1L2|NUDT10|ACSF3
GO Biological Processes	19	GO:0008654	phospholipid biosynthetic process	19_GO:0008152 metabolic process	7dOES vs. C 20%	-4.4	-6.2	2.9	6	30293	239	1167	27	2.3	0.44	1040|1201|3631|5007|5297|5833|8818|9218|9489|9807|9896|10162|10423|10554|10558|26751|54344|56848|57217|80235|84302|84879|84962|84992|93210|129303|256987	CDS1|CLN3|INPP4A|OSBP|PI4KA|PCYT2|DPM2|VAPA|PGS1|IP6K1|FIG4|LPCAT3|CDIPT|AGPAT1|SPTLC1|SH3YL1|DPM3|SPHK2|TTC7A|PIGZ|PGAP4|MFSD2A|AJUBA|PIGY|PGAP3|TMEM150A|SERINC5
GO Biological Processes	19	GO:2000147	positive regulation of cell motility	19_GO:0040011 locomotion	7dOES vs. C 5%	-4.4	-6.2	2.5	5.8	30293	606	754	37	4.9	0.79	207|958|977|998|1365|1366|1613|1793|1908|2241|2549|2821|3162|3265|3383|3569|3655|4193|4851|5328|5420|5587|5629|7803|8322|9510|9806|9922|10509|26271|27086|27286|29984|51564|57608|59341|153769	AKT1|CD40|CD151|CDC42|CLDN3|CLDN7|DAPK3|DOCK1|EDN3|FER|GAB1|GPI|HMOX1|HRAS|ICAM1|IL6|ITGA6|MDM2|NOTCH1|PLAU|PODXL|PRKD1|PROX1|PTP4A1|FZD4|ADAMTS1|SPOCK2|IQSEC1|SEMA4B|FBXO5|FOXP1|SRPX2|RHOD|HDAC7|JCAD|TRPV4|SH3RF2
GO Cellular Components	20	GO:0005766	primary lysosome		7dOES vs. C 20%	-4.4	-6.2	3.5	6.3	30293	155	1167	21	1.8	0.39	1075|1650|1727|2548|2760|4069|5476|5580|5611|6813|6836|9218|10043|11010|23200|23526|25798|54472|80331|201294|353189	CTSC|DDOST|CYB5R3|GAA|GM2A|LYZ|CTSA|PRKCD|DNAJC3|STXBP2|SURF4|VAPA|TOM1|GLIPR1|ATP11B|ARHGAP45|BRI3|TOLLIP|DNAJC5|UNC13D|SLCO4C1
GO Molecular Functions	21	GO:0019901	protein kinase binding		7dOES vs. C 20%	-4.4	-6.2	2	5.5	30293	702	1167	55	4.7	0.62	207|409|636|857|890|894|1213|1399|1500|1917|2013|2099|2886|3932|4217|4218|5073|5565|5580|5587|5590|5597|5611|5747|5871|6197|6558|6812|7037|7273|7277|7453|8312|8692|9564|9573|9867|9928|9990|10040|10459|25998|26060|26271|27013|27237|51400|55755|59341|64780|84867|116986|117854|387778|644815	AKT1|ARRB2|BICD1|CAV1|CCNA2|CCND2|CLTC|CRKL|CTNND1|EEF1A2|EMP2|ESR1|GRB7|LCK|MAP3K5|RAB8A|PARN|PRKAB2|PRKCD|PRKD1|PRKCZ|MAPK6|DNAJC3|PTK2|MAP4K2|RPS6KA3|SLC12A2|STXBP1|TFRC|TTN|TUBA4A|WARS1|AXIN1|HYAL2|BCAR1|GDF3|PJA2|KIF14|SLC12A6|TOM1L1|MAD2L2|IBTK|APPL1|FBXO5|CNPPD1|ARHGEF16|PPME1|CDK5RAP2|TRPV4|MICAL1|PTPN5|AGAP2|TRIM6|SPDYC|FAM83G
GO Biological Processes	19	GO:0097305	response to alcohol	19_GO:0050896 response to stimulus	7dOES vs. C 5%	-4.4	-6.2	3.4	6.3	30293	257	754	22	2.9	0.61	107|207|687|847|1365|1366|1385|1728|1788|3283|3709|3988|4193|4747|5423|5587|6554|6647|9962|54331|54658|84687	ADCY1|AKT1|KLF9|CAT|CLDN3|CLDN7|CREB1|NQO1|DNMT3A|HSD3B1|ITPR2|LIPA|MDM2|NEFL|POLB|PRKD1|SLC10A1|SOD1|SLC23A2|GNG2|UGT1A1|PPP1R9B
Reactome Gene Sets	6	R-HSA-1980143	Signaling by NOTCH1		4dOES vs. C 20%	-4.4	-6.2	7.8	7.8	30293	74	523	10	1.9	0.6	182|409|3065|3280|4851|5663|7090|10013|10014|55851	JAG1|ARRB2|HDAC1|HES1|NOTCH1|PSEN1|TLE3|HDAC6|HDAC5|PSENEN
GO Molecular Functions	21	GO:0015370	solute:sodium symporter activity		7dOES vs. C 5%	-4.4	-6.2	6.1	7.3	30293	79	754	12	1.6	0.46	6505|6507|6526|6554|8884|9153|9154|9962|26266|54407|84879|115584	SLC1A1|SLC1A3|SLC5A3|SLC10A1|SLC5A6|SLC28A2|SLC28A1|SLC23A2|SLC13A4|SLC38A2|MFSD2A|SLC5A11
Reactome Gene Sets	6	R-HSA-442380	Zinc influx into cells by the SLC39 gene family		7dOES vs. C 20%	-4.4	-6.2	16	9.2	30293	10	1167	6	0.51	0.21	7922|23516|25800|27173|29986|64116	SLC39A7|SLC39A14|SLC39A6|SLC39A1|SLC39A2|SLC39A8
GO Molecular Functions	21	GO:0046943	carboxylic acid transmembrane transporter activity		7dOES vs. C 5%	-4.3	-6.1	4	6.4	30293	183	754	18	2.4	0.56	1497|4363|5243|6505|6507|6520|6545|6554|8714|8884|9429|9962|23428|51660|54407|54896|84879|121260	CTNS|ABCC1|ABCB1|SLC1A1|SLC1A3|SLC3A2|SLC7A4|SLC10A1|ABCC3|SLC5A6|ABCG2|SLC23A2|SLC7A8|MPC1|SLC38A2|SLC66A1|MFSD2A|SLC15A4
GO Biological Processes	19	GO:0046942	carboxylic acid transport	19_GO:0051179 localization	7dOES vs. C 5%	-4.3	-6.1	3.2	6.1	30293	304	754	24	3.2	0.64	1201|1497|4041|4363|4843|5243|5825|5826|6505|6507|6520|6545|6554|8714|8884|9429|9962|23428|51660|54407|54896|55144|84879|121260	CLN3|CTNS|LRP5|ABCC1|NOS2|ABCB1|ABCD3|ABCD4|SLC1A1|SLC1A3|SLC3A2|SLC7A4|SLC10A1|ABCC3|SLC5A6|ABCG2|SLC23A2|SLC7A8|MPC1|SLC38A2|SLC66A1|LRRC8D|MFSD2A|SLC15A4
Reactome Gene Sets	6	R-HSA-9711123	Cellular response to chemical stress		7dOES vs. C 20%	-4.3	-6	3	5.9	30293	215	1167	25	2.1	0.42	207|847|1337|1350|1728|2876|2877|2878|3162|4363|4851|5034|5052|5226|5580|6502|7296|7316|8452|8714|9451|9612|23309|64839|81502	AKT1|CAT|COX6A1|COX7C|NQO1|GPX1|GPX2|GPX3|HMOX1|ABCC1|NOTCH1|P4HB|PRDX1|PGD|PRKCD|SKP2|TXNRD1|UBC|CUL3|ABCC3|EIF2AK3|NCOR2|SIN3B|FBXL17|HM13
Reactome Gene Sets	6	R-HSA-2262752	Cellular responses to stress		7dOES vs. C 5%	-4.3	-6	2.2	5.5	30293	799	754	44	5.8	0.85	207|644|818|847|890|1051|1337|1350|1385|1728|2876|2877|2878|3162|3303|3397|3417|3569|4193|4199|4363|4851|5034|5052|5611|6117|6119|6195|6647|7014|7296|7324|8714|9429|9820|10113|10381|11097|25842|26353|55466|57521|81502|84447	AKT1|BLVRA|CAMK2G|CAT|CCNA2|CEBPB|COX6A1|COX7C|CREB1|NQO1|GPX1|GPX2|GPX3|HMOX1|HSPA1A|ID1|IDH1|IL6|MDM2|ME1|ABCC1|NOTCH1|P4HB|PRDX1|DNAJC3|RPA1|RPA3|RPS6KA1|SOD1|TERF2|TXNRD1|UBE2E1|ABCC3|ABCG2|CUL7|PREB|TUBB3|NUP42|ASF1A|HSPB8|DNAJA4|RPTOR|HM13|SYVN1
GO Biological Processes	19	GO:0098771	inorganic ion homeostasis	19_GO:0042592 homeostatic process	7dOES vs. C 20%	-4.3	-6.1	2.4	5.7	30293	430	1167	39	3.3	0.53	48|375|489|490|654|666|857|958|1201|2260|2264|3162|3932|4756|5311|6505|6507|6558|6717|7037|7922|8326|8692|9217|9990|23516|25800|56172|57217|59341|64116|79901|80024|80762|91689|94107|133308|254428|261729	ACO1|ARF1|ATP2A3|ATP2B1|BMP6|BOK|CAV1|CD40|CLN3|FGFR1|FGFR4|HMOX1|LCK|NEO1|PKD2|SLC1A1|SLC1A3|SLC12A2|SRI|TFRC|SLC39A7|FZD9|HYAL2|VAPB|SLC12A6|SLC39A14|SLC39A6|ANKH|TTC7A|TRPV4|SLC39A8|CYBRD1|SLC8B1|NDFIP1|SMDT1|TMEM203|SLC9B2|SLC41A1|STEAP2
GO Cellular Components	20	GO:0098857	membrane microdomain		7dOES vs. C 5%	-4.3	-6	3.2	6.1	30293	286	754	23	3.1	0.63	107|695|871|1201|1803|2013|3383|3932|5420|5868|6505|9429|10395|10580|10666|11160|11315|25800|54742|57126|84876|114569|100133941	ADCY1|BTK|SERPINH1|CLN3|DPP4|EMP2|ICAM1|LCK|PODXL|RAB5A|SLC1A1|ABCG2|DLC1|SORBS1|CD226|ERLIN2|PARK7|SLC39A6|LY6K|CD177|ORAI1|MAL2|CD24
GO Cellular Components	20	GO:0045121	membrane raft		7dOES vs. C 5%	-4.3	-6	3.2	6.1	30293	285	754	23	3.1	0.63	107|695|871|1201|1803|2013|3383|3932|5420|5868|6505|9429|10395|10580|10666|11160|11315|25800|54742|57126|84876|114569|100133941	ADCY1|BTK|SERPINH1|CLN3|DPP4|EMP2|ICAM1|LCK|PODXL|RAB5A|SLC1A1|ABCG2|DLC1|SORBS1|CD226|ERLIN2|PARK7|SLC39A6|LY6K|CD177|ORAI1|MAL2|CD24
GO Biological Processes	19	GO:0030001	metal ion transport	19_GO:0051179 localization	7dOES vs. C 20%	-4.3	-6.1	2.1	5.5	30293	636	1167	51	4.4	0.6	489|490|857|1213|1785|3709|3932|4036|5024|5311|5331|6505|6507|6526|6554|6558|6717|7037|7922|8943|9254|9651|9962|9990|23516|25800|25998|26266|27173|29927|29986|54407|54836|55240|57192|57835|59341|64116|79901|80024|80762|84876|89780|91689|133308|168620|196527|254428|255231|261729|284111	ATP2A3|ATP2B1|CAV1|CLTC|DNM2|ITPR2|LCK|LRP2|P2RX3|PKD2|PLCB3|SLC1A1|SLC1A3|SLC5A3|SLC10A1|SLC12A2|SRI|TFRC|SLC39A7|AP3D1|CACNA2D2|PLCH2|SLC23A2|SLC12A6|SLC39A14|SLC39A6|IBTK|SLC13A4|SLC39A1|SEC61A1|SLC39A2|SLC38A2|BSPRY|STEAP3|MCOLN1|SLC4A5|TRPV4|SLC39A8|CYBRD1|SLC8B1|NDFIP1|ORAI1|WNT3A|SMDT1|SLC9B2|BHLHA15|ANO6|SLC41A1|MCOLN2|STEAP2|SLC13A5
GO Biological Processes	19	GO:0032787	monocarboxylic acid metabolic process	19_GO:0008152 metabolic process	7dOES vs. C 5%	-4.3	-6	2.6	5.7	30293	516	754	33	4.4	0.75	47|216|224|2052|2182|2821|2876|3099|3417|3423|3988|4023|4199|5091|5564|5565|5825|5826|6307|6507|8884|9380|9885|11315|23659|26031|54206|54578|54658|60481|64834|127281|150763	ACLY|ALDH1A1|ALDH3A2|EPHX1|ACSL4|GPI|GPX1|HK2|IDH1|IDS|LIPA|LPL|ME1|PC|PRKAB1|PRKAB2|ABCD3|ABCD4|MSMO1|SLC1A3|SLC5A6|GRHPR|OSBPL2|PARK7|PLA2G15|OSBPL3|ERRFI1|UGT1A6|UGT1A1|ELOVL5|ELOVL1|PRXL2B|GPAT2
GO Biological Processes	19	GO:0044092	negative regulation of molecular function	19_GO:0065007 biological regulation	7dOES vs. C 20%	-4.3	-6.1	2	5.5	30293	762	1167	58	5	0.64	207|409|489|636|831|857|871|960|1676|1974|2099|2629|2876|3066|3265|4041|4043|4763|4851|5170|5311|5499|5580|5629|5899|6195|6197|6609|6717|6879|7014|7057|7249|7345|7453|8692|9532|10459|11315|23028|23032|23327|23516|26271|26471|26508|26998|51637|57520|58509|59307|64710|80762|81848|84662|84959|149951|440275	AKT1|ARRB2|ATP2A3|BICD1|CAST|CAV1|SERPINH1|CD44|DFFA|EIF4A2|ESR1|GBA1|GPX1|HDAC2|HRAS|LRP5|LRPAP1|NF1|NOTCH1|PDPK1|PKD2|PPP1CA|PRKCD|PROX1|RALB|RPS6KA1|RPS6KA3|SMPD1|SRI|TAF7|TERF2|THBS1|TSC2|UCHL1|WARS1|HYAL2|BAG2|MAD2L2|PARK7|KDM1A|USP33|NEDD4L|SLC39A14|FBXO5|NUPR1|HEYL|FETUB|RTRAF|HECW2|CACTIN|SIGIRR|NUCKS1|NDFIP1|SPRY4|GLIS2|UBASH3B|COMMD7|EIF2AK4
GO Biological Processes	19	GO:0006638	neutral lipid metabolic process	19_GO:0008152 metabolic process	7dOES vs. C 5%	-4.3	-6.1	5.4	7	30293	96	754	13	1.7	0.47	847|2876|3988|4023|7920|8525|8527|8694|9489|23659|51141|57104|150763	CAT|GPX1|LIPA|LPL|ABHD16A|DGKZ|DGKD|DGAT1|PGS1|PLA2G15|INSIG2|PNPLA2|GPAT2
GO Molecular Functions	21	GO:0005342	organic acid transmembrane transporter activity		7dOES vs. C 5%	-4.3	-6	3.9	6.4	30293	184	754	18	2.4	0.56	1497|4363|5243|6505|6507|6520|6545|6554|8714|8884|9429|9962|23428|51660|54407|54896|84879|121260	CTNS|ABCC1|ABCB1|SLC1A1|SLC1A3|SLC3A2|SLC7A4|SLC10A1|ABCC3|SLC5A6|ABCG2|SLC23A2|SLC7A8|MPC1|SLC38A2|SLC66A1|MFSD2A|SLC15A4
GO Biological Processes	19	GO:0015849	organic acid transport	19_GO:0051179 localization	7dOES vs. C 5%	-4.3	-6.1	3.2	6.1	30293	305	754	24	3.2	0.64	1201|1497|4041|4363|4843|5243|5825|5826|6505|6507|6520|6545|6554|8714|8884|9429|9962|23428|51660|54407|54896|55144|84879|121260	CLN3|CTNS|LRP5|ABCC1|NOS2|ABCB1|ABCD3|ABCD4|SLC1A1|SLC1A3|SLC3A2|SLC7A4|SLC10A1|ABCC3|SLC5A6|ABCG2|SLC23A2|SLC7A8|MPC1|SLC38A2|SLC66A1|LRRC8D|MFSD2A|SLC15A4
GO Biological Processes	19	GO:1901617	organic hydroxy compound biosynthetic process	19_GO:0008152 metabolic process	7dOES vs. C 20%	-4.3	-6.1	3.3	6.1	30293	172	1167	22	1.9	0.4	239|1497|1718|1727|2629|3930|5007|5825|6307|8566|9807|9885|10449|10558|11161|11315|26031|50814|55304|55331|56848|283871	ALOX12|CTNS|DHCR24|CYB5R3|GBA1|LBR|OSBP|ABCD3|MSMO1|PDXK|IP6K1|OSBPL2|ACAA2|SPTLC1|ERG28|PARK7|OSBPL3|NSDHL|SPTLC3|ACER3|SPHK2|PGP
GO Biological Processes	19	GO:0001934	positive regulation of protein phosphorylation	19_GO:0048518 positive regulation of biological process	7dOES vs. C 20%	-4.3	-6.1	2.1	5.6	30293	582	1167	48	4.1	0.58	207|409|654|857|894|958|960|1201|1399|1839|2013|2260|2261|3066|3265|3569|4217|4254|5007|5170|5217|5580|5587|5629|5747|5871|5899|5912|6794|7037|7048|7057|8312|9928|10040|10459|11315|28996|56005|57679|79705|79817|84722|89780|116986|117854|126308|128239	AKT1|ARRB2|BMP6|CAV1|CCND2|CD40|CD44|CLN3|CRKL|HBEGF|EMP2|FGFR1|FGFR3|HDAC2|HRAS|IL6|MAP3K5|KITLG|OSBP|PDPK1|PFN2|PRKCD|PRKD1|PROX1|PTK2|MAP4K2|RALB|RAP2B|STK11|TFRC|TGFBR2|THBS1|AXIN1|KIF14|TOM1L1|MAD2L2|PARK7|HIPK2|MYDGF|ALS2|LRRK1|MOB3B|PSRC1|WNT3A|AGAP2|TRIM6|MOB3A|IQGAP3
GO Biological Processes	19	GO:0051604	protein maturation	19_GO:0008152 metabolic process	4dOES vs. C 5%	-4.3	-6	3.1	6	30293	489	506	25	4.9	0.96	871|1047|1201|1203|1457|1803|2266|3308|3315|3998|5034|5125|5328|5611|5653|8728|22824|23184|23753|26973|56649|60681|80331|81502|134218	SERPINH1|CLGN|CLN3|CLN5|CSNK2A1|DPP4|FGG|HSPA4|HSPB1|LMAN1|P4HB|PCSK5|PLAU|DNAJC3|KLK6|ADAM19|HSPA4L|MESD|SDF2L1|CHORDC1|TMPRSS4|FKBP10|DNAJC5|HM13|DNAJC21
GO Biological Processes	19	GO:0051604	protein maturation	19_GO:0008152 metabolic process	7dOES vs. C 5%	-4.3	-6.1	2.6	5.8	30293	489	754	32	4.2	0.73	871|1201|1203|1368|1803|2266|3303|3998|5034|5125|5328|5480|5611|5653|6388|7841|8728|23184|23753|23759|51218|55466|56649|60681|64215|80331|81502|115209|134218|219899|388962|548645	SERPINH1|CLN3|CLN5|CPM|DPP4|FGG|HSPA1A|LMAN1|P4HB|PCSK5|PLAU|PPIC|DNAJC3|KLK6|SDF2|MOGS|ADAM19|MESD|SDF2L1|PPIL2|GLRX5|DNAJA4|TMPRSS4|FKBP10|DNAJC1|DNAJC5|HM13|OMA1|DNAJC21|TBCEL|BOLA3|DNAJC25
GO Biological Processes	19	GO:0051603	proteolysis involved in protein catabolic process	19_GO:0008152 metabolic process	4dOES vs. C 20%	-4.3	-6.1	2.8	5.9	30293	598	523	29	5.5	1	409|1047|1075|2629|4189|4193|5611|5641|5683|6502|7267|7324|7337|9361|9690|9709|9867|9921|9928|10013|10444|23008|23014|51185|57520|64326|91544|123803|387921	ARRB2|CLGN|CTSC|GBA1|DNAJB9|MDM2|DNAJC3|LGMN|PSMA2|SKP2|TTC3|UBE2E1|UBE3A|LONP1|UBE3C|HERPUD1|PJA2|RNF10|KIF14|HDAC6|ZER1|KLHDC10|FBXO21|CRBN|HECW2|COP1|UBXN11|NTAN1|NHLRC3
GO Biological Processes	19	GO:2001233	regulation of apoptotic signaling pathway	19_GO:0050896 response to stimulus	7dOES vs. C 5%	-4.3	-6	2.8	5.9	30293	396	754	28	3.7	0.69	207|292|317|754|960|1075|2266|2876|3065|3162|3303|3383|3655|3932|4193|4582|5034|5499|6647|11315|23678|26155|26471|54978|55179|81618|84231|84447	AKT1|SLC25A5|APAF1|PTTG1IP|CD44|CTSC|FGG|GPX1|HDAC1|HMOX1|HSPA1A|ICAM1|ITGA6|LCK|MDM2|MUC1|P4HB|PPP1CA|SOD1|PARK7|SGK3|NOC2L|NUPR1|SLC35F6|FAIM|ITM2C|TRAF7|SYVN1
GO Biological Processes	19	GO:0060491	regulation of cell projection assembly	19_GO:0050789 regulation of biological process	7dOES vs. C 5%	-4.3	-6	3.7	6.3	30293	204	754	19	2.5	0.57	207|998|1201|1809|2241|3265|3383|4070|5217|5420|5868|11135|11344|23329|26051|64284|64787|116985|100506658	AKT1|CDC42|CLN3|DPYSL3|FER|HRAS|ICAM1|TACSTD2|PFN2|PODXL|RAB5A|CDC42EP1|TWF2|TBC1D30|PPP1R16B|RAB17|EPS8L2|ARAP1|OCLN
GO Biological Processes	19	GO:0120032	regulation of plasma membrane bounded cell projection assembly	19_GO:0050789 regulation of biological process	7dOES vs. C 5%	-4.3	-6.1	3.8	6.3	30293	202	754	19	2.5	0.57	207|998|1201|1809|2241|3265|3383|4070|5217|5420|5868|11135|11344|23329|26051|64284|64787|116985|100506658	AKT1|CDC42|CLN3|DPYSL3|FER|HRAS|ICAM1|TACSTD2|PFN2|PODXL|RAB5A|CDC42EP1|TWF2|TBC1D30|PPP1R16B|RAB17|EPS8L2|ARAP1|OCLN
GO Biological Processes	19	GO:0009725	response to hormone	19_GO:0050896 response to stimulus	4dOES vs. C 20%	-4.3	-6	2.5	5.7	30293	780	523	34	6.5	1.1	654|655|677|890|2099|2101|2549|2629|2876|3280|3283|3716|4036|4041|4193|4218|4851|5580|6257|6294|6696|7337|8893|9361|9868|10013|10014|10580|23516|26060|54658|59341|84709|143686	BMP6|BMP7|ZFP36L1|CCNA2|ESR1|ESRRA|GAB1|GBA1|GPX1|HES1|HSD3B1|JAK1|LRP2|LRP5|MDM2|RAB8A|NOTCH1|PRKCD|RXRB|SAFB|SPP1|UBE3A|EIF2B5|LONP1|TOMM70|HDAC6|HDAC5|SORBS1|SLC39A14|APPL1|UGT1A1|TRPV4|MGARP|SESN3
GO Biological Processes	19	GO:1902652	secondary alcohol metabolic process	19_GO:0008152 metabolic process	7dOES vs. C 5%	-4.3	-6.1	4.7	6.7	30293	129	754	15	2	0.51	47|847|1727|3417|3419|3949|3988|4041|6307|6609|6713|11160|50814|51141|54206	ACLY|CAT|CYB5R3|IDH1|IDH3A|LDLR|LIPA|LRP5|MSMO1|SMPD1|SQLE|ERLIN2|NSDHL|INSIG2|ERRFI1
GO Biological Processes	19	GO:0044283	small molecule biosynthetic process	19_GO:0008152 metabolic process	7dOES vs. C 5%	-4.3	-6.1	2.7	5.9	30293	463	754	31	4.1	0.72	47|216|1635|1727|2681|2744|2752|2821|3988|4023|4524|5091|5564|5565|5723|5825|6307|6507|9885|11315|23516|26031|29920|50814|51141|54206|55331|60481|64834|92579|127281	ACLY|ALDH1A1|DCTD|CYB5R3|GGTA1|GLS|GLUL|GPI|LIPA|LPL|MTHFR|PC|PRKAB1|PRKAB2|PSPH|ABCD3|MSMO1|SLC1A3|OSBPL2|PARK7|SLC39A14|OSBPL3|PYCR2|NSDHL|INSIG2|ERRFI1|ACER3|ELOVL5|ELOVL1|G6PC3|PRXL2B
GO Biological Processes	19	GO:0006511	ubiquitin-dependent protein catabolic process	19_GO:0008152 metabolic process	7dOES vs. C 20%	-4.3	-6.1	2.2	5.6	30293	530	1167	45	3.9	0.56	207|409|1047|2629|4193|6047|6502|7324|7345|8312|8452|9146|9354|9690|9867|9928|10040|10273|10296|10956|11160|23032|23053|23327|23352|26270|51185|51343|51510|51667|54472|54476|55527|55741|55829|57520|64326|64839|79654|80762|84164|84447|92369|92714|123803	AKT1|ARRB2|CLGN|GBA1|MDM2|RNF4|SKP2|UBE2E1|UCHL1|AXIN1|CUL3|HGS|UBE4A|UBE3C|PJA2|KIF14|TOM1L1|STUB1|MAEA|OS9|ERLIN2|USP33|ZSWIM8|NEDD4L|UBR4|FBXO6|CRBN|FZR1|CHMP5|NUB1|TOLLIP|RNF216|FEM1A|EDEM2|SELENOS|HECW2|COP1|FBXL17|HECTD3|NDFIP1|ASCC2|SYVN1|SPSB4|ARRDC1|NTAN1
GO Biological Processes	19	GO:0042060	wound healing	19_GO:0050896 response to stimulus	7dOES vs. C 20%	-4.3	-6.1	2.6	5.8	30293	316	1167	32	2.7	0.48	958|960|977|1192|1605|1839|2266|2876|3162|3172|3569|3932|3998|4321|4763|4853|5328|5339|5912|6609|6812|7168|7414|8837|10672|51510|60681|83481|84959|84962|89780|196527	CD40|CD44|CD151|CLIC1|DAG1|HBEGF|FGG|GPX1|HMOX1|HNF4A|IL6|LCK|LMAN1|MMP12|NF1|NOTCH2|PLAU|PLEC|RAP2B|SMPD1|STXBP1|TPM1|VCL|CFLAR|GNA13|CHMP5|FKBP10|EPPK1|UBASH3B|AJUBA|WNT3A|ANO6
GO Biological Processes	19	GO:0007420	brain development	19_GO:0032502 developmental process	7dOES vs. C 5%	-4.2	-5.9	2.3	5.5	30293	727	754	41	5.4	0.83	317|998|1203|1385|1497|3065|3283|4155|4747|4851|5592|5629|5802|5915|6259|6505|6654|7484|8087|8322|9919|10395|10978|25861|25911|26050|27086|30062|51075|51199|54407|55636|79971|80853|84678|84687|84709|84879|90780|340260|386724	APAF1|CDC42|CLN5|CREB1|CTNS|HDAC1|HSD3B1|MBP|NEFL|NOTCH1|PRKG1|PROX1|PTPRS|RARB|RYK|SLC1A1|SOS1|WNT9B|FXR1|FZD4|SEC16A|DLC1|CLP1|WHRN|DPCD|SLITRK5|FOXP1|RAX|TMX2|NIN|SLC38A2|CHD7|WLS|KDM7A|KDM2B|PPP1R9B|MGARP|MFSD2A|PYGO2|UNCX|AMIGO3
GO Biological Processes	19	GO:1901136	carbohydrate derivative catabolic process	19_GO:0008152 metabolic process	7dOES vs. C 20%	-4.2	-5.9	3	5.9	30293	217	1167	25	2.1	0.42	100|669|960|1117|2023|2629|2760|2817|2821|3161|3373|3423|3939|4245|4321|5211|7378|8692|8930|23670|26270|51071|55190|55741|170685	ADA|BPGM|CD44|CHI3L2|ENO1|GBA1|GM2A|GPC1|GPI|HMMR|HYAL1|IDS|LDHA|MGAT1|MMP12|PFKL|UPP1|HYAL2|MBD4|CEMIP2|FBXO6|DERA|NUDT11|EDEM2|NUDT10
GO Biological Processes	19	GO:1901653	cellular response to peptide	19_GO:0050896 response to stimulus	7dOES vs. C 5%	-4.2	-5.9	3.1	5.9	30293	311	754	24	3.2	0.64	207|890|2241|2549|3265|3383|3716|4193|4218|4363|5587|6654|6777|7297|10580|23516|26060|28999|51141|51763|55625|64506|84687|84709	AKT1|CCNA2|FER|GAB1|HRAS|ICAM1|JAK1|MDM2|RAB8A|ABCC1|PRKD1|SOS1|STAT5B|TYK2|SORBS1|SLC39A14|APPL1|KLF15|INSIG2|INPP5K|ZDHHC7|CPEB1|PPP1R9B|MGARP
GO Biological Processes	19	GO:0043009	chordate embryonic development	19_GO:0032502 developmental process	4dOES vs. C 20%	-4.2	-5.9	2.7	5.7	30293	648	523	30	5.7	1	100|321|655|677|788|1825|2551|3280|3373|4036|4524|4851|5125|5311|5629|5663|6665|7249|7484|8521|8894|9837|25902|26259|27173|51493|57662|84678|121599|203286	ADA|APBA2|BMP7|ZFP36L1|SLC25A20|DSC3|GABPA|HES1|HYAL1|LRP2|MTHFR|NOTCH1|PCSK5|PKD2|PROX1|PSEN1|SOX15|TSC2|WNT9B|GCM1|EIF2S2|GINS1|MTHFD1L|FBXW8|SLC39A1|RTCB|CAMSAP3|KDM2B|SPIC|ANKS6
GO Cellular Components	20	GO:0030666	endocytic vesicle membrane		7dOES vs. C 20%	-4.2	-5.9	3.1	5.9	30293	204	1167	24	2.1	0.42	535|818|857|1213|1785|1839|3949|4036|4193|4218|6810|7037|7316|7879|8322|8674|9474|11021|50617|57192|79971|85439|89780|339122	ATP6V0A1|CAMK2G|CAV1|CLTC|DNM2|HBEGF|LDLR|LRP2|MDM2|RAB8A|STX4|TFRC|UBC|RAB7A|FZD4|VAMP4|ATG5|RAB35|ATP6V0A4|MCOLN1|WLS|STON2|WNT3A|RAB43
GO Biological Processes	19	GO:0003158	endothelium development	19_GO:0032502 developmental process	7dOES vs. C 5%	-4.2	-5.9	5.2	6.8	30293	100	754	13	1.7	0.47	182|1365|2876|2889|3383|3988|4851|5629|5802|8322|11167|26051|85301	JAG1|CLDN3|GPX1|RAPGEF1|ICAM1|LIPA|NOTCH1|PROX1|PTPRS|FZD4|FSTL1|PPP1R16B|COL27A1
GO Biological Processes	19	GO:0002064	epithelial cell development	19_GO:0032502 developmental process	7dOES vs. C 20%	-4.2	-5.9	3.1	5.9	30293	190	1167	23	2	0.41	182|654|2099|2876|2889|3383|4851|4853|5170|5339|5420|5629|5802|5915|23086|25932|26051|54507|54538|57835|84283|85301|168620	JAG1|BMP6|ESR1|GPX1|RAPGEF1|ICAM1|NOTCH1|NOTCH2|PDPK1|PLEC|PODXL|PROX1|PTPRS|RARB|EXPH5|CLIC4|PPP1R16B|ADAMTSL4|ROBO4|SLC4A5|TMEM79|COL27A1|BHLHA15
WikiPathways	27	WP4313	Ferroptosis		7dOES vs. C 20%	-4.2	-6	5.2	6.8	30293	65	1167	13	1.1	0.31	2182|3162|6303|7037|7296|7419|9474|10162|23516|51510|55240|64116|112483	ACSL4|HMOX1|SAT1|TFRC|TXNRD1|VDAC3|ATG5|LPCAT3|SLC39A14|CHMP5|STEAP3|SLC39A8|SAT2
GO Biological Processes	19	GO:0006650	glycerophospholipid metabolic process	19_GO:0008152 metabolic process	7dOES vs. C 20%	-4.2	-6	2.7	5.8	30293	290	1167	30	2.6	0.46	1040|1201|3631|5297|5331|5833|7376|8818|9489|9651|9807|9896|10162|10423|10554|23659|26751|54344|57217|66036|80235|80821|84302|84879|84962|84992|93210|129303|256987|283871	CDS1|CLN3|INPP4A|PI4KA|PLCB3|PCYT2|NR1H2|DPM2|PGS1|PLCH2|IP6K1|FIG4|LPCAT3|CDIPT|AGPAT1|PLA2G15|SH3YL1|DPM3|TTC7A|MTMR9|PIGZ|DDHD1|PGAP4|MFSD2A|AJUBA|PIGY|PGAP3|TMEM150A|SERINC5|PGP
Reactome Gene Sets	6	R-HSA-109582	Hemostasis		7dOES vs. C 5%	-4.2	-5.9	2.4	5.6	30293	621	754	37	4.9	0.79	207|490|960|998|1793|2266|3065|3265|3655|3683|3709|3932|4843|5024|5099|5328|5592|5868|5890|6402|6520|6647|6654|7273|8525|8527|8793|10381|23428|23759|29127|50808|54331|54495|57126|84876|89953	AKT1|ATP2B1|CD44|CDC42|DOCK1|FGG|HDAC1|HRAS|ITGA6|ITGAL|ITPR2|LCK|NOS2|P2RX3|PCDH7|PLAU|PRKG1|RAB5A|RAD51B|SELL|SLC3A2|SOD1|SOS1|TTN|DGKZ|DGKD|TNFRSF10D|TUBB3|SLC7A8|PPIL2|RACGAP1|AK3|GNG2|TMX3|CD177|ORAI1|KLC4
GO Cellular Components	20	GO:0098800	inner mitochondrial membrane protein complex		7dOES vs. C 20%	-4.2	-5.9	3.4	6	30293	162	1167	21	1.8	0.39	513|1337|1350|1537|4696|4700|4702|4705|4726|6390|6687|10469|10632|10975|51660|55572|55735|91689|125988|126328|400916	ATP5F1D|COX6A1|COX7C|CYC1|NDUFA3|NDUFA6|NDUFA8|NDUFA10|NDUFS6|SDHB|SPG7|TIMM44|ATP5MG|UQCR11|MPC1|FOXRED1|DNAJC11|SMDT1|MICOS13|NDUFA11|CHCHD10
GO Biological Processes	19	GO:0097193	intrinsic apoptotic signaling pathway	19_GO:0050896 response to stimulus	7dOES vs. C 20%	-4.2	-5.9	3.4	6	30293	162	1167	21	1.8	0.39	489|666|1051|1396|2876|3265|4217|4292|5580|6794|8452|10494|10550|10625|23612|26471|28996|29965|54541|84944|100289255	ATP2A3|BOK|CEBPB|CRIP1|GPX1|HRAS|MAP3K5|MLH1|PRKCD|STK11|CUL3|STK25|ARL6IP5|IVNS1ABP|PHLDA3|NUPR1|HIPK2|CDIP1|DDIT4|MAEL|TMEM238L
GO Biological Processes	19	GO:0015807	L-amino acid transport	19_GO:0051179 localization	7dOES vs. C 20%	-4.2	-5.9	4.7	6.5	30293	77	1167	14	1.2	0.32	1201|1497|4763|6505|6507|10165|10550|23428|54407|54896|121260|123096|124935|256987	CLN3|CTNS|NF1|SLC1A1|SLC1A3|SLC25A13|ARL6IP5|SLC7A8|SLC38A2|SLC66A1|SLC15A4|SLC25A29|SLC43A2|SERINC5
KEGG Pathway	24	hsa04142	Lysosome		7dOES vs. C 5%	-4.2	-6	4.6	6.6	30293	132	754	15	2	0.51	535|1075|1201|1203|1497|2581|3423|3988|5476|6609|8943|9516|23659|57192|79158	ATP6V0A1|CTSC|CLN3|CLN5|CTNS|GALC|IDS|LIPA|CTSA|SMPD1|AP3D1|LITAF|PLA2G15|MCOLN1|GNPTAB
GO Biological Processes	19	GO:0006643	membrane lipid metabolic process	19_GO:0008152 metabolic process	7dOES vs. C 20%	-4.2	-5.9	3.1	5.9	30293	204	1167	24	2.1	0.42	2629|2760|5007|5587|6609|7368|8439|8818|8869|9218|10558|23659|29956|53947|54344|55304|55331|56848|60481|64834|80235|84302|84992|93210	GBA1|GM2A|OSBP|PRKD1|SMPD1|UGT8|NSMAF|DPM2|ST3GAL5|VAPA|SPTLC1|PLA2G15|CERS2|A4GALT|DPM3|SPTLC3|ACER3|SPHK2|ELOVL5|ELOVL1|PIGZ|PGAP4|PIGY|PGAP3
Reactome Gene Sets	6	R-HSA-2132295	MHC class II antigen presentation		7dOES vs. C 20%	-4.2	-5.9	3.8	6.2	30293	123	1167	18	1.5	0.36	375|1075|1211|1213|1785|5476|5641|7277|7846|7879|9871|10120|10381|10427|10484|26153|89953|112714	ARF1|CTSC|CLTA|CLTC|DNM2|CTSA|LGMN|TUBA4A|TUBA1A|RAB7A|SEC24D|ACTR1B|TUBB3|SEC24B|SEC23A|KIF26A|KLC4|TUBA3E
WikiPathways	27	WP408	Oxidative stress response		7dOES vs. C 5%	-4.2	-5.9	9.7	8	30293	33	754	8	1.1	0.37	847|1728|2876|2878|3162|6647|7296|54578	CAT|NQO1|GPX1|GPX3|HMOX1|SOD1|TXNRD1|UGT1A6
KEGG Pathway	24	hsa05200	Pathways in cancer		4dOES vs. C 5%	-4.2	-5.9	2.9	5.9	30293	531	506	26	5.1	0.98	818|890|1613|2260|2261|2264|3065|3569|3655|3716|4041|4292|5292|5899|6257|6777|7422|7484|8202|8322|8324|10235|26060|26508|27436|54331	CAMK2G|CCNA2|DAPK3|FGFR1|FGFR3|FGFR4|HDAC1|IL6|ITGA6|JAK1|LRP5|MLH1|PIM1|RALB|RXRB|STAT5B|VEGFA|WNT9B|NCOA3|FZD4|FZD7|RASGRP2|APPL1|HEYL|EML4|GNG2
GO Biological Processes	19	GO:0040017	positive regulation of locomotion	19_GO:0040011 locomotion	7dOES vs. C 5%	-4.2	-6	2.4	5.6	30293	620	754	37	4.9	0.79	207|958|977|998|1365|1366|1613|1793|1908|2241|2549|2821|3162|3265|3383|3569|3655|4193|4851|5328|5420|5587|5629|7803|8322|9510|9806|9922|10509|26271|27086|27286|29984|51564|57608|59341|153769	AKT1|CD40|CD151|CDC42|CLDN3|CLDN7|DAPK3|DOCK1|EDN3|FER|GAB1|GPI|HMOX1|HRAS|ICAM1|IL6|ITGA6|MDM2|NOTCH1|PLAU|PODXL|PRKD1|PROX1|PTP4A1|FZD4|ADAMTS1|SPOCK2|IQSEC1|SEMA4B|FBXO5|FOXP1|SRPX2|RHOD|HDAC7|JCAD|TRPV4|SH3RF2
GO Biological Processes	19	GO:0045732	positive regulation of protein catabolic process	19_GO:0048518 positive regulation of biological process	7dOES vs. C 20%	-4.2	-6	3.1	5.9	30293	202	1167	24	2.1	0.42	207|857|2629|3949|4036|4193|4946|7879|8312|9532|10273|10769|23327|26088|26471|29763|51343|51667|64326|80762|91304|131377|153769|257364	AKT1|CAV1|GBA1|LDLR|LRP2|MDM2|OAZ1|RAB7A|AXIN1|BAG2|STUB1|PLK2|NEDD4L|GGA1|NUPR1|PACSIN3|FZR1|NUB1|COP1|NDFIP1|TMEM259|KLHL40|SH3RF2|SNX33
GO Biological Processes	19	GO:0010498	proteasomal protein catabolic process	19_GO:0008152 metabolic process	7dOES vs. C 20%	-4.2	-6	2.4	5.6	30293	386	1167	36	3.1	0.51	207|409|1047|2629|4193|6047|6502|7345|8312|8452|8507|9354|9867|9928|10273|10296|10956|11160|23053|23327|23753|26270|51185|51343|54476|54788|55527|55741|55829|64326|64839|79654|81502|84164|84447|92369	AKT1|ARRB2|CLGN|GBA1|MDM2|RNF4|SKP2|UCHL1|AXIN1|CUL3|ENC1|UBE4A|PJA2|KIF14|STUB1|MAEA|OS9|ERLIN2|ZSWIM8|NEDD4L|SDF2L1|FBXO6|CRBN|FZR1|RNF216|DNAJB12|FEM1A|EDEM2|SELENOS|COP1|FBXL17|HECTD3|HM13|ASCC2|SYVN1|SPSB4
Reactome Gene Sets	6	R-HSA-9013149	RAC1 GTPase cycle		7dOES vs. C 5%	-4.2	-6	3.9	6.3	30293	185	754	18	2.4	0.56	182|998|1124|1793|6654|7037|8997|10395|11135|23526|25791|25894|29127|51306|55971|57679|116985|128239	JAG1|CDC42|CHN2|DOCK1|SOS1|TFRC|KALRN|DLC1|CDC42EP1|ARHGAP45|NGEF|PLEKHG4|RACGAP1|FAM13B|BAIAP2L1|ALS2|ARAP1|IQGAP3
GO Biological Processes	19	GO:0050878	regulation of body fluid levels	19_GO:0065007 biological regulation	7dOES vs. C 20%	-4.2	-6	2.5	5.7	30293	353	1167	34	2.9	0.49	100|133|239|857|958|1192|1497|2013|2030|2266|2821|3172|3569|3932|3998|5029|5328|5580|5912|6777|6812|7057|7376|7414|8692|9474|9612|10672|11215|57835|59341|84959|89780|196527	ADA|ADM|ALOX12|CAV1|CD40|CLIC1|CTNS|EMP2|SLC29A1|FGG|GPI|HNF4A|IL6|LCK|LMAN1|P2RY2|PLAU|PRKCD|RAP2B|STAT5B|STXBP1|THBS1|NR1H2|VCL|HYAL2|ATG5|NCOR2|GNA13|AKAP11|SLC4A5|TRPV4|UBASH3B|WNT3A|ANO6
GO Biological Processes	19	GO:0010564	regulation of cell cycle process	19_GO:0050789 regulation of biological process	4dOES vs. C 20%	-4.2	-6	2.6	5.7	30293	747	523	33	6.3	1.1	655|677|701|1213|1613|1763|3373|4041|4193|4582|5311|5629|6665|6840|7508|8444|8563|8766|9928|9984|10106|10419|10459|10615|10769|26060|26271|55031|55124|57520|57662|84722|494551	BMP7|ZFP36L1|BUB1B|CLTC|DAPK3|DNA2|HYAL1|LRP5|MDM2|MUC1|PKD2|PROX1|SOX15|SVIL|XPC|DYRK3|THOC5|RAB11A|KIF14|THOC1|CTDSP2|PRMT5|MAD2L2|SPAG5|PLK2|APPL1|FBXO5|USP47|PIWIL2|HECW2|CAMSAP3|PSRC1|WEE2
GO Biological Processes	19	GO:2001242	regulation of intrinsic apoptotic signaling pathway	19_GO:0050896 response to stimulus	7dOES vs. C 20%	-4.2	-5.9	3.1	5.9	30293	190	1167	23	2	0.41	207|666|754|857|960|2023|2876|3065|3932|4193|4582|5034|6421|9451|10488|10525|10625|11315|23028|26471|55829|84447|220042	AKT1|BOK|PTTG1IP|CAV1|CD44|ENO1|GPX1|HDAC1|LCK|MDM2|MUC1|P4HB|SFPQ|EIF2AK3|CREB3|HYOU1|IVNS1ABP|PARK7|KDM1A|NUPR1|SELENOS|SYVN1|DDIAS
GO Biological Processes	19	GO:0010975	regulation of neuron projection development	19_GO:0032502 developmental process	4dOES vs. C 5%	-4.2	-6	3.1	6	30293	459	506	24	4.7	0.94	818|1523|1809|1948|2260|3655|4690|5587|5653|5802|7422|8322|9762|11344|23258|23327|57520|59341|64284|64689|80128|84709|84879|386724	CAMK2G|CUX1|DPYSL3|EFNB2|FGFR1|ITGA6|NCK1|PRKD1|KLK6|PTPRS|VEGFA|FZD4|LZTS3|TWF2|DENND5A|NEDD4L|HECW2|TRPV4|RAB17|GORASP1|TRIM46|MGARP|MFSD2A|AMIGO3
GO Biological Processes	19	GO:0072001	renal system development	19_GO:0032502 developmental process	7dOES vs. C 5%	-4.2	-6	3.1	6	30293	310	754	24	3.2	0.64	182|317|847|1497|1948|2650|4070|4851|4853|5125|5420|5629|5915|7484|9510|26108|26508|28999|29927|55959|90780|203286|282679|100133941	JAG1|APAF1|CAT|CTNS|EFNB2|GCNT1|TACSTD2|NOTCH1|NOTCH2|PCSK5|PODXL|PROX1|RARB|WNT9B|ADAMTS1|PYGO1|HEYL|KLF15|SEC61A1|SULF2|PYGO2|ANKS6|AQP11|CD24
Reactome Gene Sets	6	R-HSA-1226099	Signaling by FGFR in disease		4dOES vs. C 5%	-4.2	-6	8.6	7.8	30293	63	506	9	1.8	0.59	1523|2260|2261|2264|2549|5430|6777|9208|11160	CUX1|FGFR1|FGFR3|FGFR4|GAB1|POLR2A|STAT5B|LRRFIP1|ERLIN2
GO Biological Processes	19	GO:0044282	small molecule catabolic process	19_GO:0008152 metabolic process	7dOES vs. C 20%	-4.2	-6	2.5	5.7	30293	352	1167	34	2.9	0.49	100|128|384|883|1666|2023|2592|2752|3423|4041|4245|4843|5019|5211|5226|5825|5826|6470|7378|8277|8659|10157|10449|11057|11315|23659|51071|51084|51540|57571|84706|138199|160428|197322	ADA|ADH5|ARG2|KYAT1|DECR1|ENO1|GALT|GLUL|IDS|LRP5|MGAT1|NOS2|OXCT1|PFKL|PGD|ABCD3|ABCD4|SHMT1|UPP1|TKTL1|ALDH4A1|AASS|ACAA2|ABHD2|PARK7|PLA2G15|DERA|CRYL1|SCLY|CARNS1|GPT2|CARNMT1|ALDH1L2|ACSF3
GO Biological Processes	19	GO:0006694	steroid biosynthetic process	19_GO:0008152 metabolic process	7dOES vs. C 5%	-4.2	-6	4.9	6.7	30293	115	754	14	1.9	0.49	47|1727|3283|3988|5825|6307|6713|9885|11161|26031|50814|51141|54206|79154	ACLY|CYB5R3|HSD3B1|LIPA|ABCD3|MSMO1|SQLE|OSBPL2|ERG28|OSBPL3|NSDHL|INSIG2|ERRFI1|DHRS11
GO Molecular Functions	21	GO:0015293	symporter activity		4dOES vs. C 5%	-4.2	-5.9	5.3	6.8	30293	147	506	13	2.6	0.7	1497|6505|6507|6526|6554|9058|9153|9154|9962|25800|84879|85414|121260	CTNS|SLC1A1|SLC1A3|SLC5A3|SLC10A1|SLC13A2|SLC28A2|SLC28A1|SLC23A2|SLC39A6|MFSD2A|SLC45A3|SLC15A4
WikiPathways	27	WP3888	VEGFA VEGFR2 signaling		4dOES vs. C 5%	-4.2	-5.9	3.2	6	30293	432	506	23	4.5	0.93	1192|1385|1490|2266|2549|2876|3065|3315|3486|3998|4690|5034|5328|5580|5587|5592|5867|7422|9100|9325|9898|23753|51763	CLIC1|CREB1|CCN2|FGG|GAB1|GPX1|HDAC1|HSPB1|IGFBP3|LMAN1|NCK1|P4HB|PLAU|PRKCD|PRKD1|PRKG1|RAB4A|VEGFA|USP10|TRIP4|UBAP2L|SDF2L1|INPP5K
Reactome Gene Sets	6	R-HSA-5653656	Vesicle-mediated transport		7dOES vs. C 5%	-4.2	-5.9	2.3	5.6	30293	673	754	39	5.2	0.81	207|286|375|1075|1122|1785|3267|3949|3998|4218|5564|5565|5866|5867|5868|6836|7037|8322|9135|9871|9919|10113|10381|10960|11070|11316|23258|26000|29127|29763|50618|51534|57679|79890|85021|85439|89953|127534|259173	AKT1|ANK1|ARF1|CTSC|CHML|DNM2|AGFG1|LDLR|LMAN1|RAB8A|PRKAB1|PRKAB2|RAB3IL1|RAB4A|RAB5A|SURF4|TFRC|FZD4|RABEP1|SEC24D|SEC16A|PREB|TUBB3|LMAN2|TMEM115|COPE|DENND5A|TBC1D10B|RACGAP1|PACSIN3|ITSN2|VTA1|ALS2|RIN3|REPS1|STON2|KLC4|GJB4|ALS2CL
GO Biological Processes	19	GO:0005975	carbohydrate metabolic process	19_GO:0008152 metabolic process	7dOES vs. C 20%	-4.1	-5.8	2.3	5.5	30293	441	1167	39	3.3	0.53	207|669|1117|1468|2023|2548|2592|2739|2760|2821|3373|3419|3423|3939|4041|5091|5162|5211|5226|5499|7841|8277|8692|9486|9962|10165|10317|23038|23193|23516|51071|54344|55741|55915|64847|79158|84649|140838|283871	AKT1|BPGM|CHI3L2|SLC25A10|ENO1|GAA|GALT|GLO1|GM2A|GPI|HYAL1|IDH3A|IDS|LDHA|LRP5|PC|PDHB|PFKL|PGD|PPP1CA|MOGS|TKTL1|HYAL2|CHST10|SLC23A2|SLC25A13|B3GALT5|WDTC1|GANAB|SLC39A14|DERA|DPM3|EDEM2|LANCL2|SPATA20|GNPTAB|DGAT2|NANP|PGP
GO Biological Processes	19	GO:0062197	cellular response to chemical stress	19_GO:0050896 response to stimulus	7dOES vs. C 5%	-4.1	-5.8	3.2	5.9	30293	274	754	22	2.9	0.61	207|695|847|1728|2241|2876|3303|3569|4193|4363|5052|5587|6505|6647|9990|11315|29920|55144|57521|59338|59341|81502	AKT1|BTK|CAT|NQO1|FER|GPX1|HSPA1A|IL6|MDM2|ABCC1|PRDX1|PRKD1|SLC1A1|SOD1|SLC12A6|PARK7|PYCR2|LRRC8D|RPTOR|PLEKHA1|TRPV4|HM13
GO Biological Processes	19	GO:1901699	cellular response to nitrogen compound	19_GO:0050896 response to stimulus	7dOES vs. C 5%	-4.1	-5.8	2.4	5.5	30293	632	754	37	4.9	0.79	207|890|1051|1788|2241|2549|2889|3265|3383|3709|3716|4193|4218|4363|5024|5029|5587|5899|6505|6507|6654|6777|7297|10580|23516|26060|28999|51141|51763|54331|55625|57521|64506|84687|84709|115004|143686	AKT1|CCNA2|CEBPB|DNMT3A|FER|GAB1|RAPGEF1|HRAS|ICAM1|ITPR2|JAK1|MDM2|RAB8A|ABCC1|P2RX3|P2RY2|PRKD1|RALB|SLC1A1|SLC1A3|SOS1|STAT5B|TYK2|SORBS1|SLC39A14|APPL1|KLF15|INSIG2|INPP5K|GNG2|ZDHHC7|RPTOR|CPEB1|PPP1R9B|MGARP|CGAS|SESN3
GO Biological Processes	19	GO:0097237	cellular response to toxic substance	19_GO:0050896 response to stimulus	7dOES vs. C 5%	-4.1	-5.8	4.8	6.5	30293	118	754	14	1.9	0.49	216|847|1728|2876|2877|2878|5052|6647|7296|7837|9429|11315|84883|145226	ALDH1A1|CAT|NQO1|GPX1|GPX2|GPX3|PRDX1|SOD1|TXNRD1|PXDN|ABCG2|PARK7|AIFM2|RDH12
Reactome Gene Sets	6	R-HSA-8856828	Clathrin-mediated endocytosis		4dOES vs. C 20%	-4.1	-5.8	5.2	6.7	30293	146	523	13	2.5	0.68	156|409|1211|1213|1785|1839|3482|3949|4036|8674|8871|9322|50813	GRK2|ARRB2|CLTA|CLTC|DNM2|HBEGF|IGF2R|LDLR|LRP2|VAMP4|SYNJ2|TRIP10|COPS7A
Reactome Gene Sets	6	R-HSA-5663202	Diseases of signal transduction by growth factor receptors and second messengers		4dOES vs. C 5%	-4.1	-5.9	3.2	6	30293	433	506	23	4.5	0.93	818|1385|1523|2260|2261|2264|2266|2549|3065|4041|5292|5430|5711|6777|8087|8322|9208|9491|11160|26508|27436|55534|84441	CAMK2G|CREB1|CUX1|FGFR1|FGFR3|FGFR4|FGG|GAB1|HDAC1|LRP5|PIM1|POLR2A|PSMD5|STAT5B|FXR1|FZD4|LRRFIP1|PSMF1|ERLIN2|HEYL|EML4|MAML3|MAML2
GO Biological Processes	19	GO:0048568	embryonic organ development	19_GO:0032502 developmental process	4dOES vs. C 20%	-4.1	-5.8	3.1	5.9	30293	452	523	24	4.6	0.91	100|655|677|3280|3373|3815|4646|4851|5125|5311|5629|5663|6665|7484|8521|8563|25861|25902|26018|26259|27173|84678|85301|286262	ADA|BMP7|ZFP36L1|HES1|HYAL1|KIT|MYO6|NOTCH1|PCSK5|PKD2|PROX1|PSEN1|SOX15|WNT9B|GCM1|THOC5|WHRN|MTHFD1L|LRIG1|FBXW8|SLC39A1|KDM2B|COL27A1|TPRN
GO Biological Processes	19	GO:0032456	endocytic recycling	19_GO:0051179 localization	7dOES vs. C 20%	-4.1	-5.8	4.7	6.5	30293	78	1167	14	1.2	0.32	4218|7879|8674|9146|10123|10938|11021|30846|54520|57182|57706|64284|201475|401548	RAB8A|RAB7A|VAMP4|HGS|ARL4C|EHD1|RAB35|EHD2|CCDC93|ANKRD50|DENND1A|RAB17|RAB12|SNX30
GO Biological Processes	19	GO:0006897	endocytosis	19_GO:0051179 localization	4dOES vs. C 20%	-4.1	-5.8	2.9	5.8	30293	522	523	26	5	0.95	19|156|409|1211|1213|1454|1785|1794|3161|3482|3683|3949|4036|4041|4646|5580|7249|7337|8871|8943|9322|55604|57488|66000|66036|286676	ABCA1|GRK2|ARRB2|CLTA|CLTC|CSNK1E|DNM2|DOCK2|HMMR|IGF2R|ITGAL|LDLR|LRP2|LRP5|MYO6|PRKCD|TSC2|UBE3A|SYNJ2|AP3D1|TRIP10|CARMIL1|ESYT2|TMEM108|MTMR9|ILDR1
GO Biological Processes	19	GO:0030855	epithelial cell differentiation	19_GO:0032502 developmental process	7dOES vs. C 5%	-4.1	-5.8	2.4	5.5	30293	630	754	37	4.9	0.79	182|207|631|998|1051|1266|1365|1385|2241|2876|2889|3065|3383|3855|3988|4851|4853|5357|5420|5629|5802|5915|6647|8322|11167|25818|25861|26051|28999|54507|55625|81606|85301|144501|286262|344167|100133941	JAG1|AKT1|BFSP1|CDC42|CEBPB|CNN3|CLDN3|CREB1|FER|GPX1|RAPGEF1|HDAC1|ICAM1|KRT7|LIPA|NOTCH1|NOTCH2|PLS1|PODXL|PROX1|PTPRS|RARB|SOD1|FZD4|FSTL1|KLK5|WHRN|PPP1R16B|KLF15|ADAMTSL4|ZDHHC7|LBH|COL27A1|KRT80|TPRN|FOXI3|CD24
GO Biological Processes	19	GO:0072575	epithelial cell proliferation involved in liver morphogenesis	19_GO:0032502 developmental process	7dOES vs. C 20%	-4.1	-5.8	19	9.3	30293	7	1167	5	0.43	0.19	1051|3569|4853|5629|6195	CEBPB|IL6|NOTCH2|PROX1|RPS6KA1
GO Biological Processes	19	GO:0045017	glycerolipid biosynthetic process	19_GO:0008152 metabolic process	7dOES vs. C 20%	-4.1	-5.8	2.9	5.8	30293	220	1167	25	2.1	0.42	1040|1201|3631|5297|5833|8818|9489|9807|9896|10162|10423|10554|23659|26751|54344|57104|57217|80235|84302|84649|84879|84962|84992|93210|129303	CDS1|CLN3|INPP4A|PI4KA|PCYT2|DPM2|PGS1|IP6K1|FIG4|LPCAT3|CDIPT|AGPAT1|PLA2G15|SH3YL1|DPM3|PNPLA2|TTC7A|PIGZ|PGAP4|DGAT2|MFSD2A|AJUBA|PIGY|PGAP3|TMEM150A
GO Cellular Components	20	GO:0030426	growth cone		7dOES vs. C 20%	-4.1	-5.8	3.3	6	30293	164	1167	21	1.8	0.39	322|1500|1785|1809|3800|4747|4756|5802|6624|9860|10381|22902|22941|23307|25791|25861|51199|57679|59341|81544|84687	APBB1|CTNND1|DNM2|DPYSL3|KIF5C|NEFL|NEO1|PTPRS|FSCN1|LRIG2|TUBB3|RUFY3|SHANK2|FKBP15|NGEF|WHRN|NIN|ALS2|TRPV4|GDPD5|PPP1R9B
GO Biological Processes	19	GO:0072574	hepatocyte proliferation	19_GO:0032502 developmental process	7dOES vs. C 20%	-4.1	-5.8	19	9.3	30293	7	1167	5	0.43	0.19	1051|3569|4853|5629|6195	CEBPB|IL6|NOTCH2|PROX1|RPS6KA1
GO Cellular Components	20	GO:0005764	lysosome		7dOES vs. C 5%	-4.1	-5.8	2.2	5.5	30293	757	754	42	5.6	0.84	47|412|535|823|1075|1186|1201|1203|1497|1727|1803|2581|3423|3949|3988|4069|5476|5611|5826|6520|6609|6836|8904|8943|9516|9725|10266|23516|23526|23659|25798|29965|54896|54978|57192|57521|80331|81618|120224|121260|201294|100506658	ACLY|STS|ATP6V0A1|CAPN1|CTSC|CLCN7|CLN3|CLN5|CTNS|CYB5R3|DPP4|GALC|IDS|LDLR|LIPA|LYZ|CTSA|DNAJC3|ABCD4|SLC3A2|SMPD1|SURF4|CPNE1|AP3D1|LITAF|TMEM63A|RAMP2|SLC39A14|ARHGAP45|PLA2G15|BRI3|CDIP1|SLC66A1|SLC35F6|MCOLN1|RPTOR|DNAJC5|ITM2C|TMEM45B|SLC15A4|UNC13D|OCLN
GO Cellular Components	20	GO:0000323	lytic vacuole		7dOES vs. C 5%	-4.1	-5.8	2.2	5.5	30293	757	754	42	5.6	0.84	47|412|535|823|1075|1186|1201|1203|1497|1727|1803|2581|3423|3949|3988|4069|5476|5611|5826|6520|6609|6836|8904|8943|9516|9725|10266|23516|23526|23659|25798|29965|54896|54978|57192|57521|80331|81618|120224|121260|201294|100506658	ACLY|STS|ATP6V0A1|CAPN1|CTSC|CLCN7|CLN3|CLN5|CTNS|CYB5R3|DPP4|GALC|IDS|LDLR|LIPA|LYZ|CTSA|DNAJC3|ABCD4|SLC3A2|SMPD1|SURF4|CPNE1|AP3D1|LITAF|TMEM63A|RAMP2|SLC39A14|ARHGAP45|PLA2G15|BRI3|CDIP1|SLC66A1|SLC35F6|MCOLN1|RPTOR|DNAJC5|ITM2C|TMEM45B|SLC15A4|UNC13D|OCLN
Reactome Gene Sets	6	R-HSA-71291	Metabolism of amino acids and derivatives		7dOES vs. C 20%	-4.1	-5.8	2.4	5.5	30293	376	1167	35	3	0.5	191|384|445|883|1468|1728|2628|2752|3735|4141|4548|4946|5162|5832|6192|6301|6303|6470|6723|7296|8659|9380|9521|10157|10165|22928|23474|51540|55256|57571|84706|138199|152926|256987|548596	AHCY|ARG2|ASS1|KYAT1|SLC25A10|NQO1|GATM|GLUL|KARS1|MARS1|MTR|OAZ1|PDHB|ALDH18A1|RPS4Y1|SARS1|SAT1|SHMT1|SRM|TXNRD1|ALDH4A1|GRHPR|EEF1E1|AASS|SLC25A13|SEPHS2|ETHE1|SCLY|ADI1|CARNS1|GPT2|CARNMT1|PPM1K|SERINC5|CKMT1A
GO Biological Processes	19	GO:0048871	multicellular organismal-level homeostasis	19_GO:0042592 homeostatic process	4dOES vs. C 5%	-4.1	-5.9	2.8	5.8	30293	601	506	28	5.5	1	216|231|1490|1497|2355|2629|2821|2876|3569|4155|4692|6505|6777|7422|9153|9898|10162|25861|51599|55198|56172|56667|59341|79705|84879|121260|132299|145226	ALDH1A1|AKR1B1|CCN2|CTNS|FOSL2|GBA1|GPI|GPX1|IL6|MBP|NDN|SLC1A1|STAT5B|VEGFA|SLC28A2|UBAP2L|LPCAT3|WHRN|LSR|APPL2|ANKH|MUC13|TRPV4|LRRK1|MFSD2A|SLC15A4|OCIAD2|RDH12
GO Biological Processes	19	GO:0044092	negative regulation of molecular function	19_GO:0065007 biological regulation	4dOES vs. C 20%	-4.1	-5.8	2.5	5.6	30293	762	523	33	6.3	1.1	409|655|1454|2099|2629|2876|3280|4041|4043|4851|5311|5499|5580|5629|5663|6609|7249|7453|10013|10459|11315|23028|23516|26271|26471|26998|51637|55031|57520|64710|79886|81848|84959	ARRB2|BMP7|CSNK1E|ESR1|GBA1|GPX1|HES1|LRP5|LRPAP1|NOTCH1|PKD2|PPP1CA|PRKCD|PROX1|PSEN1|SMPD1|TSC2|WARS1|HDAC6|MAD2L2|PARK7|KDM1A|SLC39A14|FBXO5|NUPR1|FETUB|RTRAF|USP47|HECW2|NUCKS1|CAAP1|SPRY4|UBASH3B
GO Biological Processes	19	GO:0010977	negative regulation of neuron projection development	19_GO:0032502 developmental process	4dOES vs. C 20%	-4.1	-5.8	5.2	6.7	30293	145	523	13	2.5	0.68	1809|1948|3280|4193|5663|6696|7337|10013|29956|59341|80128|84709|386724	DPYSL3|EFNB2|HES1|MDM2|PSEN1|SPP1|UBE3A|HDAC6|CERS2|TRPV4|TRIM46|MGARP|AMIGO3
GO Cellular Components	20	GO:0048471	perinuclear region of cytoplasm		7dOES vs. C 5%	-4.1	-5.8	2.2	5.4	30293	736	754	41	5.4	0.83	535|695|701|1192|1203|2013|3162|3265|3303|4843|5587|5867|6507|6526|6812|7037|8087|9099|9811|9820|9885|9919|11315|11344|25798|26031|26051|26471|51185|51637|51763|53635|54514|54658|57608|79654|81618|84944|92140|114569|282679	ATP6V0A1|BTK|BUB1B|CLIC1|CLN5|EMP2|HMOX1|HRAS|HSPA1A|NOS2|PRKD1|RAB4A|SLC1A3|SLC5A3|STXBP1|TFRC|FXR1|USP2|CTIF|CUL7|OSBPL2|SEC16A|PARK7|TWF2|BRI3|OSBPL3|PPP1R16B|NUPR1|CRBN|RTRAF|INPP5K|PTOV1|DDX4|UGT1A1|JCAD|HECTD3|ITM2C|MAEL|MTDH|MAL2|AQP11
GO Biological Processes	19	GO:0009896	positive regulation of catabolic process	19_GO:0048518 positive regulation of biological process	4dOES vs. C 20%	-4.1	-5.9	2.7	5.7	30293	617	523	29	5.5	1	677|1454|2629|3949|4036|4193|4292|4946|5073|5580|5663|7249|9528|9709|10444|10558|10769|11315|26259|26471|51085|55737|57104|64326|84456|91304|92140|143686|153769	ZFP36L1|CSNK1E|GBA1|LDLR|LRP2|MDM2|MLH1|OAZ1|PARN|PRKCD|PSEN1|TSC2|TMEM59|HERPUD1|ZER1|SPTLC1|PLK2|PARK7|FBXW8|NUPR1|MLXIPL|VPS35|PNPLA2|COP1|L3MBTL3|TMEM259|MTDH|SESN3|SH3RF2
GO Biological Processes	19	GO:0009896	positive regulation of catabolic process	19_GO:0048518 positive regulation of biological process	7dOES vs. C 20%	-4.1	-5.8	2.1	5.3	30293	617	1167	49	4.2	0.59	207|292|857|2629|3162|3569|3949|4036|4193|4292|4946|5073|5580|5587|5747|5899|6794|7249|7879|8312|9532|10043|10273|10558|10769|11315|23053|23130|23327|26088|26353|26471|29763|51343|51667|57104|64326|80762|84231|91304|92140|117854|131377|143686|153769|221662|257364|389421|401548	AKT1|SLC25A5|CAV1|GBA1|HMOX1|IL6|LDLR|LRP2|MDM2|MLH1|OAZ1|PARN|PRKCD|PRKD1|PTK2|RALB|STK11|TSC2|RAB7A|AXIN1|BAG2|TOM1|STUB1|SPTLC1|PLK2|PARK7|ZSWIM8|ATG2A|NEDD4L|GGA1|HSPB8|NUPR1|PACSIN3|FZR1|NUB1|PNPLA2|COP1|NDFIP1|TRAF7|TMEM259|MTDH|TRIM6|KLHL40|SESN3|SH3RF2|RBM24|SNX33|LIN28B|SNX30
GO Biological Processes	19	GO:0030335	positive regulation of cell migration	19_GO:0040011 locomotion	7dOES vs. C 5%	-4.1	-5.8	2.4	5.5	30293	579	754	35	4.6	0.77	207|958|977|998|1365|1613|1793|1908|2241|2549|2821|3162|3265|3383|3569|3655|4193|4851|5328|5420|5587|5629|7803|8322|9510|9922|10509|26271|27086|27286|29984|51564|57608|59341|153769	AKT1|CD40|CD151|CDC42|CLDN3|DAPK3|DOCK1|EDN3|FER|GAB1|GPI|HMOX1|HRAS|ICAM1|IL6|ITGA6|MDM2|NOTCH1|PLAU|PODXL|PRKD1|PROX1|PTP4A1|FZD4|ADAMTS1|IQSEC1|SEMA4B|FBXO5|FOXP1|SRPX2|RHOD|HDAC7|JCAD|TRPV4|SH3RF2
GO Biological Processes	19	GO:0120035	regulation of plasma membrane bounded cell projection organization	19_GO:0050789 regulation of biological process	4dOES vs. C 20%	-4.1	-5.8	2.6	5.7	30293	656	523	30	5.7	1	547|655|818|1809|1948|3280|3815|4193|5580|5663|6696|7337|8766|10013|23028|26051|26259|29956|55604|55714|55737|57118|57520|59341|63923|80128|84709|116840|386724|100506658	KIF1A|BMP7|CAMK2G|DPYSL3|EFNB2|HES1|KIT|MDM2|PRKCD|PSEN1|SPP1|UBE3A|RAB11A|HDAC6|KDM1A|PPP1R16B|FBXW8|CERS2|CARMIL1|TENM3|VPS35|CAMK1D|HECW2|TRPV4|TNN|TRIM46|MGARP|CNTROB|AMIGO3|OCLN
GO Biological Processes	19	GO:0030162	regulation of proteolysis	19_GO:0008152 metabolic process	4dOES vs. C 5%	-4.1	-5.9	2.8	5.8	30293	602	506	28	5.5	1	489|666|831|871|960|1075|1201|1457|2264|2629|2822|2876|3065|4155|5328|5886|7422|9491|11315|26471|26998|29763|51667|84231|91304|144568|153769|282679	ATP2A3|BOK|CAST|SERPINH1|CD44|CTSC|CLN3|CSNK2A1|FGFR4|GBA1|GPLD1|GPX1|HDAC1|MBP|PLAU|RAD23A|VEGFA|PSMF1|PARK7|NUPR1|FETUB|PACSIN3|NUB1|TRAF7|TMEM259|A2ML1|SH3RF2|AQP11
GO Biological Processes	19	GO:0072001	renal system development	19_GO:0032502 developmental process	7dOES vs. C 20%	-4.1	-5.8	2.6	5.7	30293	310	1167	31	2.7	0.47	182|384|445|654|847|1497|1948|2260|2650|4036|4763|4851|4853|5125|5311|5420|5629|5915|7020|7484|8692|25789|26108|26508|28999|29927|55959|84662|90780|203286|282679	JAG1|ARG2|ASS1|BMP6|CAT|CTNS|EFNB2|FGFR1|GCNT1|LRP2|NF1|NOTCH1|NOTCH2|PCSK5|PKD2|PODXL|PROX1|RARB|TFAP2A|WNT9B|HYAL2|TMEM59L|PYGO1|HEYL|KLF15|SEC61A1|SULF2|GLIS2|PYGO2|ANKS6|AQP11
GO Biological Processes	19	GO:0009636	response to toxic substance	19_GO:0050896 response to stimulus	7dOES vs. C 20%	-4.1	-5.8	2.9	5.7	30293	236	1167	26	2.2	0.43	128|210|445|847|1728|1788|2053|2876|2877|2878|4129|4193|4747|5052|5174|5243|7296|7837|9536|11315|23028|23135|26471|55829|64116|145226	ADH5|ALAD|ASS1|CAT|NQO1|DNMT3A|EPHX2|GPX1|GPX2|GPX3|MAOB|MDM2|NEFL|PRDX1|PDZK1|ABCB1|TXNRD1|PXDN|PTGES|PARK7|KDM1A|KDM6B|NUPR1|SELENOS|SLC39A8|RDH12
Reactome Gene Sets	6	R-HSA-5628897	TP53 Regulates Metabolic Genes		7dOES vs. C 5%	-4.1	-5.8	5.5	6.8	30293	87	754	12	1.6	0.46	207|1337|1350|2744|2821|2877|5052|5564|5565|7296|57521|143686	AKT1|COX6A1|COX7C|GLS|GPI|GPX2|PRDX1|PRKAB1|PRKAB2|TXNRD1|RPTOR|SESN3
GO Biological Processes	19	GO:0030036	actin cytoskeleton organization	19_GO:0009987 cellular process	4dOES vs. C 5%	-4	-5.7	2.9	5.7	30293	542	506	26	5.1	0.98	58|1201|1266|1809|4690|5217|5357|5592|9922|10459|10580|11344|23221|29984|30011|51474|51763|55740|55971|59341|64780|79816|80179|116986|128239|134549	ACTA1|CLN3|CNN3|DPYSL3|NCK1|PFN2|PLS1|PRKG1|IQSEC1|MAD2L2|SORBS1|TWF2|RHOBTB2|RHOD|SH3KBP1|LIMA1|INPP5K|ENAH|BAIAP2L1|TRPV4|MICAL1|TLE6|MYO19|AGAP2|IQGAP3|SHROOM1
GO Biological Processes	19	GO:0097242	amyloid-beta clearance	19_GO:0032501 multicellular organismal process	4dOES vs. C 20%	-4	-5.7	15	9	30293	23	523	6	1.1	0.47	718|1213|3949|4036|4043|8766	C3|CLTC|LDLR|LRP2|LRPAP1|RAB11A
GO Biological Processes	19	GO:0019439	aromatic compound catabolic process	19_GO:0008152 metabolic process	7dOES vs. C 5%	-4	-5.7	2.8	5.7	30293	388	754	27	3.6	0.68	644|1763|2052|2237|2821|3099|3162|3303|3988|4292|4363|5445|6050|7378|9811|10924|23053|23381|23517|27044|54658|79002|115752|170685|255967|389421|550643	BLVRA|DNA2|EPHX1|FEN1|GPI|HK2|HMOX1|HSPA1A|LIPA|MLH1|ABCC1|PON2|RNH1|UPP1|CTIF|SMPDL3A|ZSWIM8|SMG5|MTREX|SND1|UGT1A1|TRIR|DIS3L|NUDT10|PAN3|LIN28B|NBDY
GO Biological Processes	19	GO:0007409	axonogenesis	19_GO:0032502 developmental process	7dOES vs. C 5%	-4	-5.7	2.9	5.7	30293	366	754	26	3.4	0.66	107|1385|1908|1948|4218|4684|4747|4756|4851|4853|5592|5803|6259|6654|6812|7345|8543|8609|8997|10381|10509|25894|26050|51199|55740|80128	ADCY1|CREB1|EDN3|EFNB2|RAB8A|NCAM1|NEFL|NEO1|NOTCH1|NOTCH2|PRKG1|PTPRZ1|RYK|SOS1|STXBP1|UCHL1|LMO4|KLF7|KALRN|TUBB3|SEMA4B|PLEKHG4|SLITRK5|NIN|ENAH|TRIM46
GO Biological Processes	19	GO:0045333	cellular respiration	19_GO:0008152 metabolic process	7dOES vs. C 20%	-4	-5.7	3.1	5.8	30293	195	1167	23	2	0.41	48|513|847|1337|1350|1355|1537|2629|3419|4696|4700|4702|4705|4726|5162|5339|6390|10165|10632|10975|113115|126328|400916	ACO1|ATP5F1D|CAT|COX6A1|COX7C|COX15|CYC1|GBA1|IDH3A|NDUFA3|NDUFA6|NDUFA8|NDUFA10|NDUFS6|PDHB|PLEC|SDHB|SLC25A13|ATP5MG|UQCR11|MTFR2|NDUFA11|CHCHD10
GO Biological Processes	19	GO:0003013	circulatory system process	19_GO:0032501 multicellular organismal process	7dOES vs. C 5%	-4	-5.7	2.5	5.6	30293	507	754	32	4.2	0.73	490|998|1727|1908|2013|2266|2876|4041|4363|4843|5029|5125|5243|5331|5592|6505|6507|6526|6647|7037|7273|8714|8884|9153|9429|10266|23428|54407|55636|59341|84879|100506658	ATP2B1|CDC42|CYB5R3|EDN3|EMP2|FGG|GPX1|LRP5|ABCC1|NOS2|P2RY2|PCSK5|ABCB1|PLCB3|PRKG1|SLC1A1|SLC1A3|SLC5A3|SOD1|TFRC|TTN|ABCC3|SLC5A6|SLC28A2|ABCG2|RAMP2|SLC7A8|SLC38A2|CHD7|TRPV4|MFSD2A|OCLN
Reactome Gene Sets	6	R-HSA-379716	Cytosolic tRNA aminoacylation		7dOES vs. C 20%	-4	-5.7	8.7	7.5	30293	24	1167	8	0.69	0.24	833|3735|4141|6301|6897|7453|8565|9521	CARS1|KARS1|MARS1|SARS1|TARS1|WARS1|YARS1|EEF1E1
KEGG Pathway	24	hsa04144	Endocytosis		4dOES vs. C 20%	-4	-5.7	3.9	6.2	30293	250	523	17	3.3	0.78	156|375|409|1211|1213|1785|2261|2352|3482|3800|3949|4193|4218|8766|26286|55737|116986	GRK2|ARF1|ARRB2|CLTA|CLTC|DNM2|FGFR3|FOLR3|IGF2R|KIF5C|LDLR|MDM2|RAB8A|RAB11A|ARFGAP3|VPS35|AGAP2
WikiPathways	27	WP176	Folate metabolism		4dOES vs. C 5%	-4	-5.7	7.8	7.4	30293	69	506	9	1.8	0.59	847|2266|2876|2877|2878|3569|3949|4524|55312	CAT|FGG|GPX1|GPX2|GPX3|IL6|LDLR|MTHFR|RFK
GO Biological Processes	19	GO:0006869	lipid transport	19_GO:0051179 localization	7dOES vs. C 20%	-4	-5.7	2.5	5.5	30293	347	1167	33	2.8	0.49	19|857|1201|1468|2760|3949|4363|4843|5007|5243|5825|5826|6554|8322|8714|9217|9218|9885|10809|10999|23130|23200|25921|26020|26031|55911|57047|64240|79895|80148|81037|84879|196527	ABCA1|CAV1|CLN3|SLC25A10|GM2A|LDLR|ABCC1|NOS2|OSBP|ABCB1|ABCD3|ABCD4|SLC10A1|FZD4|ABCC3|VAPB|VAPA|OSBPL2|STARD10|SLC27A4|ATG2A|ATP11B|ZDHHC5|LRP10|OSBPL3|APOBR|PLSCR2|ABCG5|ATP8B4|SLC66A2|CLPTM1L|MFSD2A|ANO6
GO Biological Processes	19	GO:0061024	membrane organization	19_GO:0009987 cellular process	4dOES vs. C 5%	-4	-5.7	2.5	5.6	30293	757	506	32	6.3	1.1	375|666|1201|1785|1793|1803|3308|4155|4218|5580|6812|8396|8560|8943|9135|9144|9697|9871|9885|10162|26521|29091|29763|54543|55161|55971|79895|80148|80183|84879|125988|100133941	ARF1|BOK|CLN3|DNM2|DOCK1|DPP4|HSPA4|MBP|RAB8A|PRKCD|STXBP1|PIP4K2B|DEGS1|AP3D1|RABEP1|SYNGR2|TRAM2|SEC24D|OSBPL2|LPCAT3|TIMM8B|STXBP6|PACSIN3|TOMM7|TMEM33|BAIAP2L1|ATP8B4|SLC66A2|RUBCNL|MFSD2A|MICOS13|CD24
Reactome Gene Sets	6	R-HSA-196849	Metabolism of water-soluble vitamins and cofactors		7dOES vs. C 20%	-4	-5.7	3.7	6.1	30293	127	1167	18	1.5	0.36	316|1727|4036|4363|4524|4548|5091|5826|6470|8566|9962|10797|51248|53354|55191|55312|79581|160428	AOX1|CYB5R3|LRP2|ABCC1|MTHFR|MTR|PC|ABCD4|SHMT1|PDXK|SLC23A2|MTHFD2|PDZD11|PANK1|NADSYN1|RFK|SLC52A2|ALDH1L2
GO Biological Processes	19	GO:0006839	mitochondrial transport	19_GO:0051179 localization	7dOES vs. C 20%	-4	-5.7	3.2	5.8	30293	181	1167	22	1.9	0.4	292|666|1468|6687|8326|9868|10165|10449|10452|10469|26521|29957|51660|54543|64116|80024|91689|123096|152926|168620|253512|400916	SLC25A5|BOK|SLC25A10|SPG7|FZD9|TOMM70|SLC25A13|ACAA2|TOMM40|TIMM44|TIMM8B|SLC25A24|MPC1|TOMM7|SLC39A8|SLC8B1|SMDT1|SLC25A29|PPM1K|BHLHA15|SLC25A30|CHCHD10
GO Biological Processes	19	GO:0098656	monoatomic anion transmembrane transport	19_GO:0051179 localization	7dOES vs. C 20%	-4	-5.7	3.5	6	30293	140	1167	19	1.6	0.37	1186|1192|1836|4363|6505|6507|6522|6558|7419|8714|9990|23516|25932|55144|57719|57835|80727|94015|196527	CLCN7|CLIC1|SLC26A2|ABCC1|SLC1A1|SLC1A3|SLC4A2|SLC12A2|VDAC3|ABCC3|SLC12A6|SLC39A14|CLIC4|LRRC8D|ANO8|SLC4A5|TTYH3|TTYH2|ANO6
GO Biological Processes	19	GO:0048812	neuron projection morphogenesis	19_GO:0032502 developmental process	7dOES vs. C 5%	-4	-5.7	2.6	5.6	30293	484	754	31	4.1	0.72	107|998|1385|1785|1908|1948|4218|4684|4747|4756|4851|4853|5592|5803|6259|6654|6812|7345|8543|8609|8904|8997|10381|10509|25894|26050|51199|55740|57679|80128|81628	ADCY1|CDC42|CREB1|DNM2|EDN3|EFNB2|RAB8A|NCAM1|NEFL|NEO1|NOTCH1|NOTCH2|PRKG1|PTPRZ1|RYK|SOS1|STXBP1|UCHL1|LMO4|KLF7|CPNE1|KALRN|TUBB3|SEMA4B|PLEKHG4|SLITRK5|NIN|ENAH|ALS2|TRIM46|TSC22D4
GO Biological Processes	19	GO:0045787	positive regulation of cell cycle	19_GO:0048518 positive regulation of biological process	4dOES vs. C 20%	-4	-5.7	3.5	6	30293	335	523	20	3.8	0.84	3280|3373|4041|4193|5629|5641|6665|6733|6840|8444|8563|8766|9099|9928|9984|10615|26271|26471|55124|84722	HES1|HYAL1|LRP5|MDM2|PROX1|LGMN|SOX15|SRPK2|SVIL|DYRK3|THOC5|RAB11A|USP2|KIF14|THOC1|SPAG5|FBXO5|NUPR1|PIWIL2|PSRC1
GO Biological Processes	19	GO:0010035	response to inorganic substance	19_GO:0050896 response to stimulus	4dOES vs. C 20%	-4	-5.7	2.9	5.7	30293	525	523	26	5	0.95	48|100|360|654|890|2876|3815|4193|4548|5311|5499|5580|5641|6505|6609|7273|7337|9361|10013|11315|25932|51022|54407|57192|254428|284111	ACO1|ADA|AQP3|BMP6|CCNA2|GPX1|KIT|MDM2|MTR|PKD2|PPP1CA|PRKCD|LGMN|SLC1A1|SMPD1|TTN|UBE3A|LONP1|HDAC6|PARK7|CLIC4|GLRX2|SLC38A2|MCOLN1|SLC41A1|SLC13A5
GO Biological Processes	19	GO:1902652	secondary alcohol metabolic process	19_GO:0008152 metabolic process	4dOES vs. C 5%	-4	-5.7	5.6	6.8	30293	129	506	12	2.4	0.68	47|847|2260|2629|3930|3949|4041|6307|6713|11160|51474|55911	ACLY|CAT|FGFR1|GBA1|LBR|LDLR|LRP5|MSMO1|SQLE|ERLIN2|LIMA1|APOBR
WikiPathways	27	WP15	Selenium micronutrient network		4dOES vs. C 5%	-4	-5.7	6.9	7.2	30293	87	506	10	2	0.62	847|2266|2876|2877|2878|3569|3949|4524|55163|55312	CAT|FGG|GPX1|GPX2|GPX3|IL6|LDLR|MTHFR|PNPO|RFK
GO Molecular Functions	21	GO:0046943	carboxylic acid transmembrane transporter activity		4dOES vs. C 5%	-3.9	-5.6	4.6	6.3	30293	183	506	14	2.8	0.73	1497|6505|6507|6545|6554|8714|9058|9962|10560|23428|29015|84879|121260|124565	CTNS|SLC1A1|SLC1A3|SLC7A4|SLC10A1|ABCC3|SLC13A2|SLC23A2|SLC19A2|SLC7A8|SLC43A3|MFSD2A|SLC15A4|SLC38A10
GO Biological Processes	19	GO:0034329	cell junction assembly	19_GO:0009987 cellular process	7dOES vs. C 5%	-3.9	-5.5	3.1	5.7	30293	283	754	22	2.9	0.61	998|1308|1365|1366|2241|3655|6259|9074|9806|10266|10395|10580|22941|29984|51564|51599|55901|59341|60437|64403|83660|100506658	CDC42|COL17A1|CLDN3|CLDN7|FER|ITGA6|RYK|CLDN6|SPOCK2|RAMP2|DLC1|SORBS1|SHANK2|RHOD|HDAC7|LSR|THSD1|TRPV4|CDH26|CDH24|TLN2|OCLN
GO Biological Processes	19	GO:0048858	cell projection morphogenesis	19_GO:0032502 developmental process	7dOES vs. C 5%	-3.9	-5.5	2.5	5.4	30293	494	754	31	4.1	0.72	107|998|1385|1785|1908|1948|4218|4684|4747|4756|4851|4853|5592|5803|6259|6654|6812|7345|8543|8609|8904|8997|10381|10509|25894|26050|51199|55740|57679|80128|81628	ADCY1|CDC42|CREB1|DNM2|EDN3|EFNB2|RAB8A|NCAM1|NEFL|NEO1|NOTCH1|NOTCH2|PRKG1|PTPRZ1|RYK|SOS1|STXBP1|UCHL1|LMO4|KLF7|CPNE1|KALRN|TUBB3|SEMA4B|PLEKHG4|SLITRK5|NIN|ENAH|ALS2|TRIM46|TSC22D4
GO Biological Processes	19	GO:0098609	cell-cell adhesion	19_GO:0009987 cellular process	7dOES vs. C 5%	-3.9	-5.6	2.5	5.4	30293	541	754	33	4.4	0.75	960|1192|1266|1365|1366|1500|2241|2266|2650|3383|3655|3683|4041|4756|5099|5499|5802|6402|6812|9074|11135|22883|27286|29091|55971|57126|60437|64403|83660|84959|150084|386724|100133941	CD44|CLIC1|CNN3|CLDN3|CLDN7|CTNND1|FER|FGG|GCNT1|ICAM1|ITGA6|ITGAL|LRP5|NEO1|PCDH7|PPP1CA|PTPRS|SELL|STXBP1|CLDN6|CDC42EP1|CLSTN1|SRPX2|STXBP6|BAIAP2L1|CD177|CDH26|CDH24|TLN2|UBASH3B|IGSF5|AMIGO3|CD24
GO Biological Processes	19	GO:0071363	cellular response to growth factor stimulus	19_GO:0050896 response to stimulus	4dOES vs. C 5%	-3.9	-5.5	2.9	5.6	30293	488	506	24	4.7	0.94	847|890|960|1385|1490|1747|2260|2261|2264|2549|3065|3315|4692|5587|6777|7050|7422|8725|10266|11344|26060|26508|51763|55198	CAT|CCNA2|CD44|CREB1|CCN2|DLX3|FGFR1|FGFR3|FGFR4|GAB1|HDAC1|HSPB1|NDN|PRKD1|STAT5B|TGIF1|VEGFA|URI1|RAMP2|TWF2|APPL1|HEYL|INPP5K|APPL2
GO Biological Processes	19	GO:0071407	cellular response to organic cyclic compound	19_GO:0050896 response to stimulus	7dOES vs. C 20%	-3.9	-5.6	2.2	5.3	30293	468	1167	40	3.4	0.53	19|107|409|445|841|857|890|1277|1605|1788|2099|2101|2770|2889|3066|3655|3709|4193|5024|5029|5311|5587|5899|6505|6507|6879|8202|8837|9472|10298|10550|11057|23028|54331|54541|54658|55625|84687|84709|115004	ABCA1|ADCY1|ARRB2|ASS1|CASP8|CAV1|CCNA2|COL1A1|DAG1|DNMT3A|ESR1|ESRRA|GNAI1|RAPGEF1|HDAC2|ITGA6|ITPR2|MDM2|P2RX3|P2RY2|PKD2|PRKD1|RALB|SLC1A1|SLC1A3|TAF7|NCOA3|CFLAR|AKAP6|PAK4|ARL6IP5|ABHD2|KDM1A|GNG2|DDIT4|UGT1A1|ZDHHC7|PPP1R9B|MGARP|CGAS
GO Biological Processes	19	GO:0071417	cellular response to organonitrogen compound	19_GO:0050896 response to stimulus	7dOES vs. C 5%	-3.9	-5.5	2.4	5.4	30293	595	754	35	4.6	0.77	207|890|1051|1788|2241|2549|2889|3265|3383|3709|3716|4193|4218|4363|5024|5029|5587|6505|6507|6654|6777|7297|10580|23516|26060|28999|51141|51763|54331|55625|57521|64506|84687|84709|143686	AKT1|CCNA2|CEBPB|DNMT3A|FER|GAB1|RAPGEF1|HRAS|ICAM1|ITPR2|JAK1|MDM2|RAB8A|ABCC1|P2RX3|P2RY2|PRKD1|SLC1A1|SLC1A3|SOS1|STAT5B|TYK2|SORBS1|SLC39A14|APPL1|KLF15|INSIG2|INPP5K|GNG2|ZDHHC7|RPTOR|CPEB1|PPP1R9B|MGARP|SESN3
Reactome Gene Sets	6	R-HSA-379716	Cytosolic tRNA aminoacylation		4dOES vs. C 20%	-3.9	-5.6	14	8.8	30293	24	523	6	1.1	0.47	833|4677|6301|6897|7453|8565	CARS1|NARS1|SARS1|TARS1|WARS1|YARS1
Reactome Gene Sets	6	R-HSA-3299685	Detoxification of Reactive Oxygen Species		7dOES vs. C 5%	-3.9	-5.5	8.7	7.5	30293	37	754	8	1.1	0.37	847|2876|2877|2878|5034|5052|6647|7296	CAT|GPX1|GPX2|GPX3|P4HB|PRDX1|SOD1|TXNRD1
WikiPathways	27	WP437	EGF EGFR signaling pathway		4dOES vs. C 5%	-3.9	-5.5	4.9	6.4	30293	159	506	13	2.6	0.7	1385|2549|3716|4690|5580|5596|5899|6777|6812|7837|8202|9922|30011	CREB1|GAB1|JAK1|NCK1|PRKCD|MAPK4|RALB|STAT5B|STXBP1|PXDN|NCOA3|IQSEC1|SH3KBP1
GO Biological Processes	19	GO:0009792	embryo development ending in birth or egg hatching	19_GO:0032502 developmental process	4dOES vs. C 20%	-3.9	-5.6	2.6	5.5	30293	669	523	30	5.7	1	100|321|655|677|788|1825|2551|3280|3373|4036|4524|4851|5125|5311|5629|5663|6665|7249|7484|8521|8894|9837|25902|26259|27173|51493|57662|84678|121599|203286	ADA|APBA2|BMP7|ZFP36L1|SLC25A20|DSC3|GABPA|HES1|HYAL1|LRP2|MTHFR|NOTCH1|PCSK5|PKD2|PROX1|PSEN1|SOX15|TSC2|WNT9B|GCM1|EIF2S2|GINS1|MTHFD1L|FBXW8|SLC39A1|RTCB|CAMSAP3|KDM2B|SPIC|ANKS6
GO Cellular Components	20	GO:0030666	endocytic vesicle membrane		4dOES vs. C 20%	-3.9	-5.5	4.3	6.2	30293	204	523	15	2.9	0.73	533|818|1213|1785|1839|3482|3949|4036|4193|4218|6892|8674|8766|57192|79971	ATP6V0B|CAMK2G|CLTC|DNM2|HBEGF|IGF2R|LDLR|LRP2|MDM2|RAB8A|TAPBP|VAMP4|RAB11A|MCOLN1|WLS
GO Biological Processes	19	GO:0008544	epidermis development	19_GO:0032502 developmental process	7dOES vs. C 20%	-3.9	-5.6	2.5	5.5	30293	334	1167	32	2.7	0.48	182|239|1308|1490|2260|2629|2709|3065|3066|3868|4763|4851|5339|5357|5650|6654|7922|8643|8837|10427|23086|25861|25932|29986|50814|51599|54888|64834|84283|144501|286262|338785	JAG1|ALOX12|COL17A1|CCN2|FGFR1|GBA1|GJB5|HDAC1|HDAC2|KRT16|NF1|NOTCH1|PLEC|PLS1|KLK7|SOS1|SLC39A7|PTCH2|CFLAR|SEC24B|EXPH5|WHRN|CLIC4|SLC39A2|NSDHL|LSR|NSUN2|ELOVL1|TMEM79|KRT80|TPRN|KRT79
GO Biological Processes	19	GO:0060562	epithelial tube morphogenesis	19_GO:0032502 developmental process	4dOES vs. C 20%	-3.9	-5.6	3.5	5.9	30293	314	523	19	3.6	0.82	655|1497|1948|2099|3280|4036|4041|4524|4851|5311|5499|5629|5663|7249|7484|25902|25928|25932|84678	BMP7|CTNS|EFNB2|ESR1|HES1|LRP2|LRP5|MTHFR|NOTCH1|PKD2|PPP1CA|PROX1|PSEN1|TSC2|WNT9B|MTHFD1L|SOSTDC1|CLIC4|KDM2B
GO Cellular Components	20	GO:0030175	filopodium		7dOES vs. C 20%	-3.9	-5.5	3.9	6	30293	106	1167	16	1.4	0.34	1605|3655|4254|4430|5420|6624|8326|10123|10381|22902|26031|55740|59341|84168|84687|388325	DAG1|ITGA6|KITLG|MYO1B|PODXL|FSCN1|FZD9|ARL4C|TUBB3|RUFY3|OSBPL3|ENAH|TRPV4|ANTXR1|PPP1R9B|SCIMP
GO Biological Processes	19	GO:0022612	gland morphogenesis	19_GO:0032502 developmental process	7dOES vs. C 20%	-3.9	-5.6	4	6.1	30293	104	1167	16	1.4	0.34	823|857|1051|1396|1605|2099|2260|3400|3569|4041|4851|4853|5629|6195|7048|8452	CAPN1|CAV1|CEBPB|CRIP1|DAG1|ESR1|FGFR1|ID4|IL6|LRP5|NOTCH1|NOTCH2|PROX1|RPS6KA1|TGFBR2|CUL3
GO Biological Processes	19	GO:0060322	head development	19_GO:0032502 developmental process	4dOES vs. C 20%	-3.9	-5.6	2.5	5.5	30293	777	523	33	6.3	1.1	655|1497|2629|3065|3280|3283|4036|4677|4851|5629|5663|6505|6665|7337|7484|8893|9928|23028|23030|23353|25861|27086|30062|51569|54407|57647|66000|79971|80055|84678|84709|90780|386724	BMP7|CTNS|GBA1|HDAC1|HES1|HSD3B1|LRP2|NARS1|NOTCH1|PROX1|PSEN1|SLC1A1|SOX15|UBE3A|WNT9B|EIF2B5|KIF14|KDM1A|KDM4B|SUN1|WHRN|FOXP1|RAX|UFM1|SLC38A2|DHX37|TMEM108|WLS|PGAP1|KDM2B|MGARP|PYGO2|AMIGO3
GO Biological Processes	19	GO:0060322	head development	19_GO:0032502 developmental process	7dOES vs. C 5%	-3.9	-5.6	2.2	5.3	30293	777	754	42	5.6	0.84	317|998|1203|1385|1497|3065|3283|4155|4747|4851|5592|5629|5802|5915|6259|6505|6654|7484|8087|8322|9919|10395|10978|25861|25911|26050|27086|30062|51075|51199|54407|55636|59338|79971|80853|84678|84687|84709|84879|90780|340260|386724	APAF1|CDC42|CLN5|CREB1|CTNS|HDAC1|HSD3B1|MBP|NEFL|NOTCH1|PRKG1|PROX1|PTPRS|RARB|RYK|SLC1A1|SOS1|WNT9B|FXR1|FZD4|SEC16A|DLC1|CLP1|WHRN|DPCD|SLITRK5|FOXP1|RAX|TMX2|NIN|SLC38A2|CHD7|PLEKHA1|WLS|KDM7A|KDM2B|PPP1R9B|MGARP|MFSD2A|PYGO2|UNCX|AMIGO3
GO Biological Processes	19	GO:0055082	intracellular chemical homeostasis	19_GO:0042592 homeostatic process	4dOES vs. C 20%	-3.9	-5.5	2.7	5.5	30293	572	523	27	5.2	0.97	48|375|523|533|654|1318|2876|3099|5029|5311|5663|6505|6507|6522|7337|9709|9914|23516|25932|51085|54982|55144|55177|59341|64710|91689|254428	ACO1|ARF1|ATP6V1A|ATP6V0B|BMP6|SLC31A2|GPX1|HK2|P2RY2|PKD2|PSEN1|SLC1A1|SLC1A3|SLC4A2|UBE3A|HERPUD1|ATP2C2|SLC39A14|CLIC4|MLXIPL|CLN6|LRRC8D|RMDN3|TRPV4|NUCKS1|SMDT1|SLC41A1
GO Cellular Components	20	GO:0005811	lipid droplet		7dOES vs. C 20%	-3.9	-5.6	4	6.1	30293	104	1167	16	1.4	0.34	857|1727|2182|6609|7879|9144|9885|9896|10226|10938|23130|50814|51170|57104|65084|84649	CAV1|CYB5R3|ACSL4|SMPD1|RAB7A|SYNGR2|OSBPL2|FIG4|PLIN3|EHD1|ATG2A|NSDHL|HSD17B11|PNPLA2|TMEM135|DGAT2
GO Biological Processes	19	GO:0051668	localization within membrane	19_GO:0051179 localization	4dOES vs. C 5%	-3.9	-5.5	2.8	5.6	30293	557	506	26	5.1	0.98	1201|3308|4218|5174|6505|6746|6812|8087|8636|8943|9135|9697|10266|22883|26521|51763|54520|54543|57182|64121|64284|64689|129303|282679|388336|100133941	CLN3|HSPA4|RAB8A|PDZK1|SLC1A1|SSR2|STXBP1|FXR1|SSNA1|AP3D1|RABEP1|TRAM2|RAMP2|CLSTN1|TIMM8B|INPP5K|CCDC93|TOMM7|ANKRD50|RRAGC|RAB17|GORASP1|TMEM150A|AQP11|SHISA6|CD24
KEGG Pathway	24	hsa04213	Longevity regulating pathway - multiple species		7dOES vs. C 5%	-3.9	-5.6	6.6	7	30293	61	754	10	1.3	0.42	107|207|847|3065|3265|3303|5564|5565|6647|57521	ADCY1|AKT1|CAT|HDAC1|HRAS|HSPA1A|PRKAB1|PRKAB2|SOD1|RPTOR
GO Molecular Functions	21	GO:0140678	molecular function inhibitor activity		4dOES vs. C 5%	-3.9	-5.6	2.9	5.7	30293	515	506	25	4.9	0.96	462|831|871|3315|4043|4690|5502|5611|5635|6050|7837|8725|9100|9491|23327|25998|26051|26998|29763|51347|54658|80760|144568|153769|340602	SERPINC1|CAST|SERPINH1|HSPB1|LRPAP1|NCK1|PPP1R1A|DNAJC3|PRPSAP1|RNH1|PXDN|URI1|USP10|PSMF1|NEDD4L|IBTK|PPP1R16B|FETUB|PACSIN3|TAOK3|UGT1A1|ITIH5|A2ML1|SH3RF2|EZHIP
GO Molecular Functions	21	GO:0015075	monoatomic ion transmembrane transporter activity		7dOES vs. C 5%	-3.9	-5.6	2.2	5.4	30293	719	754	40	5.3	0.82	292|490|513|535|1186|1192|1355|1497|3709|5024|6505|6507|6520|6522|6526|6554|7419|8884|9153|9154|9725|9962|9990|10632|23516|25800|26266|29927|54407|55144|56302|57192|59341|80727|84876|84879|85414|94015|115584|121260	SLC25A5|ATP2B1|ATP5F1D|ATP6V0A1|CLCN7|CLIC1|COX15|CTNS|ITPR2|P2RX3|SLC1A1|SLC1A3|SLC3A2|SLC4A2|SLC5A3|SLC10A1|VDAC3|SLC5A6|SLC28A2|SLC28A1|TMEM63A|SLC23A2|SLC12A6|ATP5MG|SLC39A14|SLC39A6|SLC13A4|SEC61A1|SLC38A2|LRRC8D|TRPV5|MCOLN1|TRPV4|TTYH3|ORAI1|MFSD2A|SLC45A3|TTYH2|SLC5A11|SLC15A4
GO Biological Processes	19	GO:0002011	morphogenesis of an epithelial sheet	19_GO:0032502 developmental process	7dOES vs. C 20%	-3.9	-5.5	5.6	6.6	30293	51	1167	11	0.94	0.28	182|960|977|1605|1839|4321|4851|4853|6654|57057|84962	JAG1|CD44|CD151|DAG1|HBEGF|MMP12|NOTCH1|NOTCH2|SOS1|TBX20|AJUBA
WikiPathways	27	WP5083	Neuroinflammation and glutamatergic signaling		7dOES vs. C 5%	-3.9	-5.6	4.3	6.3	30293	140	754	15	2	0.51	107|207|818|1385|2744|2752|3569|3716|5331|5499|5723|6505|6507|54407|55144	ADCY1|AKT1|CAMK2G|CREB1|GLS|GLUL|IL6|JAK1|PLCB3|PPP1CA|PSPH|SLC1A1|SLC1A3|SLC38A2|LRRC8D
GO Biological Processes	19	GO:0099637	neurotransmitter receptor transport	19_GO:0051179 localization	4dOES vs. C 20%	-3.9	-5.6	14	8.8	30293	24	523	6	1.1	0.47	4218|6505|8766|8943|22883|55737	RAB8A|SLC1A1|RAB11A|AP3D1|CLSTN1|VPS35
GO Biological Processes	19	GO:0051640	organelle localization	19_GO:0051179 localization	7dOES vs. C 20%	-3.9	-5.6	2.1	5.2	30293	539	1167	44	3.8	0.56	81|636|1113|1201|1785|3800|4218|4292|4747|5590|5871|6794|6810|6812|6813|7345|7846|7879|8452|8943|9217|9218|9928|10113|10494|10615|22820|23332|26286|26985|27436|51510|54732|55755|57835|64284|80128|84709|84722|127262|168620|201475|283847|441161	ACTN4|BICD1|CHGA|CLN3|DNM2|KIF5C|RAB8A|MLH1|NEFL|PRKCZ|MAP4K2|STK11|STX4|STXBP1|STXBP2|UCHL1|TUBA1A|RAB7A|CUL3|AP3D1|VAPB|VAPA|KIF14|PREB|STK25|SPAG5|COPG1|CLASP1|ARFGAP3|AP3M1|EML4|CHMP5|TMED9|CDK5RAP2|SLC4A5|RAB17|TRIM46|MGARP|PSRC1|TPRG1L|BHLHA15|RAB12|TERB1|OOEP
GO Molecular Functions	21	GO:0005342	organic acid transmembrane transporter activity		4dOES vs. C 5%	-3.9	-5.5	4.6	6.3	30293	184	506	14	2.8	0.73	1497|6505|6507|6545|6554|8714|9058|9962|10560|23428|29015|84879|121260|124565	CTNS|SLC1A1|SLC1A3|SLC7A4|SLC10A1|ABCC3|SLC13A2|SLC23A2|SLC19A2|SLC7A8|SLC43A3|MFSD2A|SLC15A4|SLC38A10
GO Cellular Components	20	GO:0048471	perinuclear region of cytoplasm		4dOES vs. C 5%	-3.9	-5.5	2.5	5.4	30293	736	506	31	6.1	1.1	701|1192|1203|5580|5587|5867|6507|6526|6812|7037|8087|9099|9491|9811|9885|11315|11344|25798|26031|26051|26471|51185|51637|51763|54514|54658|57608|80762|84944|92140|282679	BUB1B|CLIC1|CLN5|PRKCD|PRKD1|RAB4A|SLC1A3|SLC5A3|STXBP1|TFRC|FXR1|USP2|PSMF1|CTIF|OSBPL2|PARK7|TWF2|BRI3|OSBPL3|PPP1R16B|NUPR1|CRBN|RTRAF|INPP5K|DDX4|UGT1A1|JCAD|NDFIP1|MAEL|MTDH|AQP11
GO Molecular Functions	21	GO:0005543	phospholipid binding		7dOES vs. C 20%	-3.9	-5.6	2.2	5.3	30293	486	1167	41	3.5	0.54	19|182|207|1200|2314|2886|3092|3709|4430|4763|5007|5217|6643|6711|6840|7057|9146|9885|10040|10043|11021|22905|23130|23612|23659|26060|26088|26751|29763|29886|51760|55803|55915|57664|57706|64342|115004|116985|255928|257364|401548	ABCA1|JAG1|AKT1|TPP1|FLII|GRB7|HIP1|ITPR2|MYO1B|NF1|OSBP|PFN2|SNX2|SPTBN1|SVIL|THBS1|HGS|OSBPL2|TOM1L1|TOM1|RAB35|EPN2|ATG2A|PHLDA3|PLA2G15|APPL1|GGA1|SH3YL1|PACSIN3|SNX8|SYT17|ADAP2|LANCL2|PLEKHA4|DENND1A|HS1BP3|CGAS|ARAP1|SYT14|SNX33|SNX30
GO Biological Processes	19	GO:0120039	plasma membrane bounded cell projection morphogenesis	19_GO:0032502 developmental process	7dOES vs. C 5%	-3.9	-5.6	2.5	5.5	30293	489	754	31	4.1	0.72	107|998|1385|1785|1908|1948|4218|4684|4747|4756|4851|4853|5592|5803|6259|6654|6812|7345|8543|8609|8904|8997|10381|10509|25894|26050|51199|55740|57679|80128|81628	ADCY1|CDC42|CREB1|DNM2|EDN3|EFNB2|RAB8A|NCAM1|NEFL|NEO1|NOTCH1|NOTCH2|PRKG1|PTPRZ1|RYK|SOS1|STXBP1|UCHL1|LMO4|KLF7|CPNE1|KALRN|TUBB3|SEMA4B|PLEKHG4|SLITRK5|NIN|ENAH|ALS2|TRIM46|TSC22D4
GO Biological Processes	19	GO:1901800	positive regulation of proteasomal protein catabolic process	19_GO:0048518 positive regulation of biological process	4dOES vs. C 20%	-3.9	-5.5	5.8	6.7	30293	109	523	11	2.1	0.63	1454|2629|4193|5663|9709|10444|26259|26471|64326|91304|153769	CSNK1E|GBA1|MDM2|PSEN1|HERPUD1|ZER1|FBXW8|NUPR1|COP1|TMEM259|SH3RF2
GO Cellular Components	20	GO:0098794	postsynapse		7dOES vs. C 5%	-3.9	-5.6	2.3	5.4	30293	642	754	37	4.9	0.79	107|207|286|321|375|998|1500|1785|1948|3631|4218|4747|5024|5217|5331|5499|5802|5867|5868|6505|6812|8943|8997|9762|9867|9922|10509|22883|22941|25921|26060|54487|57679|64284|64506|84687|85461	ADCY1|AKT1|ANK1|APBA2|ARF1|CDC42|CTNND1|DNM2|EFNB2|INPP4A|RAB8A|NEFL|P2RX3|PFN2|PLCB3|PPP1CA|PTPRS|RAB4A|RAB5A|SLC1A1|STXBP1|AP3D1|KALRN|LZTS3|PJA2|IQSEC1|SEMA4B|CLSTN1|SHANK2|ZDHHC5|APPL1|DGCR8|ALS2|RAB17|CPEB1|PPP1R9B|TANC1
KEGG Pathway	24	hsa04810	Regulation of actin cytoskeleton		7dOES vs. C 20%	-3.9	-5.5	2.8	5.6	30293	229	1167	25	2.1	0.42	81|207|1399|1793|2260|2261|2264|3265|3655|3683|3693|5217|5499|5747|6654|7414|9564|10298|10672|22808|23365|55740|57180|81873|128239	ACTN4|AKT1|CRKL|DOCK1|FGFR1|FGFR3|FGFR4|HRAS|ITGA6|ITGAL|ITGB5|PFN2|PPP1CA|PTK2|SOS1|VCL|BCAR1|PAK4|GNA13|MRAS|ARHGEF12|ENAH|ACTR3B|ARPC5L|IQGAP3
GO Biological Processes	19	GO:0031344	regulation of cell projection organization	19_GO:0050789 regulation of biological process	4dOES vs. C 20%	-3.9	-5.6	2.6	5.5	30293	672	523	30	5.7	1	547|655|818|1809|1948|3280|3815|4193|5580|5663|6696|7337|8766|10013|23028|26051|26259|29956|55604|55714|55737|57118|57520|59341|63923|80128|84709|116840|386724|100506658	KIF1A|BMP7|CAMK2G|DPYSL3|EFNB2|HES1|KIT|MDM2|PRKCD|PSEN1|SPP1|UBE3A|RAB11A|HDAC6|KDM1A|PPP1R16B|FBXW8|CERS2|CARMIL1|TENM3|VPS35|CAMK1D|HECW2|TRPV4|TNN|TRIM46|MGARP|CNTROB|AMIGO3|OCLN
GO Biological Processes	19	GO:0032535	regulation of cellular component size	19_GO:0065007 biological regulation	7dOES vs. C 5%	-3.9	-5.6	2.8	5.6	30293	370	754	26	3.4	0.66	1201|1385|1785|2241|3475|4747|5217|5357|5499|5587|5802|5868|6259|6840|9990|10509|11135|11344|55971|57521|57679|59341|79890|80128|128239|282679	CLN3|CREB1|DNM2|FER|IFRD1|NEFL|PFN2|PLS1|PPP1CA|PRKD1|PTPRS|RAB5A|RYK|SVIL|SLC12A6|SEMA4B|CDC42EP1|TWF2|BAIAP2L1|RPTOR|ALS2|TRPV4|RIN3|TRIM46|IQGAP3|AQP11
GO Biological Processes	19	GO:0010817	regulation of hormone levels	19_GO:0065007 biological regulation	7dOES vs. C 20%	-3.9	-5.6	2.1	5.2	30293	539	1167	44	3.8	0.56	133|654|818|1113|1497|1583|2099|2182|2260|2266|3172|3283|3569|4041|4843|4856|5007|5034|5125|5211|5587|6717|6777|6810|8111|8322|9159|9486|10273|11315|23428|23516|29785|51170|54658|57104|59341|79154|80024|84649|84876|91942|133308|145226	ADM|BMP6|CAMK2G|CHGA|CTNS|CYP11A1|ESR1|ACSL4|FGFR1|FGG|HNF4A|HSD3B1|IL6|LRP5|NOS2|CCN3|OSBP|P4HB|PCSK5|PFKL|PRKD1|SRI|STAT5B|STX4|GPR68|FZD4|PCSK7|CHST10|STUB1|PARK7|SLC7A8|SLC39A14|CYP2S1|HSD17B11|UGT1A1|PNPLA2|TRPV4|DHRS11|SLC8B1|DGAT2|ORAI1|NDUFAF2|SLC9B2|RDH12
GO Biological Processes	19	GO:0010817	regulation of hormone levels	19_GO:0065007 biological regulation	7dOES vs. C 5%	-3.9	-5.6	2.5	5.5	30293	539	754	33	4.4	0.75	216|695|818|1385|1497|1803|1908|2182|2266|3283|3569|4041|4843|5034|5125|5587|5653|6520|6777|8322|8609|8694|11315|23428|23516|54658|55636|57104|59338|59341|79154|84876|145226	ALDH1A1|BTK|CAMK2G|CREB1|CTNS|DPP4|EDN3|ACSL4|FGG|HSD3B1|IL6|LRP5|NOS2|P4HB|PCSK5|PRKD1|KLK6|SLC3A2|STAT5B|FZD4|KLF7|DGAT1|PARK7|SLC7A8|SLC39A14|UGT1A1|CHD7|PNPLA2|PLEKHA1|TRPV4|DHRS11|ORAI1|RDH12
GO Biological Processes	19	GO:0097035	regulation of membrane lipid distribution	19_GO:0065007 biological regulation	7dOES vs. C 20%	-3.9	-5.5	5.1	6.4	30293	61	1167	12	1	0.3	19|4363|5243|5580|23200|57047|79895|80148|81037|84879|116238|196527	ABCA1|ABCC1|ABCB1|PRKCD|ATP11B|PLSCR2|ATP8B4|SLC66A2|CLPTM1L|MFSD2A|TLCD1|ANO6
GO Biological Processes	19	GO:0043523	regulation of neuron apoptotic process	19_GO:0050789 regulation of biological process	7dOES vs. C 20%	-3.9	-5.6	2.8	5.6	30293	242	1167	26	2.2	0.43	666|841|1051|1201|1728|2629|2821|3265|4747|4763|5641|6505|6812|7020|8326|8837|9928|10525|11315|26471|28996|54463|80331|84231|84678|116986	BOK|CASP8|CEBPB|CLN3|NQO1|GBA1|GPI|HRAS|NEFL|NF1|LGMN|SLC1A1|STXBP1|TFAP2A|FZD9|CFLAR|KIF14|HYOU1|PARK7|NUPR1|HIPK2|RETREG1|DNAJC5|TRAF7|KDM2B|AGAP2
GO Biological Processes	19	GO:0051056	regulation of small GTPase mediated signal transduction	19_GO:0050896 response to stimulus	7dOES vs. C 20%	-3.9	-5.6	2.6	5.5	30293	303	1167	30	2.6	0.46	19|1399|1794|4254|4763|4851|4853|6654|7249|8452|9448|9922|9928|10260|10395|10672|23365|23370|23526|23779|25791|25894|54869|57148|57679|57706|64787|81704|81848|116985	ABCA1|CRKL|DOCK2|KITLG|NF1|NOTCH1|NOTCH2|SOS1|TSC2|CUL3|MAP4K4|IQSEC1|KIF14|DENND4A|DLC1|GNA13|ARHGEF12|ARHGEF18|ARHGAP45|ARHGAP8|NGEF|PLEKHG4|EPS8L1|RALGAPB|ALS2|DENND1A|EPS8L2|DOCK8|SPRY4|ARAP1
GO Biological Processes	19	GO:0032868	response to insulin	19_GO:0050896 response to stimulus	7dOES vs. C 5%	-3.9	-5.6	3.5	5.9	30293	217	754	19	2.5	0.57	207|847|2241|2549|2650|3265|4218|6654|10580|23516|26060|28999|51141|51763|54206|55625|59341|64506|143686	AKT1|CAT|FER|GAB1|GCNT1|HRAS|RAB8A|SOS1|SORBS1|SLC39A14|APPL1|KLF15|INSIG2|INPP5K|ERRFI1|ZDHHC7|TRPV4|CPEB1|SESN3
GO Biological Processes	19	GO:0009611	response to wounding	19_GO:0050896 response to stimulus	7dOES vs. C 5%	-3.9	-5.5	2.7	5.5	30293	422	754	28	3.7	0.69	958|960|977|1192|1809|2266|2876|3162|3569|3932|3998|4321|4747|4853|5328|5653|6505|6507|6609|6647|6812|8525|8527|50808|55959|56649|60681|84959	CD40|CD44|CD151|CLIC1|DPYSL3|FGG|GPX1|HMOX1|IL6|LCK|LMAN1|MMP12|NEFL|NOTCH2|PLAU|KLK6|SLC1A1|SLC1A3|SMPD1|SOD1|STXBP1|DGKZ|DGKD|AK3|SULF2|TMPRSS4|FKBP10|UBASH3B
GO Cellular Components	20	GO:0030427	site of polarized growth		7dOES vs. C 20%	-3.9	-5.6	3.2	5.8	30293	169	1167	21	1.8	0.39	322|1500|1785|1809|3800|4747|4756|5802|6624|9860|10381|22902|22941|23307|25791|25861|51199|57679|59341|81544|84687	APBB1|CTNND1|DNM2|DPYSL3|KIF5C|NEFL|NEO1|PTPRS|FSCN1|LRIG2|TUBB3|RUFY3|SHANK2|FKBP15|NGEF|WHRN|NIN|ALS2|TRPV4|GDPD5|PPP1R9B
GO Biological Processes	19	GO:0008202	steroid metabolic process	19_GO:0008152 metabolic process	4dOES vs. C 20%	-3.9	-5.5	3.8	6	30293	258	523	17	3.3	0.78	19|2099|2629|3283|3949|4036|4041|5007|5641|6609|6696|11161|26031|51170|54658|54982|79154	ABCA1|ESR1|GBA1|HSD3B1|LDLR|LRP2|LRP5|OSBP|LGMN|SMPD1|SPP1|ERG28|OSBPL3|HSD17B11|UGT1A1|CLN6|DHRS11
GO Biological Processes	19	GO:0016125	sterol metabolic process	19_GO:0008152 metabolic process	4dOES vs. C 5%	-3.9	-5.6	5.4	6.7	30293	132	506	12	2.4	0.68	47|847|2629|3930|3949|4041|6307|6713|11160|11161|51474|55911	ACLY|CAT|GBA1|LBR|LDLR|LRP5|MSMO1|SQLE|ERLIN2|ERG28|LIMA1|APOBR
WikiPathways	27	WP5124	Alzheimer 39 s disease		7dOES vs. C 20%	-3.8	-5.4	2.7	5.4	30293	263	1167	27	2.3	0.44	207|292|322|489|823|841|3265|3569|3709|3800|4023|4041|4217|4843|5331|7277|7419|7846|8312|8326|9451|10381|23130|55851|89780|89953|112714	AKT1|SLC25A5|APBB1|ATP2A3|CAPN1|CASP8|HRAS|IL6|ITPR2|KIF5C|LPL|LRP5|MAP3K5|NOS2|PLCB3|TUBA4A|VDAC3|TUBA1A|AXIN1|FZD9|EIF2AK3|TUBB3|ATG2A|PSENEN|WNT3A|KLC4|TUBA3E
GO Biological Processes	19	GO:0043604	amide biosynthetic process	19_GO:0008152 metabolic process	4dOES vs. C 20%	-3.8	-5.4	2.8	5.5	30293	546	523	26	5	0.95	833|1983|2629|4677|5007|5125|5162|6301|6505|6609|6897|7453|8560|8565|8893|8894|9218|10558|23008|29956|54148|55052|55173|56648|84532|116541	CARS1|EIF5|GBA1|NARS1|OSBP|PCSK5|PDHB|SARS1|SLC1A1|SMPD1|TARS1|WARS1|DEGS1|YARS1|EIF2B5|EIF2S2|VAPA|SPTLC1|KLHDC10|CERS2|MRPL39|MRPL20|MRPS10|EIF5A2|ACSS1|MRPL54
GO Biological Processes	19	GO:0006520	amino acid metabolic process	19_GO:0008152 metabolic process	4dOES vs. C 20%	-3.8	-5.5	3.6	5.9	30293	290	523	18	3.4	0.8	833|1497|2806|3172|4524|4548|4677|5625|6301|6507|6897|7453|8565|10295|22928|23463|51582|138199	CARS1|CTNS|GOT2|HNF4A|MTHFR|MTR|NARS1|PRODH|SARS1|SLC1A3|TARS1|WARS1|YARS1|BCKDK|SEPHS2|ICMT|AZIN1|CARNMT1
WikiPathways	27	WP2447	Amyotrophic lateral sclerosis ALS		7dOES vs. C 5%	-3.8	-5.4	8.5	7.3	30293	38	754	8	1.1	0.37	317|847|2876|4747|5630|5868|6647|57679	APAF1|CAT|GPX1|NEFL|PRPH|RAB5A|SOD1|ALS2
GO Cellular Components	20	GO:0030424	axon		7dOES vs. C 5%	-3.8	-5.5	2.3	5.3	30293	649	754	37	4.9	0.79	216|286|958|1500|1785|1809|4155|4747|4756|5024|5630|5802|5868|6505|6647|6812|7014|7345|8943|9990|10381|11315|11344|22941|23001|25791|25861|51199|54407|57679|59341|79890|80128|84687|84709|85461|127262	ALDH1A1|ANK1|CD40|CTNND1|DNM2|DPYSL3|MBP|NEFL|NEO1|P2RX3|PRPH|PTPRS|RAB5A|SLC1A1|SOD1|STXBP1|TERF2|UCHL1|AP3D1|SLC12A6|TUBB3|PARK7|TWF2|SHANK2|WDFY3|NGEF|WHRN|NIN|SLC38A2|ALS2|TRPV4|RIN3|TRIM46|PPP1R9B|MGARP|TANC1|TPRG1L
GO Molecular Functions	21	GO:0045296	cadherin binding		7dOES vs. C 5%	-3.8	-5.4	2.9	5.6	30293	333	754	24	3.2	0.64	1192|1266|1500|3303|3417|3655|4756|5052|5297|5331|5499|6520|8496|9208|11135|11315|11344|27044|29091|51400|55971|60437|64403|64787	CLIC1|CNN3|CTNND1|HSPA1A|IDH1|ITGA6|NEO1|PRDX1|PI4KA|PLCB3|PPP1CA|SLC3A2|PPFIBP1|LRRFIP1|CDC42EP1|PARK7|TWF2|SND1|STXBP6|PPME1|BAIAP2L1|CDH26|CDH24|EPS8L2
GO Cellular Components	20	GO:0044297	cell body		7dOES vs. C 5%	-3.8	-5.4	2.4	5.3	30293	552	754	33	4.4	0.75	958|998|1728|1809|2752|3065|4155|4218|5499|5630|5802|5868|6505|6507|6520|6647|6654|7345|10381|11315|22941|23001|25861|29966|51218|54407|57521|60481|64284|79890|81488|84687|85461	CD40|CDC42|NQO1|DPYSL3|GLUL|HDAC1|MBP|RAB8A|PPP1CA|PRPH|PTPRS|RAB5A|SLC1A1|SLC1A3|SLC3A2|SOD1|SOS1|UCHL1|TUBB3|PARK7|SHANK2|WDFY3|WHRN|STRN3|GLRX5|SLC38A2|RPTOR|ELOVL5|RAB17|RIN3|POLR2M|PPP1R9B|TANC1
GO Cellular Components	20	GO:0031252	cell leading edge		4dOES vs. C 5%	-3.8	-5.5	3.1	5.7	30293	424	506	22	4.3	0.91	58|375|960|1803|1809|5034|5420|6050|10235|11344|25800|26060|51474|51763|55198|55740|57126|57608|59341|64787|83660|388336	ACTA1|ARF1|CD44|DPP4|DPYSL3|P4HB|PODXL|RNH1|RASGRP2|TWF2|SLC39A6|APPL1|LIMA1|INPP5K|APPL2|ENAH|CD177|JCAD|TRPV4|EPS8L2|TLN2|SHISA6
GO Cellular Components	20	GO:0031253	cell projection membrane		7dOES vs. C 5%	-3.8	-5.5	2.8	5.6	30293	353	754	25	3.3	0.65	286|960|1803|2821|4218|5174|5420|8884|9153|9154|9429|10395|22941|23428|23526|25800|51763|54084|57608|59338|59341|64787|80045|83442|84687	ANK1|CD44|DPP4|GPI|RAB8A|PDZK1|PODXL|SLC5A6|SLC28A2|SLC28A1|ABCG2|DLC1|SHANK2|SLC7A8|ARHGAP45|SLC39A6|INPP5K|TSPEAR|JCAD|PLEKHA1|TRPV4|EPS8L2|GPR157|SH3BGRL3|PPP1R9B
GO Biological Processes	19	GO:0048858	cell projection morphogenesis	19_GO:0032502 developmental process	7dOES vs. C 20%	-3.8	-5.4	2.2	5.2	30293	494	1167	41	3.5	0.54	107|322|1605|1785|1948|2049|3110|3800|4036|4218|4747|4756|4851|4853|4897|5590|5747|6643|6654|6794|6812|7345|7368|7414|7846|8543|8636|9448|10381|10494|10509|10678|23032|25894|51199|54538|55740|57679|80128|89780|440275	ADCY1|APBB1|DAG1|DNM2|EFNB2|EPHB3|MNX1|KIF5C|LRP2|RAB8A|NEFL|NEO1|NOTCH1|NOTCH2|NRCAM|PRKCZ|PTK2|SNX2|SOS1|STK11|STXBP1|UCHL1|UGT8|VCL|TUBA1A|LMO4|SSNA1|MAP4K4|TUBB3|STK25|SEMA4B|B3GNT2|USP33|PLEKHG4|NIN|ROBO4|ENAH|ALS2|TRIM46|WNT3A|EIF2AK4
GO Biological Processes	19	GO:0071214	cellular response to abiotic stimulus	19_GO:0050896 response to stimulus	4dOES vs. C 20%	-3.8	-5.5	3.5	5.8	30293	318	523	19	3.6	0.82	654|677|3373|4193|5311|5580|6609|7508|8111|23028|26155|27063|54407|55031|55144|57192|59341|64710|404672	BMP6|ZFP36L1|HYAL1|MDM2|PKD2|PRKCD|SMPD1|XPC|GPR68|KDM1A|NOC2L|ANKRD1|SLC38A2|USP47|LRRC8D|MCOLN1|TRPV4|NUCKS1|GTF2H5
GO Biological Processes	19	GO:0104004	cellular response to environmental stimulus	19_GO:0050896 response to stimulus	4dOES vs. C 20%	-3.8	-5.5	3.5	5.8	30293	318	523	19	3.6	0.82	654|677|3373|4193|5311|5580|6609|7508|8111|23028|26155|27063|54407|55031|55144|57192|59341|64710|404672	BMP6|ZFP36L1|HYAL1|MDM2|PKD2|PRKCD|SMPD1|XPC|GPR68|KDM1A|NOC2L|ANKRD1|SLC38A2|USP47|LRRC8D|MCOLN1|TRPV4|NUCKS1|GTF2H5
GO Biological Processes	19	GO:0071496	cellular response to external stimulus	19_GO:0050896 response to stimulus	7dOES vs. C 20%	-3.8	-5.4	2.5	5.3	30293	326	1167	31	2.7	0.47	654|841|958|1277|1605|2629|2752|4023|4193|4217|5339|5565|5587|5899|7249|7378|7484|9451|9474|10226|10634|23032|26153|27063|51765|54407|84687|84879|143686|168620|440275	BMP6|CASP8|CD40|COL1A1|DAG1|GBA1|GLUL|LPL|MDM2|MAP3K5|PLEC|PRKAB2|PRKD1|RALB|TSC2|UPP1|WNT9B|EIF2AK3|ATG5|PLIN3|GAS2L1|USP33|KIF26A|ANKRD1|STK26|SLC38A2|PPP1R9B|MFSD2A|SESN3|BHLHA15|EIF2AK4
GO Biological Processes	19	GO:0071375	cellular response to peptide hormone stimulus	19_GO:0050896 response to stimulus	7dOES vs. C 5%	-3.8	-5.4	3.3	5.7	30293	246	754	20	2.7	0.59	207|890|2241|2549|3265|3716|4193|4218|5587|6654|6777|7297|10580|23516|26060|51141|51763|55625|64506|84709	AKT1|CCNA2|FER|GAB1|HRAS|JAK1|MDM2|RAB8A|PRKD1|SOS1|STAT5B|TYK2|SORBS1|SLC39A14|APPL1|INSIG2|INPP5K|ZDHHC7|CPEB1|MGARP
Reactome Gene Sets	6	R-HSA-8856828	Clathrin-mediated endocytosis		7dOES vs. C 20%	-3.8	-5.4	3.4	5.8	30293	146	1167	19	1.6	0.37	156|409|1211|1213|1785|1839|2580|2873|3092|3949|4036|7037|7316|8322|8674|9146|22905|29763|85439	GRK2|ARRB2|CLTA|CLTC|DNM2|HBEGF|GAK|GPS1|HIP1|LDLR|LRP2|TFRC|UBC|FZD4|VAMP4|HGS|EPN2|PACSIN3|STON2
GO Biological Processes	19	GO:0006974	DNA damage response	19_GO:0050896 response to stimulus	7dOES vs. C 20%	-3.8	-5.5	1.9	5.1	30293	761	1167	56	4.8	0.63	322|666|900|1018|1069|1112|1396|2237|3978|4176|4193|4292|4582|5429|5580|6117|6421|6794|7014|8208|8317|8930|10273|10459|10769|11144|11315|22909|23028|23517|23612|26270|26271|26471|27086|27301|28996|29086|29965|51343|54541|55693|56158|64393|64710|64789|79184|80169|80854|84164|84944|115004|119392|221662|283847|440275	APBB1|BOK|CCNG1|CDK3|CETN2|FOXN3|CRIP1|FEN1|LIG1|MCM7|MDM2|MLH1|MUC1|POLH|PRKCD|RPA1|SFPQ|STK11|TERF2|CHAF1B|CDC7|MBD4|STUB1|MAD2L2|PLK2|DMC1|PARK7|FAN1|KDM1A|MTREX|PHLDA3|FBXO6|FBXO5|NUPR1|FOXP1|APEX2|HIPK2|BABAM1|CDIP1|FZR1|DDIT4|KDM4D|TEX12|ZMAT3|NUCKS1|EXO5|BRCC3|CTC1|SETD7|ASCC2|MAEL|CGAS|SFR1|RBM24|TERB1|EIF2AK4
GO Biological Processes	19	GO:0045446	endothelial cell differentiation	19_GO:0032502 developmental process	7dOES vs. C 20%	-3.8	-5.5	4.4	6.2	30293	83	1167	14	1.2	0.32	182|2876|2889|3383|4851|5629|5802|8322|11167|23135|25932|26051|54538|85301	JAG1|GPX1|RAPGEF1|ICAM1|NOTCH1|PROX1|PTPRS|FZD4|FSTL1|KDM6B|CLIC4|PPP1R16B|ROBO4|COL27A1
GO Biological Processes	19	GO:0140352	export from cell	19_GO:0051179 localization	7dOES vs. C 20%	-3.8	-5.4	2.2	5.2	30293	474	1167	40	3.4	0.53	19|490|818|1113|2266|3569|4218|4363|4756|4763|4843|4851|5125|5174|5243|5866|6810|6812|6813|8111|8322|9144|9783|9805|11315|22820|26286|51248|51760|55240|59341|79158|79971|80331|84283|127262|140730|201294|201475|261729	ABCA1|ATP2B1|CAMK2G|CHGA|FGG|IL6|RAB8A|ABCC1|NEO1|NF1|NOS2|NOTCH1|PCSK5|PDZK1|ABCB1|RAB3IL1|STX4|STXBP1|STXBP2|GPR68|FZD4|SYNGR2|RIMS3|SCRN1|PARK7|COPG1|ARFGAP3|PDZD11|SYT17|STEAP3|TRPV4|GNPTAB|WLS|DNAJC5|TMEM79|TPRG1L|RIMS4|UNC13D|RAB12|STEAP2
GO Biological Processes	19	GO:0140352	export from cell	19_GO:0051179 localization	7dOES vs. C 5%	-3.8	-5.4	2.5	5.4	30293	474	754	30	4	0.71	286|490|695|818|1385|1908|2266|3569|4218|4363|4756|4843|4851|5125|5174|5243|5866|6812|8322|9144|9429|11315|59341|79158|79971|80179|80331|127262|201294|261729	ANK1|ATP2B1|BTK|CAMK2G|CREB1|EDN3|FGG|IL6|RAB8A|ABCC1|NEO1|NOS2|NOTCH1|PCSK5|PDZK1|ABCB1|RAB3IL1|STXBP1|FZD4|SYNGR2|ABCG2|PARK7|TRPV4|GNPTAB|WLS|MYO19|DNAJC5|TPRG1L|UNC13D|STEAP2
GO Biological Processes	19	GO:0015698	inorganic anion transport	19_GO:0051179 localization	7dOES vs. C 20%	-3.8	-5.5	3.3	5.7	30293	159	1167	20	1.7	0.38	439|1186|1192|1468|1836|6505|6507|6522|6558|9990|25932|26266|54020|56172|57719|57835|80727|94015|196527|253512	GET3|CLCN7|CLIC1|SLC25A10|SLC26A2|SLC1A1|SLC1A3|SLC4A2|SLC12A2|SLC12A6|CLIC4|SLC13A4|SLC37A1|ANKH|ANO8|SLC4A5|TTYH3|TTYH2|ANO6|SLC25A30
GO Cellular Components	20	GO:0030027	lamellipodium		7dOES vs. C 5%	-3.8	-5.5	3.6	5.9	30293	202	754	18	2.4	0.56	207|960|1500|1803|1809|2241|5034|5420|6050|8525|10381|11344|25800|55740|57126|57679|59341|84687	AKT1|CD44|CTNND1|DPP4|DPYSL3|FER|P4HB|PODXL|RNH1|DGKZ|TUBB3|TWF2|SLC39A6|ENAH|CD177|ALS2|TRPV4|PPP1R9B
GO Biological Processes	19	GO:0007140	male meiotic nuclear division	19_GO:0022414 reproductive process	4dOES vs. C 5%	-3.8	-5.5	8.7	7.5	30293	55	506	8	1.6	0.55	676|4292|11022|11077|50511|54514|56159|84944	BRDT|MLH1|TDRKH|HSF2BP|SYCP3|DDX4|TEX11|MAEL
Reactome Gene Sets	6	R-HSA-199991	Membrane Trafficking		4dOES vs. C 5%	-3.8	-5.4	2.6	5.5	30293	634	506	28	5.5	1	156|375|1075|1523|1785|3267|3949|3998|4218|5565|5866|5867|6836|7037|8322|9135|9871|11316|23258|29763|30011|57134|60592|64689|85021|85439|127534|259173	GRK2|ARF1|CTSC|CUX1|DNM2|AGFG1|LDLR|LMAN1|RAB8A|PRKAB2|RAB3IL1|RAB4A|SURF4|TFRC|FZD4|RABEP1|SEC24D|COPE|DENND5A|PACSIN3|SH3KBP1|MAN1C1|SCOC|GORASP1|REPS1|STON2|GJB4|ALS2CL
GO Biological Processes	19	GO:0098877	neurotransmitter receptor transport to plasma membrane	19_GO:0051179 localization	4dOES vs. C 20%	-3.8	-5.4	19	9.4	30293	15	523	5	0.96	0.43	4218|6505|8766|22883|55737	RAB8A|SLC1A1|RAB11A|CLSTN1|VPS35
Reactome Gene Sets	6	R-HSA-1483257	Phospholipid metabolism		4dOES vs. C 5%	-3.8	-5.5	4.2	6.2	30293	212	506	15	3	0.75	375|1457|3631|5297|5867|8396|8694|10162|10809|22874|23659|51763|55500|57104|84879	ARF1|CSNK2A1|INPP4A|PI4KA|RAB4A|PIP4K2B|DGAT1|LPCAT3|STARD10|PLEKHA6|PLA2G15|INPP5K|ETNK1|PNPLA2|MFSD2A
GO Biological Processes	19	GO:0120039	plasma membrane bounded cell projection morphogenesis	19_GO:0032502 developmental process	7dOES vs. C 20%	-3.8	-5.5	2.2	5.2	30293	489	1167	41	3.5	0.54	107|322|1605|1785|1948|2049|3110|3800|4036|4218|4747|4756|4851|4853|4897|5590|5747|6643|6654|6794|6812|7345|7368|7414|7846|8543|8636|9448|10381|10494|10509|10678|23032|25894|51199|54538|55740|57679|80128|89780|440275	ADCY1|APBB1|DAG1|DNM2|EFNB2|EPHB3|MNX1|KIF5C|LRP2|RAB8A|NEFL|NEO1|NOTCH1|NOTCH2|NRCAM|PRKCZ|PTK2|SNX2|SOS1|STK11|STXBP1|UCHL1|UGT8|VCL|TUBA1A|LMO4|SSNA1|MAP4K4|TUBB3|STK25|SEMA4B|B3GNT2|USP33|PLEKHG4|NIN|ROBO4|ENAH|ALS2|TRIM46|WNT3A|EIF2AK4
GO Biological Processes	19	GO:0072521	purine-containing compound metabolic process	19_GO:0008152 metabolic process	7dOES vs. C 20%	-3.8	-5.4	2.2	5.2	30293	492	1167	41	3.5	0.54	100|107|271|513|669|1497|1728|2023|2182|2821|3939|4696|4700|4702|4705|4726|5091|5162|5211|5226|6390|6470|10157|10165|10632|23028|23463|51071|53354|55190|55191|55604|60481|64834|84532|84649|126328|160428|170685|197322|646625	ADA|ADCY1|AMPD2|ATP5F1D|BPGM|CTNS|NQO1|ENO1|ACSL4|GPI|LDHA|NDUFA3|NDUFA6|NDUFA8|NDUFA10|NDUFS6|PC|PDHB|PFKL|PGD|SDHB|SHMT1|AASS|SLC25A13|ATP5MG|KDM1A|ICMT|DERA|PANK1|NUDT11|NADSYN1|CARMIL1|ELOVL5|ELOVL1|ACSS1|DGAT2|NDUFA11|ALDH1L2|NUDT10|ACSF3|URAD
GO Biological Processes	19	GO:0010506	regulation of autophagy	19_GO:0008152 metabolic process	7dOES vs. C 20%	-3.8	-5.5	2.4	5.4	30293	355	1167	33	2.8	0.49	207|292|535|666|823|826|1201|1613|1917|2629|3162|4218|5476|5587|5899|6794|7249|7345|9474|10043|10558|10769|11315|23032|23130|26353|26471|55255|66036|92140|117854|143686|401548	AKT1|SLC25A5|ATP6V0A1|BOK|CAPN1|CAPNS1|CLN3|DAPK3|EEF1A2|GBA1|HMOX1|RAB8A|CTSA|PRKD1|RALB|STK11|TSC2|UCHL1|ATG5|TOM1|SPTLC1|PLK2|PARK7|USP33|ATG2A|HSPB8|NUPR1|WDR41|MTMR9|MTDH|TRIM6|SESN3|SNX30
GO Biological Processes	19	GO:0017157	regulation of exocytosis	19_GO:0051179 localization	7dOES vs. C 20%	-3.8	-5.4	3	5.6	30293	188	1167	22	1.9	0.4	2266|4218|4851|5170|5217|6810|6812|6813|7879|9146|9783|22987|23086|23332|29091|51760|55255|56848|64780|140730|201294|201475	FGG|RAB8A|NOTCH1|PDPK1|PFN2|STX4|STXBP1|STXBP2|RAB7A|HGS|RIMS3|SV2C|EXPH5|CLASP1|STXBP6|SYT17|WDR41|SPHK2|MICAL1|RIMS4|UNC13D|RAB12
GO Biological Processes	19	GO:1905897	regulation of response to endoplasmic reticulum stress	19_GO:0050896 response to stimulus	7dOES vs. C 20%	-3.8	-5.4	4.3	6.1	30293	84	1167	14	1.2	0.32	666|857|7376|9451|10162|10273|10488|10525|11315|26471|55829|84447|91304|282679	BOK|CAV1|NR1H2|EIF2AK3|LPCAT3|STUB1|CREB3|HYOU1|PARK7|NUPR1|SELENOS|SYVN1|TMEM259|AQP11
GO Biological Processes	19	GO:0046903	secretion	19_GO:0051179 localization	7dOES vs. C 20%	-3.8	-5.4	2.1	5.2	30293	529	1167	43	3.7	0.55	19|100|818|857|1113|2030|2266|3569|4218|4756|4763|4843|4851|5125|5866|6777|6810|6812|6813|8111|8322|9144|9474|9612|9783|9805|11315|22820|26286|51248|51760|55240|57835|59341|79158|79971|80331|84283|127262|140730|201294|201475|261729	ABCA1|ADA|CAMK2G|CAV1|CHGA|SLC29A1|FGG|IL6|RAB8A|NEO1|NF1|NOS2|NOTCH1|PCSK5|RAB3IL1|STAT5B|STX4|STXBP1|STXBP2|GPR68|FZD4|SYNGR2|ATG5|NCOR2|RIMS3|SCRN1|PARK7|COPG1|ARFGAP3|PDZD11|SYT17|STEAP3|SLC4A5|TRPV4|GNPTAB|WLS|DNAJC5|TMEM79|TPRG1L|RIMS4|UNC13D|RAB12|STEAP2
Reactome Gene Sets	6	R-HSA-1226099	Signaling by FGFR in disease		7dOES vs. C 5%	-3.8	-5.5	6.4	6.8	30293	63	754	10	1.3	0.42	2261|2264|2549|3265|5430|5434|6654|6777|9208|11160	FGFR3|FGFR4|GAB1|HRAS|POLR2A|POLR2E|SOS1|STAT5B|LRRFIP1|ERLIN2
GO Biological Processes	19	GO:0044283	small molecule biosynthetic process	19_GO:0008152 metabolic process	4dOES vs. C 5%	-3.8	-5.4	3	5.6	30293	463	506	23	4.5	0.93	47|216|231|2629|2744|2752|2821|3930|4023|4524|5091|5565|6307|6507|8560|9885|10560|11315|26031|54529|55163|55312|55331	ACLY|ALDH1A1|AKR1B1|GBA1|GLS|GLUL|GPI|LBR|LPL|MTHFR|PC|PRKAB2|MSMO1|SLC1A3|DEGS1|OSBPL2|SLC19A2|PARK7|OSBPL3|ASNSD1|PNPO|RFK|ACER3
GO Molecular Functions	21	GO:0015293	symporter activity		7dOES vs. C 20%	-3.8	-5.4	3.4	5.7	30293	147	1167	19	1.6	0.37	1497|2030|6505|6507|6526|6554|6558|9962|9990|23516|25800|26266|54407|57210|57835|64116|84879|121260|284111	CTNS|SLC29A1|SLC1A1|SLC1A3|SLC5A3|SLC10A1|SLC12A2|SLC23A2|SLC12A6|SLC39A14|SLC39A6|SLC13A4|SLC38A2|SLC45A4|SLC4A5|SLC39A8|MFSD2A|SLC15A4|SLC13A5
GO Cellular Components	20	GO:0005802	trans-Golgi network		7dOES vs. C 20%	-3.8	-5.5	2.7	5.5	30293	260	1167	27	2.3	0.44	636|666|1201|1211|1213|2629|2650|4218|4430|5007|5125|5587|6810|8674|9159|23033|26088|29911|51760|78992|79895|79971|80148|84283|93643|116985|339122	BICD1|BOK|CLN3|CLTA|CLTC|GBA1|GCNT1|RAB8A|MYO1B|OSBP|PCSK5|PRKD1|STX4|VAMP4|PCSK7|DOP1A|GGA1|HOOK2|SYT17|YIPF2|ATP8B4|WLS|SLC66A2|TMEM79|TJAP1|ARAP1|RAB43
Reactome Gene Sets	6	R-HSA-425393	Transport of inorganic cations/anions and amino acids/oligopeptides		7dOES vs. C 20%	-3.8	-5.4	3.8	5.9	30293	108	1167	16	1.4	0.34	1468|1497|1836|6505|6507|6522|6558|6717|9990|23428|54407|57835|80024|121260|123096|124935	SLC25A10|CTNS|SLC26A2|SLC1A1|SLC1A3|SLC4A2|SLC12A2|SRI|SLC12A6|SLC7A8|SLC38A2|SLC4A5|SLC8B1|SLC15A4|SLC25A29|SLC43A2
Reactome Gene Sets	6	R-HSA-381119	Unfolded Protein Response (UPR)		7dOES vs. C 20%	-3.8	-5.5	4.1	6.1	30293	95	1167	15	1.3	0.33	1051|1200|4802|5073|5611|8894|9451|9797|10106|10113|10488|10525|56005|64061|84447	CEBPB|TPP1|NFYC|PARN|DNAJC3|EIF2S2|EIF2AK3|TATDN2|CTDSP2|PREB|CREB3|HYOU1|MYDGF|TSPYL2|SYVN1
WikiPathways	27	WP5380	5q35 copy number variation		7dOES vs. C 20%	-3.7	-5.3	3.7	5.8	30293	111	1167	16	1.4	0.34	1337|1350|2264|2549|2770|3092|6654|7169|10960|22838|23135|29086|54732|57104|79184|375484	COX6A1|COX7C|FGFR4|GAB1|GNAI1|HIP1|SOS1|TPM2|LMAN2|RNF44|KDM6B|BABAM1|TMED9|PNPLA2|BRCC3|SIMC1
GO Biological Processes	19	GO:0030029	actin filament-based process	19_GO:0009987 cellular process	4dOES vs. C 5%	-3.7	-5.2	2.6	5.3	30293	612	506	27	5.3	1	58|1201|1266|1809|4690|5217|5357|5592|9922|10459|10580|11344|23221|23327|29984|30011|51474|51763|55740|55971|59341|64780|79816|80179|116986|128239|134549	ACTA1|CLN3|CNN3|DPYSL3|NCK1|PFN2|PLS1|PRKG1|IQSEC1|MAD2L2|SORBS1|TWF2|RHOBTB2|NEDD4L|RHOD|SH3KBP1|LIMA1|INPP5K|ENAH|BAIAP2L1|TRPV4|MICAL1|TLE6|MYO19|AGAP2|IQGAP3|SHROOM1
GO Biological Processes	19	GO:0030029	actin filament-based process	19_GO:0009987 cellular process	7dOES vs. C 5%	-3.7	-5.3	2.3	5.2	30293	612	754	35	4.6	0.77	998|1201|1266|1365|1809|2013|2241|5217|5357|5358|5592|5629|6840|7169|7273|9922|10395|10459|10580|10634|11215|11344|23221|29127|29984|51763|55740|55971|59341|80179|84687|116985|116986|128239|134549	CDC42|CLN3|CNN3|CLDN3|DPYSL3|EMP2|FER|PFN2|PLS1|PLS3|PRKG1|PROX1|SVIL|TPM2|TTN|IQSEC1|DLC1|MAD2L2|SORBS1|GAS2L1|AKAP11|TWF2|RHOBTB2|RACGAP1|RHOD|INPP5K|ENAH|BAIAP2L1|TRPV4|MYO19|PPP1R9B|ARAP1|AGAP2|IQGAP3|SHROOM1
GO Biological Processes	19	GO:0009060	aerobic respiration	19_GO:0008152 metabolic process	7dOES vs. C 20%	-3.7	-5.3	3.2	5.6	30293	163	1167	20	1.7	0.38	48|513|847|1337|1350|1355|1537|3419|4696|4700|4702|4705|4726|5162|6390|10632|10975|113115|126328|400916	ACO1|ATP5F1D|CAT|COX6A1|COX7C|COX15|CYC1|IDH3A|NDUFA3|NDUFA6|NDUFA8|NDUFA10|NDUFS6|PDHB|SDHB|ATP5MG|UQCR11|MTFR2|NDUFA11|CHCHD10
GO Biological Processes	19	GO:0060249	anatomical structure homeostasis	19_GO:0042592 homeostatic process	4dOES vs. C 5%	-3.7	-5.3	4.1	6	30293	219	506	15	3	0.75	216|1490|2355|3569|4155|6505|7422|9153|25861|51599|56172|56667|79705|84879|145226	ALDH1A1|CCN2|FOSL2|IL6|MBP|SLC1A1|VEGFA|SLC28A2|WHRN|LSR|ANKH|MUC13|LRRK1|MFSD2A|RDH12
GO Cellular Components	20	GO:0043296	apical junction complex		7dOES vs. C 20%	-3.7	-5.3	3.3	5.6	30293	150	1167	19	1.6	0.37	1366|1500|3801|5376|5590|5912|9074|9218|10580|51599|79629|83481|92140|92359|93643|134549|150084|317762|100506658	CLDN7|CTNND1|KIFC3|PMP22|PRKCZ|RAP2B|CLDN6|VAPA|SORBS1|LSR|OCEL1|EPPK1|MTDH|CRB3|TJAP1|SHROOM1|IGSF5|CCDC85C|OCLN
GO Cellular Components	20	GO:0016324	apical plasma membrane		4dOES vs. C 5%	-3.7	-5.3	3.1	5.6	30293	402	506	21	4.2	0.89	960|1803|5174|5420|6505|6526|7379|9058|9154|9962|23428|25800|56302|56667|59341|64284|79981|92140|133308|134549|150084	CD44|DPP4|PDZK1|PODXL|SLC1A1|SLC5A3|UPK2|SLC13A2|SLC28A1|SLC23A2|SLC7A8|SLC39A6|TRPV5|MUC13|TRPV4|RAB17|FRMD1|MTDH|SLC9B2|SHROOM1|IGSF5
KEGG Pathway	24	hsa01230	Biosynthesis of amino acids		7dOES vs. C 20%	-3.7	-5.3	4.5	6.1	30293	75	1167	13	1.1	0.31	48|384|445|2023|2752|3419|4548|5091|5211|5832|6470|8277|84706	ACO1|ARG2|ASS1|ENO1|GLUL|IDH3A|MTR|PC|PFKL|ALDH18A1|SHMT1|TKTL1|GPT2
GO Biological Processes	19	GO:0046942	carboxylic acid transport	19_GO:0051179 localization	4dOES vs. C 5%	-3.7	-5.4	3.5	5.8	30293	304	506	18	3.6	0.82	1201|1497|2170|4041|6505|6507|6545|6554|8714|9058|9962|10560|23428|29015|55144|84879|121260|124565	CLN3|CTNS|FABP3|LRP5|SLC1A1|SLC1A3|SLC7A4|SLC10A1|ABCC3|SLC13A2|SLC23A2|SLC19A2|SLC7A8|SLC43A3|LRRC8D|MFSD2A|SLC15A4|SLC38A10
GO Biological Processes	19	GO:0034599	cellular response to oxidative stress	19_GO:0050896 response to stimulus	7dOES vs. C 20%	-3.7	-5.3	2.8	5.4	30293	221	1167	24	2.1	0.42	207|847|1728|2876|3066|3569|4193|4217|4363|5052|5311|5580|5587|6505|6810|7168|9361|10494|10550|11315|23135|29957|55829|81502	AKT1|CAT|NQO1|GPX1|HDAC2|IL6|MDM2|MAP3K5|ABCC1|PRDX1|PKD2|PRKCD|PRKD1|SLC1A1|STX4|TPM1|LONP1|STK25|ARL6IP5|PARK7|KDM6B|SLC25A24|SELENOS|HM13
GO Biological Processes	19	GO:0008203	cholesterol metabolic process	19_GO:0008152 metabolic process	4dOES vs. C 5%	-3.7	-5.3	5.6	6.5	30293	118	506	11	2.2	0.65	47|847|2629|3930|3949|4041|6307|6713|11160|51474|55911	ACLY|CAT|GBA1|LBR|LDLR|LRP5|MSMO1|SQLE|ERLIN2|LIMA1|APOBR
GO Biological Processes	19	GO:0010256	endomembrane system organization	19_GO:0009987 cellular process	7dOES vs. C 5%	-3.7	-5.3	2.4	5.3	30293	555	754	33	4.4	0.75	207|535|998|1201|1385|2013|3267|3998|4218|5587|6609|6647|6836|7905|8943|9144|9697|9820|9885|9919|10328|23399|29763|29927|51534|55971|57679|79895|81037|81488|84343|93099|282679	AKT1|ATP6V0A1|CDC42|CLN3|CREB1|EMP2|AGFG1|LMAN1|RAB8A|PRKD1|SMPD1|SOD1|SURF4|REEP5|AP3D1|SYNGR2|TRAM2|CUL7|OSBPL2|SEC16A|EMC8|CTDNEP1|PACSIN3|SEC61A1|VTA1|BAIAP2L1|ALS2|ATP8B4|CLPTM1L|POLR2M|HPS3|DMKN|AQP11
GO Cellular Components	20	GO:0005788	endoplasmic reticulum lumen		7dOES vs. C 20%	-3.7	-5.3	2.5	5.3	30293	313	1167	30	2.6	0.46	871|1075|1277|1291|1308|1605|2266|3486|3569|4043|5034|5611|7057|10525|10956|11098|11167|23193|23753|51280|54507|55741|56005|57104|57719|60681|64856|81619|85301|89780	SERPINH1|CTSC|COL1A1|COL6A1|COL17A1|DAG1|FGG|IGFBP3|IL6|LRPAP1|P4HB|DNAJC3|THBS1|HYOU1|OS9|PRSS23|FSTL1|GANAB|SDF2L1|GOLM1|ADAMTSL4|EDEM2|MYDGF|PNPLA2|ANO8|FKBP10|VWA1|TSPAN14|COL27A1|WNT3A
GO Molecular Functions	21	GO:0016788	hydrolase activity, acting on ester bonds		7dOES vs. C 20%	-3.7	-5.4	1.9	5	30293	749	1167	55	4.7	0.62	818|2053|2237|3423|3631|3932|4023|5073|5146|5331|5499|5747|5802|5825|6609|7803|8226|8930|9651|9797|9896|10106|10449|10924|11057|11343|22909|23659|25996|27044|27301|28990|51400|51559|55124|55959|57104|57460|58497|60314|64759|64789|79002|80821|81544|84867|84959|93210|113026|115752|140838|152926|192111|283871|285193	CAMK2G|EPHX2|FEN1|IDS|INPP4A|LCK|LPL|PARN|PDE6C|PLCB3|PPP1CA|PTK2|PTPRS|ABCD3|SMPD1|PTP4A1|PUDP|MBD4|PLCH2|TATDN2|FIG4|CTDSP2|ACAA2|SMPDL3A|ABHD2|MGLL|FAN1|PLA2G15|REXO2|SND1|APEX2|ASTE1|PPME1|NT5DC3|PIWIL2|SULF2|PNPLA2|PPM1H|PRUNE1|MYG1|TNS3|EXO5|TRIR|DDHD1|GDPD5|PTPN5|UBASH3B|PGAP3|PLCD3|DIS3L|NANP|PPM1K|PGAM5|PGP|DUSP28
WikiPathways	27	WP4856	Intracellular trafficking proteins involved in CMT neuropathy		7dOES vs. C 20%	-3.7	-5.3	7.7	7	30293	27	1167	8	0.69	0.24	1785|4747|5376|5867|7879|9516|9896|26353	DNM2|NEFL|PMP22|RAB4A|RAB7A|LITAF|FIG4|HSPB8
GO Biological Processes	19	GO:0010876	lipid localization	19_GO:0051179 localization	7dOES vs. C 5%	-3.7	-5.4	2.7	5.5	30293	382	754	26	3.4	0.66	1201|3949|3988|4363|4843|5243|5825|5826|6554|6713|6777|8322|8694|8714|9429|9885|10809|23130|25921|26020|26031|57104|79895|80148|81037|84879	CLN3|LDLR|LIPA|ABCC1|NOS2|ABCB1|ABCD3|ABCD4|SLC10A1|SQLE|STAT5B|FZD4|DGAT1|ABCC3|ABCG2|OSBPL2|STARD10|ATG2A|ZDHHC5|LRP10|OSBPL3|PNPLA2|ATP8B4|SLC66A2|CLPTM1L|MFSD2A
GO Biological Processes	19	GO:0051668	localization within membrane	19_GO:0051179 localization	7dOES vs. C 5%	-3.7	-5.3	2.4	5.3	30293	557	754	33	4.4	0.75	286|1201|2013|3683|4218|5174|6505|6746|6812|8087|8943|9135|9697|9919|10266|10328|22883|23759|25921|26517|26521|29927|51375|51763|54206|54543|55625|55690|57182|64284|261729|282679|100133941	ANK1|CLN3|EMP2|ITGAL|RAB8A|PDZK1|SLC1A1|SSR2|STXBP1|FXR1|AP3D1|RABEP1|TRAM2|SEC16A|RAMP2|EMC8|CLSTN1|PPIL2|ZDHHC5|TIMM13|TIMM8B|SEC61A1|SNX7|INPP5K|ERRFI1|TOMM7|ZDHHC7|PACS1|ANKRD50|RAB17|STEAP2|AQP11|CD24
GO Biological Processes	19	GO:0032787	monocarboxylic acid metabolic process	19_GO:0008152 metabolic process	7dOES vs. C 20%	-3.7	-5.3	2.1	5.1	30293	516	1167	42	3.6	0.55	128|239|669|1666|2023|2182|2628|2678|2821|2876|3423|3939|4023|5007|5091|5162|5211|5226|5565|5825|5826|6307|6507|9380|9536|9885|10449|10999|11057|11315|11343|23659|26031|29785|51084|54578|54658|60481|64834|84532|160428|197322	ADH5|ALOX12|BPGM|DECR1|ENO1|ACSL4|GATM|GGT1|GPI|GPX1|IDS|LDHA|LPL|OSBP|PC|PDHB|PFKL|PGD|PRKAB2|ABCD3|ABCD4|MSMO1|SLC1A3|GRHPR|PTGES|OSBPL2|ACAA2|SLC27A4|ABHD2|PARK7|MGLL|PLA2G15|OSBPL3|CYP2S1|CRYL1|UGT1A6|UGT1A1|ELOVL5|ELOVL1|ACSS1|ALDH1L2|ACSF3
GO Biological Processes	19	GO:0001933	negative regulation of protein phosphorylation	19_GO:0048519 negative regulation of biological process	4dOES vs. C 20%	-3.7	-5.3	3.5	5.8	30293	297	523	18	3.4	0.8	409|2629|3486|4041|5580|5611|5663|6609|7249|7453|10106|11315|25998|51085|51637|81848|84959|100506658	ARRB2|GBA1|IGFBP3|LRP5|PRKCD|DNAJC3|PSEN1|SMPD1|TSC2|WARS1|CTDSP2|PARK7|IBTK|MLXIPL|RTRAF|SPRY4|UBASH3B|OCLN
Reactome Gene Sets	6	R-HSA-6798695	Neutrophil degranulation		7dOES vs. C 5%	-3.7	-5.3	2.5	5.3	30293	480	754	30	4	0.71	47|317|535|823|847|960|1075|1727|2821|3303|3417|3683|4069|5328|5476|5611|5836|6402|6836|8694|8904|9725|23218|23526|25798|57126|79895|80331|121260|201294	ACLY|APAF1|ATP6V0A1|CAPN1|CAT|CD44|CTSC|CYB5R3|GPI|HSPA1A|IDH1|ITGAL|LYZ|PLAU|CTSA|DNAJC3|PYGL|SELL|SURF4|DGAT1|CPNE1|TMEM63A|NBEAL2|ARHGAP45|BRI3|CD177|ATP8B4|DNAJC5|SLC15A4|UNC13D
GO Biological Processes	19	GO:0015849	organic acid transport	19_GO:0051179 localization	4dOES vs. C 5%	-3.7	-5.3	3.5	5.8	30293	305	506	18	3.6	0.82	1201|1497|2170|4041|6505|6507|6545|6554|8714|9058|9962|10560|23428|29015|55144|84879|121260|124565	CLN3|CTNS|FABP3|LRP5|SLC1A1|SLC1A3|SLC7A4|SLC10A1|ABCC3|SLC13A2|SLC23A2|SLC19A2|SLC7A8|SLC43A3|LRRC8D|MFSD2A|SLC15A4|SLC38A10
GO Molecular Functions	21	GO:0042578	phosphoric ester hydrolase activity		7dOES vs. C 5%	-3.7	-5.3	2.8	5.4	30293	361	754	25	3.3	0.65	818|3631|3932|5331|5499|5723|5802|5803|6609|7803|8226|9651|10924|11153|23399|27143|51763|64759|64943|84513|84959|92235|92579|113026|192111	CAMK2G|INPP4A|LCK|PLCB3|PPP1CA|PSPH|PTPRS|PTPRZ1|SMPD1|PTP4A1|PUDP|PLCH2|SMPDL3A|FICD|CTDNEP1|PALD1|INPP5K|TNS3|NT5DC2|PLPP5|UBASH3B|STYXL2|G6PC3|PLCD3|PGAM5
GO Biological Processes	19	GO:0007009	plasma membrane organization	19_GO:0009987 cellular process	7dOES vs. C 20%	-3.7	-5.3	3.3	5.6	30293	150	1167	19	1.6	0.37	207|857|1201|2013|5339|6609|6711|6810|9885|29763|30846|51510|53947|55909|57047|81037|116238|196527|257364	AKT1|CAV1|CLN3|EMP2|PLEC|SMPD1|SPTBN1|STX4|OSBPL2|PACSIN3|EHD2|CHMP5|A4GALT|BIN3|PLSCR2|CLPTM1L|TLCD1|ANO6|SNX33
GO Biological Processes	19	GO:0038089	positive regulation of cell migration by vascular endothelial growth factor signaling pathway	19_GO:0040011 locomotion	4dOES vs. C 5%	-3.7	-5.3	30	11	30293	8	506	4	0.79	0.39	2549|3315|5587|7422	GAB1|HSPB1|PRKD1|VEGFA
GO Biological Processes	19	GO:1900106	positive regulation of hyaluranon cable assembly	19_GO:0048518 positive regulation of biological process	4dOES vs. C 20%	-3.7	-5.3	58	13	30293	3	523	3	0.57	0.33	655|3038|3373	BMP7|HAS3|HYAL1
GO Molecular Functions	21	GO:0046982	protein heterodimerization activity		7dOES vs. C 20%	-3.7	-5.3	2.4	5.3	30293	344	1167	32	2.7	0.48	654|666|857|3092|4802|5034|5597|6643|6654|6717|6827|6879|6945|7168|7169|7846|8322|8326|8337|9217|9218|23428|54937|55714|55766|57148|64240|80152|114049|121504|374986|723790	BMP6|BOK|CAV1|HIP1|NFYC|P4HB|MAPK6|SNX2|SOS1|SRI|SUPT4H1|TAF7|MLX|TPM1|TPM2|TUBA1A|FZD4|FZD9|H2AC18|VAPB|VAPA|SLC7A8|SOHLH2|TENM3|H2AJ|RALGAPB|ABCG5|CENPT|BUD23|H4C16|MIGA1|H2AC19
GO Biological Processes	19	GO:0010632	regulation of epithelial cell migration	19_GO:0040011 locomotion	7dOES vs. C 20%	-3.7	-5.3	2.5	5.3	30293	298	1167	29	2.5	0.46	207|958|1793|1839|2013|2260|2752|2821|3162|3373|4763|4851|5170|5217|5587|5629|5641|5747|7048|7057|9448|9564|9922|10769|23332|27086|27286|83481|152007	AKT1|CD40|DOCK1|HBEGF|EMP2|FGFR1|GLUL|GPI|HMOX1|HYAL1|NF1|NOTCH1|PDPK1|PFN2|PRKD1|PROX1|LGMN|PTK2|TGFBR2|THBS1|MAP4K4|BCAR1|IQSEC1|PLK2|CLASP1|FOXP1|SRPX2|EPPK1|GLIPR2
GO Biological Processes	19	GO:1900104	regulation of hyaluranon cable assembly	19_GO:0050789 regulation of biological process	4dOES vs. C 20%	-3.7	-5.3	58	13	30293	3	523	3	0.57	0.33	655|3038|3373	BMP7|HAS3|HYAL1
GO Biological Processes	19	GO:0046890	regulation of lipid biosynthetic process	19_GO:0008152 metabolic process	7dOES vs. C 5%	-3.7	-5.3	3.7	5.8	30293	187	754	17	2.3	0.54	207|1385|2264|3417|3949|5592|5629|6647|10580|11160|23399|51141|57521|60481|84879|85414|221395	AKT1|CREB1|FGFR4|IDH1|LDLR|PRKG1|PROX1|SOD1|SORBS1|ERLIN2|CTDNEP1|INSIG2|RPTOR|ELOVL5|MFSD2A|SLC45A3|ADGRF5
GO Biological Processes	19	GO:1904375	regulation of protein localization to cell periphery	19_GO:0051179 localization	7dOES vs. C 20%	-3.7	-5.2	3.4	5.7	30293	137	1167	18	1.5	0.36	207|1201|1213|1605|2770|3265|5170|5357|5590|6711|6810|10580|25921|26060|27237|55625|84687|89780	AKT1|CLN3|CLTC|DAG1|GNAI1|HRAS|PDPK1|PLS1|PRKCZ|SPTBN1|STX4|SORBS1|ZDHHC5|APPL1|ARHGEF16|ZDHHC7|PPP1R9B|WNT3A
GO Biological Processes	19	GO:0009991	response to extracellular stimulus	19_GO:0050896 response to stimulus	4dOES vs. C 5%	-3.7	-5.3	2.8	5.4	30293	505	506	24	4.7	0.94	58|847|958|1788|2629|2752|2876|3949|4023|4524|5292|5565|5587|5899|6554|7037|7484|54658|55198|59341|64121|84879|143686|168620	ACTA1|CAT|CD40|DNMT3A|GBA1|GLUL|GPX1|LDLR|LPL|MTHFR|PIM1|PRKAB2|PRKD1|RALB|SLC10A1|TFRC|WNT9B|UGT1A1|APPL2|TRPV4|RRAGC|MFSD2A|SESN3|BHLHA15
GO Biological Processes	19	GO:0006979	response to oxidative stress	19_GO:0050896 response to stimulus	7dOES vs. C 5%	-3.7	-5.3	2.8	5.4	30293	363	754	25	3.3	0.65	207|695|847|1728|2241|2876|2877|2878|3162|3303|3417|3569|4193|4363|5052|5587|6505|6647|7837|9962|11315|29920|57679|59338|81502	AKT1|BTK|CAT|NQO1|FER|GPX1|GPX2|GPX3|HMOX1|HSPA1A|IDH1|IL6|MDM2|ABCC1|PRDX1|PRKD1|SLC1A1|SOD1|PXDN|SLC23A2|PARK7|PYCR2|ALS2|PLEKHA1|HM13
GO Biological Processes	19	GO:0032940	secretion by cell	19_GO:0051179 localization	7dOES vs. C 20%	-3.7	-5.3	2.3	5.2	30293	412	1167	36	3.1	0.51	19|818|1113|2266|3569|4218|4756|4763|4843|4851|5125|5866|6810|6812|6813|8111|8322|9144|9783|9805|11315|22820|26286|51248|51760|55240|59341|79158|79971|80331|84283|127262|140730|201294|201475|261729	ABCA1|CAMK2G|CHGA|FGG|IL6|RAB8A|NEO1|NF1|NOS2|NOTCH1|PCSK5|RAB3IL1|STX4|STXBP1|STXBP2|GPR68|FZD4|SYNGR2|RIMS3|SCRN1|PARK7|COPG1|ARFGAP3|PDZD11|SYT17|STEAP3|TRPV4|GNPTAB|WLS|DNAJC5|TMEM79|TPRG1L|RIMS4|UNC13D|RAB12|STEAP2
Reactome Gene Sets	6	R-HSA-9006931	Signaling by Nuclear Receptors		7dOES vs. C 20%	-3.7	-5.3	2.5	5.3	30293	298	1167	29	2.5	0.46	19|207|857|1839|2099|2770|3065|3265|5162|5170|5430|5590|5747|5915|7090|7376|8202|8312|8337|9612|10123|23028|23030|54331|55625|55766|64240|121504|723790	ABCA1|AKT1|CAV1|HBEGF|ESR1|GNAI1|HDAC1|HRAS|PDHB|PDPK1|POLR2A|PRKCZ|PTK2|RARB|TLE3|NR1H2|NCOA3|AXIN1|H2AC18|NCOR2|ARL4C|KDM1A|KDM4B|GNG2|ZDHHC7|H2AJ|ABCG5|H4C16|H2AC19
GO Molecular Functions	21	GO:0031267	small GTPase binding		7dOES vs. C 20%	-3.7	-5.3	2.6	5.3	30293	281	1167	28	2.4	0.45	19|636|857|1613|1793|1794|2664|4218|7249|7879|9735|9783|10938|11135|23032|23086|26088|26985|27237|55654|56848|57679|64780|78992|79890|128239|140730|201294	ABCA1|BICD1|CAV1|DAPK3|DOCK1|DOCK2|GDI1|RAB8A|TSC2|RAB7A|KNTC1|RIMS3|EHD1|CDC42EP1|USP33|EXPH5|GGA1|AP3M1|ARHGEF16|TMEM127|SPHK2|ALS2|MICAL1|YIPF2|RIN3|IQGAP3|RIMS4|UNC13D
Reactome Gene Sets	6	R-HSA-428157	Sphingolipid metabolism		4dOES vs. C 20%	-3.7	-5.3	6.2	6.7	30293	93	523	10	1.9	0.6	2629|5007|5476|6609|8560|9218|10558|29956|55331|57488	GBA1|OSBP|CTSA|SMPD1|DEGS1|VAPA|SPTLC1|CERS2|ACER3|ESYT2
GO Biological Processes	19	GO:0016125	sterol metabolic process	19_GO:0008152 metabolic process	7dOES vs. C 5%	-3.7	-5.2	4.3	6	30293	132	754	14	1.9	0.49	47|847|1727|3949|3988|4041|6307|6609|6713|11160|11161|50814|51141|54206	ACLY|CAT|CYB5R3|LDLR|LIPA|LRP5|MSMO1|SMPD1|SQLE|ERLIN2|ERG28|NSDHL|INSIG2|ERRFI1
GO Biological Processes	19	GO:0023021	termination of signal transduction	19_GO:0048519 negative regulation of biological process	4dOES vs. C 20%	-3.7	-5.3	58	13	30293	3	523	3	0.57	0.33	2629|5580|6609	GBA1|PRKCD|SMPD1
Reactome Gene Sets	6	R-HSA-1428517	The citric acid (TCA) cycle and respiratory electron transport		7dOES vs. C 20%	-3.7	-5.3	3.1	5.5	30293	178	1167	21	1.8	0.39	513|682|1337|1350|1537|2739|3419|3939|4696|4700|4702|4705|4726|5162|6390|10632|10975|25915|51660|91942|126328	ATP5F1D|BSG|COX6A1|COX7C|CYC1|GLO1|IDH3A|LDHA|NDUFA3|NDUFA6|NDUFA8|NDUFA10|NDUFS6|PDHB|SDHB|ATP5MG|UQCR11|NDUFAF3|MPC1|NDUFAF2|NDUFA11
GO Biological Processes	19	GO:0001894	tissue homeostasis	19_GO:0042592 homeostatic process	4dOES vs. C 5%	-3.7	-5.3	4.1	6	30293	219	506	15	3	0.75	216|1490|2355|3569|4155|6505|7422|9153|25861|51599|56172|56667|79705|84879|145226	ALDH1A1|CCN2|FOSL2|IL6|MBP|SLC1A1|VEGFA|SLC28A2|WHRN|LSR|ANKH|MUC13|LRRK1|MFSD2A|RDH12
GO Biological Processes	19	GO:0000041	transition metal ion transport	19_GO:0051179 localization	7dOES vs. C 20%	-3.7	-5.3	4	6	30293	97	1167	15	1.3	0.33	1213|1785|6505|7037|7922|8943|23516|25800|27173|29986|55240|57192|64116|79901|261729	CLTC|DNM2|SLC1A1|TFRC|SLC39A7|AP3D1|SLC39A14|SLC39A6|SLC39A1|SLC39A2|STEAP3|MCOLN1|SLC39A8|CYBRD1|STEAP2
GO Biological Processes	19	GO:0003018	vascular process in circulatory system	19_GO:0032501 multicellular organismal process	4dOES vs. C 5%	-3.7	-5.3	3.7	5.9	30293	275	506	17	3.4	0.8	152|489|2266|2876|5029|5592|6505|6507|6526|7037|7422|8714|9153|10266|23428|59341|84879	ADRA2C|ATP2A3|FGG|GPX1|P2RY2|PRKG1|SLC1A1|SLC1A3|SLC5A3|TFRC|VEGFA|ABCC3|SLC28A2|RAMP2|SLC7A8|TRPV4|MFSD2A
GO Biological Processes	19	GO:0019058	viral life cycle	19_GO:0016032 viral process	7dOES vs. C 20%	-3.7	-5.3	3.1	5.5	30293	178	1167	21	1.8	0.39	156|682|857|1605|1948|3383|3693|3949|5091|5125|6554|6609|7037|7879|8692|9074|9218|9474|51510|79581|339122	GRK2|BSG|CAV1|DAG1|EFNB2|ICAM1|ITGB5|LDLR|PC|PCSK5|SLC10A1|SMPD1|TFRC|RAB7A|HYAL2|CLDN6|VAPA|ATG5|CHMP5|SLC52A2|RAB43
GO Biological Processes	19	GO:0051017	actin filament bundle assembly	19_GO:0009987 cellular process	4dOES vs. C 5%	-3.6	-5.2	8.1	7.1	30293	59	506	8	1.6	0.55	1809|5357|10580|29984|51474|55971|64780|134549	DPYSL3|PLS1|SORBS1|RHOD|LIMA1|BAIAP2L1|MICAL1|SHROOM1
GO Cellular Components	20	GO:0098858	actin-based cell projection		4dOES vs. C 5%	-3.6	-5.2	4	5.9	30293	225	506	15	3	0.75	58|960|3655|5174|5357|5420|10809|11344|23428|25861|26031|55740|59341|64787|286262	ACTA1|CD44|ITGA6|PDZK1|PLS1|PODXL|STARD10|TWF2|SLC7A8|WHRN|OSBPL3|ENAH|TRPV4|EPS8L2|TPRN
GO Molecular Functions	21	GO:0016746	acyltransferase activity		7dOES vs. C 5%	-3.6	-5.1	2.1	5	30293	729	754	39	5.2	0.81	47|998|2752|4193|6303|7324|7328|8694|9867|9903|10475|10554|22838|23338|23608|23659|23759|25921|26118|26260|29956|51564|55182|55625|57104|57520|60481|64777|64834|65264|79654|81786|84231|84447|92912|112483|130507|150763|153769	ACLY|CDC42|GLUL|MDM2|SAT1|UBE2E1|UBE2H|DGAT1|PJA2|KLHL21|TRIM38|AGPAT1|RNF44|JADE2|MKRN1|PLA2G15|PPIL2|ZDHHC5|WSB1|FBXO25|CERS2|HDAC7|RNF220|ZDHHC7|PNPLA2|HECW2|ELOVL5|RMND5B|ELOVL1|UBE2Z|HECTD3|TRIM7|TRAF7|SYVN1|UBE2Q2|SAT2|UBR3|GPAT2|SH3RF2
WikiPathways	27	WP2059	Alzheimer 39 s disease and miRNA effects		7dOES vs. C 20%	-3.6	-5.2	2.6	5.3	30293	268	1167	27	2.3	0.44	207|292|322|489|823|841|3265|3569|3709|3800|4023|4041|4217|4843|5331|7277|7419|7846|8312|8326|9451|10381|23130|55851|89780|89953|112714	AKT1|SLC25A5|APBB1|ATP2A3|CAPN1|CASP8|HRAS|IL6|ITPR2|KIF5C|LPL|LRP5|MAP3K5|NOS2|PLCB3|TUBA4A|VDAC3|TUBA1A|AXIN1|FZD9|EIF2AK3|TUBB3|ATG2A|PSENEN|WNT3A|KLC4|TUBA3E
KEGG Pathway	24	hsa05100	Bacterial invasion of epithelial cells		7dOES vs. C 20%	-3.6	-5.1	4.4	5.9	30293	77	1167	13	1.1	0.31	857|1211|1213|1399|1785|1793|2549|5747|7414|9564|10459|57180|81873	CAV1|CLTA|CLTC|CRKL|DNM2|DOCK1|GAB1|PTK2|VCL|BCAR1|MAD2L2|ACTR3B|ARPC5L
GO Biological Processes	19	GO:1905039	carboxylic acid transmembrane transport	19_GO:0051179 localization	4dOES vs. C 20%	-3.6	-5.2	4.9	6.2	30293	142	523	12	2.3	0.65	788|4036|4363|5663|5826|6505|6507|51660|54407|55144|121260|284111	SLC25A20|LRP2|ABCC1|PSEN1|ABCD4|SLC1A1|SLC1A3|MPC1|SLC38A2|LRRC8D|SLC15A4|SLC13A5
GO Biological Processes	19	GO:0044270	cellular nitrogen compound catabolic process	19_GO:0008152 metabolic process	7dOES vs. C 5%	-3.6	-5.2	2.7	5.3	30293	368	754	25	3.3	0.65	644|1763|2237|2821|3099|3162|3303|3988|4292|4363|6050|7378|9811|10924|23053|23381|23517|27044|54658|79002|115752|170685|255967|389421|550643	BLVRA|DNA2|FEN1|GPI|HK2|HMOX1|HSPA1A|LIPA|MLH1|ABCC1|RNH1|UPP1|CTIF|SMPDL3A|ZSWIM8|SMG5|MTREX|SND1|UGT1A1|TRIR|DIS3L|NUDT10|PAN3|LIN28B|NBDY
Reactome Gene Sets	6	R-HSA-2894862	Constitutive Signaling by NOTCH1 HD+PEST Domain Mutants		4dOES vs. C 20%	-3.6	-5.2	8	7.1	30293	58	523	8	1.5	0.54	182|3065|3280|4851|5663|10013|10014|55851	JAG1|HDAC1|HES1|NOTCH1|PSEN1|HDAC6|HDAC5|PSENEN
Reactome Gene Sets	6	R-HSA-2644606	Constitutive Signaling by NOTCH1 PEST Domain Mutants		4dOES vs. C 20%	-3.6	-5.2	8	7.1	30293	58	523	8	1.5	0.54	182|3065|3280|4851|5663|10013|10014|55851	JAG1|HDAC1|HES1|NOTCH1|PSEN1|HDAC6|HDAC5|PSENEN
GO Cellular Components	20	GO:0031901	early endosome membrane		7dOES vs. C 20%	-3.6	-5.2	2.9	5.4	30293	195	1167	22	1.9	0.4	666|857|1201|3631|5867|6505|6643|9135|9146|9516|9896|10043|10938|23200|23516|26060|26088|29886|79971|89780|121260|401548	BOK|CAV1|CLN3|INPP4A|RAB4A|SLC1A1|SNX2|RABEP1|HGS|LITAF|FIG4|TOM1|EHD1|ATP11B|SLC39A14|APPL1|GGA1|SNX8|WLS|WNT3A|SLC15A4|SNX30
GO Cellular Components	20	GO:0010008	endosome membrane		4dOES vs. C 20%	-3.6	-5.1	2.7	5.3	30293	567	523	26	5	0.95	523|533|1211|1213|1318|3482|3949|4218|5663|5912|6505|8766|8943|9516|9528|23516|26060|29919|29965|55737|55851|57192|66000|79971|84168|121260	ATP6V1A|ATP6V0B|CLTA|CLTC|SLC31A2|IGF2R|LDLR|RAB8A|PSEN1|RAP2B|SLC1A1|RAB11A|AP3D1|LITAF|TMEM59|SLC39A14|APPL1|RMC1|CDIP1|VPS35|PSENEN|MCOLN1|TMEM108|WLS|ANTXR1|SLC15A4
WikiPathways	27	WP5333	Enterocyte cholesterol metabolism		7dOES vs. C 20%	-3.6	-5.2	6.5	6.6	30293	36	1167	9	0.77	0.26	19|1718|3930|3949|4245|6307|10999|50814|64240	ABCA1|DHCR24|LBR|LDLR|MGAT1|MSMO1|SLC27A4|NSDHL|ABCG5
GO Biological Processes	19	GO:0030855	epithelial cell differentiation	19_GO:0032502 developmental process	7dOES vs. C 20%	-3.6	-5.2	2	5	30293	630	1167	48	4.1	0.58	182|207|654|857|1051|1200|2099|2260|2876|2889|3065|3066|3383|3868|4851|4853|5170|5339|5357|5420|5629|5802|5915|8322|8643|8837|10427|11167|23086|23135|25861|25932|26051|28999|29986|51343|54472|54507|54538|55625|57835|84283|85301|144501|168620|168850|286262|338785	JAG1|AKT1|BMP6|CAV1|CEBPB|TPP1|ESR1|FGFR1|GPX1|RAPGEF1|HDAC1|HDAC2|ICAM1|KRT16|NOTCH1|NOTCH2|PDPK1|PLEC|PLS1|PODXL|PROX1|PTPRS|RARB|FZD4|PTCH2|CFLAR|SEC24B|FSTL1|EXPH5|KDM6B|WHRN|CLIC4|PPP1R16B|KLF15|SLC39A2|FZR1|TOLLIP|ADAMTSL4|ROBO4|ZDHHC7|SLC4A5|TMEM79|COL27A1|KRT80|BHLHA15|ZNF800|TPRN|KRT79
GO Biological Processes	19	GO:0060856	establishment of blood-brain barrier	19_GO:0032502 developmental process	7dOES vs. C 5%	-3.6	-5.2	17	8.7	30293	12	754	5	0.66	0.3	1365|4041|8322|51599|84879	CLDN3|LRP5|FZD4|LSR|MFSD2A
KEGG Pathway	24	hsa04216	Ferroptosis		7dOES vs. C 5%	-3.6	-5.2	7.8	7	30293	41	754	8	1.1	0.37	2182|3162|6303|6520|7037|7419|23516|112483	ACSL4|HMOX1|SAT1|SLC3A2|TFRC|VDAC3|SLC39A14|SAT2
WikiPathways	27	WP176	Folate metabolism		7dOES vs. C 5%	-3.6	-5.1	5.8	6.4	30293	69	754	10	1.3	0.42	847|2266|2876|2877|2878|3383|3569|3949|4524|6647	CAT|FGG|GPX1|GPX2|GPX3|ICAM1|IL6|LDLR|MTHFR|SOD1
GO Biological Processes	19	GO:0060322	head development	19_GO:0032502 developmental process	7dOES vs. C 20%	-3.6	-5.2	1.9	4.9	30293	777	1167	56	4.8	0.63	1203|1277|1399|1497|2049|2260|2629|3065|3283|3400|4036|4129|4747|4763|4851|4897|5629|5802|5915|6505|6654|7048|7484|7846|8312|8322|9612|9928|10395|10427|23028|23030|23135|25861|26153|27086|30062|51199|51569|54407|54541|55755|56848|57647|57688|79971|80853|83716|84678|84687|84709|84879|89780|90780|317762|386724	CLN5|COL1A1|CRKL|CTNS|EPHB3|FGFR1|GBA1|HDAC1|HSD3B1|ID4|LRP2|MAOB|NEFL|NF1|NOTCH1|NRCAM|PROX1|PTPRS|RARB|SLC1A1|SOS1|TGFBR2|WNT9B|TUBA1A|AXIN1|FZD4|NCOR2|KIF14|DLC1|SEC24B|KDM1A|KDM4B|KDM6B|WHRN|KIF26A|FOXP1|RAX|NIN|UFM1|SLC38A2|DDIT4|CDK5RAP2|SPHK2|DHX37|ZSWIM6|WLS|KDM7A|CRISPLD2|KDM2B|PPP1R9B|MGARP|MFSD2A|WNT3A|PYGO2|CCDC85C|AMIGO3
GO Biological Processes	19	GO:0046700	heterocycle catabolic process	19_GO:0008152 metabolic process	7dOES vs. C 5%	-3.6	-5.1	2.7	5.3	30293	369	754	25	3.3	0.65	644|1763|2237|2821|3099|3162|3303|3988|4292|4363|6050|7378|9811|10924|23053|23381|23517|27044|54658|79002|115752|170685|255967|389421|550643	BLVRA|DNA2|FEN1|GPI|HK2|HMOX1|HSPA1A|LIPA|MLH1|ABCC1|RNH1|UPP1|CTIF|SMPDL3A|ZSWIM8|SMG5|MTREX|SND1|UGT1A1|TRIR|DIS3L|NUDT10|PAN3|LIN28B|NBDY
GO Biological Processes	19	GO:0001701	in utero embryonic development	19_GO:0032502 developmental process	4dOES vs. C 20%	-3.6	-5.2	3.1	5.5	30293	393	523	21	4	0.86	100|321|655|677|788|1825|2551|3280|4851|5311|6665|7484|8521|8894|9837|26259|27173|51493|57662|121599|203286	ADA|APBA2|BMP7|ZFP36L1|SLC25A20|DSC3|GABPA|HES1|NOTCH1|PKD2|SOX15|WNT9B|GCM1|EIF2S2|GINS1|FBXW8|SLC39A1|RTCB|CAMSAP3|SPIC|ANKS6
GO Molecular Functions	21	GO:0022890	inorganic cation transmembrane transporter activity		7dOES vs. C 20%	-3.6	-5.1	2	5	30293	560	1167	44	3.8	0.56	292|489|490|513|535|1355|1497|1537|2030|3709|5311|6505|6507|6526|6554|6558|7922|9254|9725|9962|9990|10165|10632|23516|25800|26266|27173|29927|29986|50617|54407|57192|57210|57835|59341|64116|80024|84876|84879|121260|133308|254428|255231|284111	SLC25A5|ATP2A3|ATP2B1|ATP5F1D|ATP6V0A1|COX15|CTNS|CYC1|SLC29A1|ITPR2|PKD2|SLC1A1|SLC1A3|SLC5A3|SLC10A1|SLC12A2|SLC39A7|CACNA2D2|TMEM63A|SLC23A2|SLC12A6|SLC25A13|ATP5MG|SLC39A14|SLC39A6|SLC13A4|SLC39A1|SEC61A1|SLC39A2|ATP6V0A4|SLC38A2|MCOLN1|SLC45A4|SLC4A5|TRPV4|SLC39A8|SLC8B1|ORAI1|MFSD2A|SLC15A4|SLC9B2|SLC41A1|MCOLN2|SLC13A5
GO Biological Processes	19	GO:0006873	intracellular monoatomic ion homeostasis	19_GO:0042592 homeostatic process	4dOES vs. C 20%	-3.6	-5.1	2.9	5.4	30293	432	523	22	4.2	0.88	48|375|523|533|654|1318|5029|5311|5663|6505|6507|6522|7337|9709|9914|23516|25932|54982|55177|59341|91689|254428	ACO1|ARF1|ATP6V1A|ATP6V0B|BMP6|SLC31A2|P2RY2|PKD2|PSEN1|SLC1A1|SLC1A3|SLC4A2|UBE3A|HERPUD1|ATP2C2|SLC39A14|CLIC4|CLN6|RMDN3|TRPV4|SMDT1|SLC41A1
GO Molecular Functions	21	GO:0016874	ligase activity		7dOES vs. C 20%	-3.6	-5.2	3.1	5.5	30293	166	1167	20	1.7	0.38	445|513|833|2182|2752|3735|3978|4141|4193|5091|6301|6897|7453|8565|10632|10999|55191|57571|84532|197322	ASS1|ATP5F1D|CARS1|ACSL4|GLUL|KARS1|LIG1|MARS1|MDM2|PC|SARS1|TARS1|WARS1|YARS1|ATP5MG|SLC27A4|NADSYN1|CARNS1|ACSS1|ACSF3
GO Cellular Components	20	GO:0042470	melanosome		7dOES vs. C 20%	-3.6	-5.2	3.7	5.7	30293	112	1167	16	1.4	0.34	191|535|682|1200|1213|1497|5034|5052|7037|7879|10672|11021|23193|27044|64284|80331	AHCY|ATP6V0A1|BSG|TPP1|CLTC|CTNS|P4HB|PRDX1|TFRC|RAB7A|GNA13|RAB35|GANAB|SND1|RAB17|DNAJC5
GO Biological Processes	19	GO:0046467	membrane lipid biosynthetic process	19_GO:0008152 metabolic process	4dOES vs. C 20%	-3.6	-5.1	4.9	6.1	30293	143	523	12	2.3	0.65	2629|5007|6609|8560|9218|10558|29956|55331|65258|80055|84302|84992	GBA1|OSBP|SMPD1|DEGS1|VAPA|SPTLC1|CERS2|ACER3|MPPE1|PGAP1|PGAP4|PIGY
GO Cellular Components	20	GO:0005743	mitochondrial inner membrane		4dOES vs. C 20%	-3.6	-5.1	2.8	5.4	30293	497	523	24	4.6	0.91	788|1337|1350|3283|4700|4726|5625|9556|10975|25994|26521|29090|51660|54148|54927|55052|55173|80303|84709|91689|116541|119559|192111|253512	SLC25A20|COX6A1|COX7C|HSD3B1|NDUFA6|NDUFS6|PRODH|ATP5MJ|UQCR11|HIGD1A|TIMM8B|TIMM21|MPC1|MRPL39|CHCHD3|MRPL20|MRPS10|EFHD1|MGARP|SMDT1|MRPL54|SFXN4|PGAM5|SLC25A30
GO Molecular Functions	21	GO:0008324	monoatomic cation transmembrane transporter activity		7dOES vs. C 20%	-3.6	-5.1	2	4.9	30293	597	1167	46	3.9	0.57	292|489|490|513|535|1355|1497|1537|2030|3709|5024|5311|6505|6507|6526|6554|6558|7922|9254|9725|9962|9990|10165|10632|23516|25800|26266|27173|29927|29986|50617|54407|57192|57210|57835|59341|64116|80024|84876|84879|121260|133308|196527|254428|255231|284111	SLC25A5|ATP2A3|ATP2B1|ATP5F1D|ATP6V0A1|COX15|CTNS|CYC1|SLC29A1|ITPR2|P2RX3|PKD2|SLC1A1|SLC1A3|SLC5A3|SLC10A1|SLC12A2|SLC39A7|CACNA2D2|TMEM63A|SLC23A2|SLC12A6|SLC25A13|ATP5MG|SLC39A14|SLC39A6|SLC13A4|SLC39A1|SEC61A1|SLC39A2|ATP6V0A4|SLC38A2|MCOLN1|SLC45A4|SLC4A5|TRPV4|SLC39A8|SLC8B1|ORAI1|MFSD2A|SLC15A4|SLC9B2|ANO6|SLC41A1|MCOLN2|SLC13A5
GO Biological Processes	19	GO:0044000	movement in host	19_GO:0044419 biological process involved in interspecies interaction between organisms	7dOES vs. C 20%	-3.6	-5.1	3.3	5.5	30293	140	1167	18	1.5	0.36	156|682|857|1605|1948|3383|3693|3949|5091|6554|6609|7037|7879|8692|9074|9218|51510|79581	GRK2|BSG|CAV1|DAG1|EFNB2|ICAM1|ITGB5|LDLR|PC|SLC10A1|SMPD1|TFRC|RAB7A|HYAL2|CLDN6|VAPA|CHMP5|SLC52A2
GO Biological Processes	19	GO:0042692	muscle cell differentiation	19_GO:0032502 developmental process	7dOES vs. C 20%	-3.6	-5.1	2.5	5.2	30293	287	1167	28	2.4	0.45	81|133|207|1793|1794|2314|2876|3475|4607|4756|4851|5339|5629|5915|7168|7273|7345|8837|9254|9474|23028|23135|27063|50804|55909|85461|89780|131377	ACTN4|ADM|AKT1|DOCK1|DOCK2|FLII|GPX1|IFRD1|MYBPC3|NEO1|NOTCH1|PLEC|PROX1|RARB|TPM1|TTN|UCHL1|CFLAR|CACNA2D2|ATG5|KDM1A|KDM6B|ANKRD1|MYEF2|BIN3|TANC1|WNT3A|KLHL40
GO Molecular Functions	21	GO:0051287	NAD binding		7dOES vs. C 5%	-3.6	-5.2	6.8	6.8	30293	53	754	9	1.2	0.4	216|316|1727|3417|3419|4199|9380|23408|80146	ALDH1A1|AOX1|CYB5R3|IDH1|IDH3A|ME1|GRHPR|SIRT5|UXS1
GO Biological Processes	19	GO:0060253	negative regulation of glial cell proliferation	19_GO:0032502 developmental process	4dOES vs. C 20%	-3.6	-5.1	17	8.8	30293	17	523	5	0.96	0.43	3280|4851|9921|23405|29956	HES1|NOTCH1|RNF10|DICER1|CERS2
GO Biological Processes	19	GO:2001243	negative regulation of intrinsic apoptotic signaling pathway	19_GO:0048519 negative regulation of biological process	7dOES vs. C 20%	-3.6	-5.1	3.6	5.7	30293	114	1167	16	1.4	0.34	207|754|960|2023|2876|3065|4193|4582|10488|10525|10625|11315|23028|55829|84447|220042	AKT1|PTTG1IP|CD44|ENO1|GPX1|HDAC1|MDM2|MUC1|CREB3|HYOU1|IVNS1ABP|PARK7|KDM1A|SELENOS|SYVN1|DDIAS
GO Biological Processes	19	GO:0010639	negative regulation of organelle organization	19_GO:0048519 negative regulation of biological process	7dOES vs. C 5%	-3.6	-5.2	2.8	5.4	30293	342	754	24	3.2	0.64	207|292|701|2876|3303|4070|5217|6840|7014|7037|10395|10459|10923|11344|23329|26271|26471|51763|54978|79991|115209|116985|548593|550643	AKT1|SLC25A5|BUB1B|GPX1|HSPA1A|TACSTD2|PFN2|SVIL|TERF2|TFRC|DLC1|MAD2L2|SUB1|TWF2|TBC1D30|FBXO5|NUPR1|INPP5K|SLC35F6|STN1|OMA1|ARAP1|SLX1A|NBDY
GO Biological Processes	19	GO:0048812	neuron projection morphogenesis	19_GO:0032502 developmental process	7dOES vs. C 20%	-3.6	-5.2	2.1	5.1	30293	484	1167	40	3.4	0.53	107|322|1605|1785|1948|2049|3110|3800|4036|4218|4747|4756|4851|4853|4897|5590|5747|6654|6794|6812|7345|7368|7414|7846|8543|8636|9448|10381|10494|10509|10678|23032|25894|51199|54538|55740|57679|80128|89780|440275	ADCY1|APBB1|DAG1|DNM2|EFNB2|EPHB3|MNX1|KIF5C|LRP2|RAB8A|NEFL|NEO1|NOTCH1|NOTCH2|NRCAM|PRKCZ|PTK2|SOS1|STK11|STXBP1|UCHL1|UGT8|VCL|TUBA1A|LMO4|SSNA1|MAP4K4|TUBB3|STK25|SEMA4B|B3GNT2|USP33|PLEKHG4|NIN|ROBO4|ENAH|ALS2|TRIM46|WNT3A|EIF2AK4
GO Cellular Components	20	GO:0043025	neuronal cell body		7dOES vs. C 5%	-3.6	-5.2	2.5	5.3	30293	486	754	30	4	0.71	958|998|1728|3065|4155|4218|5499|5630|5802|5868|6505|6507|6520|6647|6654|7345|10381|22941|23001|25861|29966|51218|54407|57521|60481|64284|79890|81488|84687|85461	CD40|CDC42|NQO1|HDAC1|MBP|RAB8A|PPP1CA|PRPH|PTPRS|RAB5A|SLC1A1|SLC1A3|SLC3A2|SOD1|SOS1|UCHL1|TUBB3|SHANK2|WDFY3|WHRN|STRN3|GLRX5|SLC38A2|RPTOR|ELOVL5|RAB17|RIN3|POLR2M|PPP1R9B|TANC1
Reactome Gene Sets	6	R-HSA-6798695	Neutrophil degranulation		4dOES vs. C 5%	-3.6	-5.1	2.9	5.4	30293	480	506	23	4.5	0.93	47|823|847|960|1075|1675|2821|4069|4758|5328|5580|5611|6836|8560|8694|9725|25798|51071|57126|79895|80331|121260|201294	ACLY|CAPN1|CAT|CD44|CTSC|CFD|GPI|LYZ|NEU1|PLAU|PRKCD|DNAJC3|SURF4|DEGS1|DGAT1|TMEM63A|BRI3|DERA|CD177|ATP8B4|DNAJC5|SLC15A4|UNC13D
GO Biological Processes	19	GO:1903825	organic acid transmembrane transport	19_GO:0051179 localization	4dOES vs. C 20%	-3.6	-5.1	4.9	6.1	30293	143	523	12	2.3	0.65	788|4036|4363|5663|5826|6505|6507|51660|54407|55144|121260|284111	SLC25A20|LRP2|ABCC1|PSEN1|ABCD4|SLC1A1|SLC1A3|MPC1|SLC38A2|LRRC8D|SLC15A4|SLC13A5
Reactome Gene Sets	6	R-HSA-1483257	Phospholipid metabolism		7dOES vs. C 5%	-3.6	-5.2	3.4	5.6	30293	212	754	18	2.4	0.56	375|3631|5297|5867|5868|8694|8904|9489|10554|10809|23659|51763|55500|57104|59338|59339|84879|150763	ARF1|INPP4A|PI4KA|RAB4A|RAB5A|DGAT1|CPNE1|PGS1|AGPAT1|STARD10|PLA2G15|INPP5K|ETNK1|PNPLA2|PLEKHA1|PLEKHA2|MFSD2A|GPAT2
GO Molecular Functions	21	GO:0016773	phosphotransferase activity, alcohol group as acceptor		4dOES vs. C 20%	-3.6	-5.2	2.5	5.2	30293	670	523	29	5.5	1	156|701|818|1119|1454|1613|2261|2585|2710|3099|3482|3716|3815|5580|6733|7273|8444|10295|10769|25928|53354|55312|55359|55500|57118|79012|90956|388228|494551	GRK2|BUB1B|CAMK2G|CHKA|CSNK1E|DAPK3|FGFR3|GALK2|GK|HK2|IGF2R|JAK1|KIT|PRKCD|SRPK2|TTN|DYRK3|BCKDK|PLK2|SOSTDC1|PANK1|RFK|STYK1|ETNK1|CAMK1D|CAMKV|ADCK2|SBK1|WEE2
GO Cellular Components	20	GO:0048770	pigment granule		7dOES vs. C 20%	-3.6	-5.2	3.7	5.7	30293	112	1167	16	1.4	0.34	191|535|682|1200|1213|1497|5034|5052|7037|7879|10672|11021|23193|27044|64284|80331	AHCY|ATP6V0A1|BSG|TPP1|CLTC|CTNS|P4HB|PRDX1|TFRC|RAB7A|GNA13|RAB35|GANAB|SND1|RAB17|DNAJC5
GO Biological Processes	19	GO:0009896	positive regulation of catabolic process	19_GO:0048518 positive regulation of biological process	4dOES vs. C 5%	-3.6	-5.2	2.6	5.3	30293	617	506	27	5.3	1	1457|2629|2822|3569|3949|4292|5580|5587|5886|5899|8087|8396|9528|11315|23327|26471|29763|51667|57104|60592|80762|84231|91304|92140|130507|143686|153769	CSNK2A1|GBA1|GPLD1|IL6|LDLR|MLH1|PRKCD|PRKD1|RAD23A|RALB|FXR1|PIP4K2B|TMEM59|PARK7|NEDD4L|NUPR1|PACSIN3|NUB1|PNPLA2|SCOC|NDFIP1|TRAF7|TMEM259|MTDH|UBR3|SESN3|SH3RF2
GO Biological Processes	19	GO:0051345	positive regulation of hydrolase activity	19_GO:0065007 biological regulation	7dOES vs. C 20%	-3.6	-5.2	2.1	5	30293	487	1167	40	3.4	0.53	207|489|666|841|958|2099|2260|2261|2889|3092|3265|3655|3932|4217|4763|5170|5580|5641|6654|7376|9448|9451|10395|10550|10999|23158|23526|25771|25791|26000|27237|55255|55851|57148|57679|64063|66036|81704|116985|116986	AKT1|ATP2A3|BOK|CASP8|CD40|ESR1|FGFR1|FGFR3|RAPGEF1|HIP1|HRAS|ITGA6|LCK|MAP3K5|NF1|PDPK1|PRKCD|LGMN|SOS1|NR1H2|MAP4K4|EIF2AK3|DLC1|ARL6IP5|SLC27A4|TBC1D9|ARHGAP45|TBC1D22A|NGEF|TBC1D10B|ARHGEF16|WDR41|PSENEN|RALGAPB|ALS2|PRSS22|MTMR9|DOCK8|ARAP1|AGAP2
KEGG Pathway	24	hsa05020	Prion disease		7dOES vs. C 20%	-3.6	-5.1	2.6	5.2	30293	272	1167	27	2.3	0.44	292|513|857|1337|1350|1537|3569|3709|3800|4696|4700|4702|4705|4726|4851|5580|6390|7277|7419|7846|9451|10381|10488|10975|89953|112714|126328	SLC25A5|ATP5F1D|CAV1|COX6A1|COX7C|CYC1|IL6|ITPR2|KIF5C|NDUFA3|NDUFA6|NDUFA8|NDUFA10|NDUFS6|NOTCH1|PRKCD|SDHB|TUBA4A|VDAC3|TUBA1A|EIF2AK3|TUBB3|CREB3|UQCR11|KLC4|TUBA3E|NDUFA11
GO Biological Processes	19	GO:0006468	protein phosphorylation	19_GO:0008152 metabolic process	7dOES vs. C 20%	-3.6	-5.1	2.1	5	30293	490	1167	40	3.4	0.53	156|207|1018|1613|2049|2260|2264|3486|3716|3932|4217|5170|5580|5587|5590|5597|5747|5871|6195|6197|6794|7048|7297|8317|8444|8569|8999|9448|9451|10298|10494|10553|10769|10922|23139|28996|51765|57118|79705|440275	GRK2|AKT1|CDK3|DAPK3|EPHB3|FGFR1|FGFR4|IGFBP3|JAK1|LCK|MAP3K5|PDPK1|PRKCD|PRKD1|PRKCZ|MAPK6|PTK2|MAP4K2|RPS6KA1|RPS6KA3|STK11|TGFBR2|TYK2|CDC7|DYRK3|MKNK1|CDKL2|MAP4K4|EIF2AK3|PAK4|STK25|HTATIP2|PLK2|FASTK|MAST2|HIPK2|STK26|CAMK1D|LRRK1|EIF2AK4
Reactome Gene Sets	6	R-HSA-9007101	Rab regulation of trafficking		7dOES vs. C 20%	-3.6	-5.2	3.6	5.7	30293	124	1167	17	1.5	0.35	207|2664|4218|5866|5867|7249|7879|9135|10260|11021|26000|26088|57679|57706|79890|79961|201475	AKT1|GDI1|RAB8A|RAB3IL1|RAB4A|TSC2|RAB7A|RABEP1|DENND4A|RAB35|TBC1D10B|GGA1|ALS2|DENND1A|RIN3|DENND2D|RAB12
GO Biological Processes	19	GO:0040008	regulation of growth	19_GO:0040007 growth	4dOES vs. C 5%	-3.6	-5.2	2.6	5.3	30293	616	506	27	5.3	1	1385|1457|1785|2260|2261|2355|3486|5292|5357|5802|6777|7422|8725|9962|10235|10459|11344|22883|23327|27086|29948|51760|56649|80128|84678|84879|84944	CREB1|CSNK2A1|DNM2|FGFR1|FGFR3|FOSL2|IGFBP3|PIM1|PLS1|PTPRS|STAT5B|VEGFA|URI1|SLC23A2|RASGRP2|MAD2L2|TWF2|CLSTN1|NEDD4L|FOXP1|OSGIN1|SYT17|TMPRSS4|TRIM46|KDM2B|MFSD2A|MAEL
GO Biological Processes	19	GO:2001242	regulation of intrinsic apoptotic signaling pathway	19_GO:0050896 response to stimulus	4dOES vs. C 20%	-3.6	-5.2	4.3	6	30293	190	523	14	2.7	0.71	754|2876|3065|4193|4582|5625|9709|10625|11315|23028|26155|26471|51060|55031	PTTG1IP|GPX1|HDAC1|MDM2|MUC1|PRODH|HERPUD1|IVNS1ABP|PARK7|KDM1A|NOC2L|NUPR1|TXNDC12|USP47
GO Biological Processes	19	GO:0051960	regulation of nervous system development	19_GO:0032502 developmental process	7dOES vs. C 20%	-3.6	-5.2	2.2	5.1	30293	468	1167	39	3.3	0.53	207|1075|1605|2049|2664|3065|3066|3400|3475|3569|3949|4036|4747|4763|4851|5629|5802|5915|6794|8322|9451|9896|9928|10494|10509|22883|22902|23028|26508|27286|29956|51199|57609|58497|64689|80128|89780|283659|386724	AKT1|CTSC|DAG1|EPHB3|GDI1|HDAC1|HDAC2|ID4|IFRD1|IL6|LDLR|LRP2|NEFL|NF1|NOTCH1|PROX1|PTPRS|RARB|STK11|FZD4|EIF2AK3|FIG4|KIF14|STK25|SEMA4B|CLSTN1|RUFY3|KDM1A|HEYL|SRPX2|CERS2|NIN|DIP2B|PRUNE1|GORASP1|TRIM46|WNT3A|PRTG|AMIGO3
GO Biological Processes	19	GO:0061136	regulation of proteasomal protein catabolic process	19_GO:0008152 metabolic process	4dOES vs. C 20%	-3.6	-5.2	4.3	6	30293	189	523	14	2.7	0.71	1454|2629|2876|4193|5663|9709|10444|11315|26259|26471|27351|64326|91304|153769	CSNK1E|GBA1|GPX1|MDM2|PSEN1|HERPUD1|ZER1|PARK7|FBXW8|NUPR1|DESI1|COP1|TMEM259|SH3RF2
GO Biological Processes	19	GO:1903320	regulation of protein modification by small protein conjugation or removal	19_GO:0008152 metabolic process	7dOES vs. C 20%	-3.6	-5.1	2.7	5.3	30293	241	1167	25	2.1	0.42	207|409|754|857|2873|6502|8312|8452|9474|9532|10273|10362|10459|10625|11315|23028|26271|27018|51343|54472|80762|91947|92369|131377|153769	AKT1|ARRB2|PTTG1IP|CAV1|GPS1|SKP2|AXIN1|CUL3|ATG5|BAG2|STUB1|HMG20B|MAD2L2|IVNS1ABP|PARK7|KDM1A|FBXO5|BEX3|FZR1|TOLLIP|NDFIP1|ARRDC4|SPSB4|KLHL40|SH3RF2
GO Biological Processes	19	GO:0043254	regulation of protein-containing complex assembly	19_GO:0050789 regulation of biological process	7dOES vs. C 20%	-3.6	-5.2	2.2	5.1	30293	417	1167	36	3.1	0.51	19|1366|2314|2629|5217|5580|5587|5590|5899|6047|6624|6711|6812|6840|7037|7376|7453|8543|9928|10113|10273|11135|11315|23332|24139|29091|51185|51673|55604|55755|58497|79184|81873|84722|84962|100506658	ABCA1|CLDN7|FLII|GBA1|PFN2|PRKCD|PRKD1|PRKCZ|RALB|RNF4|FSCN1|SPTBN1|STXBP1|SVIL|TFRC|NR1H2|WARS1|LMO4|KIF14|PREB|STUB1|CDC42EP1|PARK7|CLASP1|EML2|STXBP6|CRBN|TPPP3|CARMIL1|CDK5RAP2|PRUNE1|BRCC3|ARPC5L|PSRC1|AJUBA|OCLN
GO Biological Processes	19	GO:0010039	response to iron ion	19_GO:0050896 response to stimulus	7dOES vs. C 20%	-3.6	-5.1	7.4	6.8	30293	28	1167	8	0.69	0.24	48|210|654|4193|7020|7037|9474|79901	ACO1|ALAD|BMP6|MDM2|TFAP2A|TFRC|ATG5|CYBRD1
GO Biological Processes	19	GO:0031667	response to nutrient levels	19_GO:0050896 response to stimulus	4dOES vs. C 5%	-3.6	-5.2	2.9	5.4	30293	476	506	23	4.5	0.93	847|958|1788|2629|2752|2876|3949|4023|4524|5292|5565|5587|5899|6554|7037|7484|54658|55198|59341|64121|84879|143686|168620	CAT|CD40|DNMT3A|GBA1|GLUL|GPX1|LDLR|LPL|MTHFR|PIM1|PRKAB2|PRKD1|RALB|SLC10A1|TFRC|WNT9B|UGT1A1|APPL2|TRPV4|RRAGC|MFSD2A|SESN3|BHLHA15
GO Biological Processes	19	GO:1901652	response to peptide	19_GO:0050896 response to stimulus	4dOES vs. C 20%	-3.6	-5.1	2.9	5.4	30293	465	523	23	4.4	0.9	182|655|677|890|2549|3716|4041|4193|4218|4321|4363|4851|5580|5641|5663|8893|10014|10580|23516|26060|59341|84709|143686	JAG1|BMP7|ZFP36L1|CCNA2|GAB1|JAK1|LRP5|MDM2|RAB8A|MMP12|ABCC1|NOTCH1|PRKCD|LGMN|PSEN1|EIF2B5|HDAC5|SORBS1|SLC39A14|APPL1|TRPV4|MGARP|SESN3
GO Biological Processes	19	GO:0009314	response to radiation	19_GO:0050896 response to stimulus	7dOES vs. C 20%	-3.6	-5.1	2.2	5.1	30293	420	1167	36	3.1	0.51	207|210|847|894|1040|1396|1497|1788|2063|2237|2876|3265|3373|3735|4193|4763|5146|5429|5499|5580|6507|6609|6794|7846|8692|9099|23028|29086|55693|64240|64326|64710|64839|79184|85461|440275	AKT1|ALAD|CAT|CCND2|CDS1|CRIP1|CTNS|DNMT3A|NR2F6|FEN1|GPX1|HRAS|HYAL1|KARS1|MDM2|NF1|PDE6C|POLH|PPP1CA|PRKCD|SLC1A3|SMPD1|STK11|TUBA1A|HYAL2|USP2|KDM1A|BABAM1|KDM4D|ABCG5|COP1|NUCKS1|FBXL17|BRCC3|TANC1|EIF2AK4
GO Molecular Functions	21	GO:1901702	salt transmembrane transporter activity		7dOES vs. C 5%	-3.6	-5.2	2.3	5.2	30293	590	754	34	4.5	0.76	292|490|1186|1192|3709|6505|6507|6520|6522|6526|6554|8884|9153|9154|9429|9962|9990|23516|25800|26266|29927|51660|54407|54896|56172|56302|57192|59341|80727|84876|84879|94015|115584|282679	SLC25A5|ATP2B1|CLCN7|CLIC1|ITPR2|SLC1A1|SLC1A3|SLC3A2|SLC4A2|SLC5A3|SLC10A1|SLC5A6|SLC28A2|SLC28A1|ABCG2|SLC23A2|SLC12A6|SLC39A14|SLC39A6|SLC13A4|SEC61A1|MPC1|SLC38A2|SLC66A1|ANKH|TRPV5|MCOLN1|TRPV4|TTYH3|ORAI1|MFSD2A|TTYH2|SLC5A11|AQP11
GO Molecular Functions	21	GO:0015291	secondary active transmembrane transporter activity		4dOES vs. C 5%	-3.6	-5.1	3.6	5.7	30293	285	506	17	3.4	0.8	1497|6505|6507|6526|6554|9058|9153|9154|9962|23428|25800|56172|84879|85414|121260|133308|253512	CTNS|SLC1A1|SLC1A3|SLC5A3|SLC10A1|SLC13A2|SLC28A2|SLC28A1|SLC23A2|SLC7A8|SLC39A6|ANKH|MFSD2A|SLC45A3|SLC15A4|SLC9B2|SLC25A30
Reactome Gene Sets	6	R-HSA-2894858	Signaling by NOTCH1 HD+PEST Domain Mutants in Cancer		4dOES vs. C 20%	-3.6	-5.2	8	7.1	30293	58	523	8	1.5	0.54	182|3065|3280|4851|5663|10013|10014|55851	JAG1|HDAC1|HES1|NOTCH1|PSEN1|HDAC6|HDAC5|PSENEN
Reactome Gene Sets	6	R-HSA-2644603	Signaling by NOTCH1 in Cancer		4dOES vs. C 20%	-3.6	-5.2	8	7.1	30293	58	523	8	1.5	0.54	182|3065|3280|4851|5663|10013|10014|55851	JAG1|HDAC1|HES1|NOTCH1|PSEN1|HDAC6|HDAC5|PSENEN
Reactome Gene Sets	6	R-HSA-2644602	Signaling by NOTCH1 PEST Domain Mutants in Cancer		4dOES vs. C 20%	-3.6	-5.2	8	7.1	30293	58	523	8	1.5	0.54	182|3065|3280|4851|5663|10013|10014|55851	JAG1|HDAC1|HES1|NOTCH1|PSEN1|HDAC6|HDAC5|PSENEN
GO Molecular Functions	21	GO:0015370	solute:sodium symporter activity		4dOES vs. C 5%	-3.6	-5.2	6.8	6.8	30293	79	506	9	1.8	0.59	6505|6507|6526|6554|9058|9153|9154|9962|84879	SLC1A1|SLC1A3|SLC5A3|SLC10A1|SLC13A2|SLC28A2|SLC28A1|SLC23A2|MFSD2A
WikiPathways	27	WP1982	Sterol regulatory element binding proteins SREBP signaling		7dOES vs. C 5%	-3.6	-5.1	5.8	6.4	30293	69	754	10	1.3	0.42	47|207|1385|3949|4023|5564|5565|6713|9871|51141	ACLY|AKT1|CREB1|LDLR|LPL|PRKAB1|PRKAB2|SQLE|SEC24D|INSIG2
GO Biological Processes	19	GO:0000041	transition metal ion transport	19_GO:0051179 localization	4dOES vs. C 20%	-3.6	-5.1	6	6.5	30293	97	523	10	1.9	0.6	1213|1318|1785|6505|8943|9914|23516|27173|29986|57192	CLTC|SLC31A2|DNM2|SLC1A1|AP3D1|ATP2C2|SLC39A14|SLC39A1|SLC39A2|MCOLN1
GO Cellular Components	20	GO:0005774	vacuolar membrane		7dOES vs. C 5%	-3.6	-5.2	2.5	5.2	30293	487	754	30	4	0.71	535|1186|1201|1203|1497|1803|3949|5476|5587|5826|6520|6836|8904|8943|9516|9725|23001|23516|25798|29965|54896|54978|57192|57521|80183|80331|81618|120224|121260|100506658	ATP6V0A1|CLCN7|CLN3|CLN5|CTNS|DPP4|LDLR|CTSA|PRKD1|ABCD4|SLC3A2|SURF4|CPNE1|AP3D1|LITAF|TMEM63A|WDFY3|SLC39A14|BRI3|CDIP1|SLC66A1|SLC35F6|MCOLN1|RPTOR|RUBCNL|DNAJC5|ITM2C|TMEM45B|SLC15A4|OCLN
WikiPathways	27	WP3888	VEGFA VEGFR2 signaling		4dOES vs. C 20%	-3.6	-5.1	2.9	5.4	30293	432	523	22	4.2	0.88	182|409|1192|1213|1839|2549|2876|3065|3486|3998|4189|4193|4646|5226|5499|5580|6301|8766|9709|10014|124491|100506658	JAG1|ARRB2|CLIC1|CLTC|HBEGF|GAB1|GPX1|HDAC1|IGFBP3|LMAN1|DNAJB9|MDM2|MYO6|PGD|PPP1CA|PRKCD|SARS1|RAB11A|HERPUD1|HDAC5|TMEM170A|OCLN
GO Biological Processes	19	GO:0006766	vitamin metabolic process	19_GO:0008152 metabolic process	7dOES vs. C 20%	-3.6	-5.2	3.9	5.9	30293	99	1167	15	1.3	0.33	1583|1728|2260|4036|4548|5641|5826|6470|8277|8566|9962|10797|55312|79581|160428	CYP11A1|NQO1|FGFR1|LRP2|MTR|LGMN|ABCD4|SHMT1|TKTL1|PDXK|SLC23A2|MTHFD2|RFK|SLC52A2|ALDH1L2
GO Biological Processes	19	GO:0042060	wound healing	19_GO:0050896 response to stimulus	4dOES vs. C 5%	-3.6	-5.1	3.4	5.6	30293	316	506	18	3.6	0.82	152|462|958|960|977|1192|2266|2876|3315|3569|3998|4321|5328|6812|7422|8324|50808|60681	ADRA2C|SERPINC1|CD40|CD44|CD151|CLIC1|FGG|GPX1|HSPB1|IL6|LMAN1|MMP12|PLAU|STXBP1|VEGFA|FZD7|AK3|FKBP10
GO Biological Processes	19	GO:0071577	zinc ion transmembrane transport	19_GO:0051179 localization	7dOES vs. C 20%	-3.6	-5.1	7.4	6.8	30293	28	1167	8	0.69	0.24	6505|7922|8943|23516|25800|27173|29986|64116	SLC1A1|SLC39A7|AP3D1|SLC39A14|SLC39A6|SLC39A1|SLC39A2|SLC39A8
GO Biological Processes	19	GO:0061572	actin filament bundle organization	19_GO:0009987 cellular process	4dOES vs. C 5%	-3.5	-5	7.6	6.8	30293	63	506	8	1.6	0.55	1809|5357|10580|29984|51474|55971|64780|134549	DPYSL3|PLS1|SORBS1|RHOD|LIMA1|BAIAP2L1|MICAL1|SHROOM1
GO Biological Processes	19	GO:0006865	amino acid transport	19_GO:0051179 localization	7dOES vs. C 20%	-3.5	-5.1	3.5	5.6	30293	127	1167	17	1.5	0.35	1201|1497|4041|4763|6505|6507|6545|10165|10550|23428|54407|54896|55144|121260|123096|124935|256987	CLN3|CTNS|LRP5|NF1|SLC1A1|SLC1A3|SLC7A4|SLC25A13|ARL6IP5|SLC7A8|SLC38A2|SLC66A1|LRRC8D|SLC15A4|SLC25A29|SLC43A2|SERINC5
GO Biological Processes	19	GO:0060249	anatomical structure homeostasis	19_GO:0042592 homeostatic process	7dOES vs. C 5%	-3.5	-5	3.3	5.5	30293	219	754	18	2.4	0.56	216|1365|3569|3988|4155|4851|6505|6647|9153|25861|51599|54206|56172|56667|79705|84879|145226|100506658	ALDH1A1|CLDN3|IL6|LIPA|MBP|NOTCH1|SLC1A1|SOD1|SLC28A2|WHRN|LSR|ERRFI1|ANKH|MUC13|LRRK1|MFSD2A|RDH12|OCLN
GO Biological Processes	19	GO:0061564	axon development	19_GO:0032502 developmental process	7dOES vs. C 5%	-3.5	-5.1	2.6	5.2	30293	421	754	27	3.6	0.68	107|1385|1908|1948|4218|4684|4747|4756|4851|4853|5592|5803|6259|6654|6812|7345|8543|8609|8997|10381|10509|25894|26050|51199|55740|80128|84709	ADCY1|CREB1|EDN3|EFNB2|RAB8A|NCAM1|NEFL|NEO1|NOTCH1|NOTCH2|PRKG1|PTPRZ1|RYK|SOS1|STXBP1|UCHL1|LMO4|KLF7|KALRN|TUBB3|SEMA4B|PLEKHG4|SLITRK5|NIN|ENAH|TRIM46|MGARP
GO Biological Processes	19	GO:0007420	brain development	19_GO:0032502 developmental process	7dOES vs. C 20%	-3.5	-5.1	1.9	4.9	30293	727	1167	53	4.5	0.61	1203|1399|1497|2049|2260|2629|3065|3283|3400|4036|4129|4747|4763|4851|4897|5629|5802|5915|6505|6654|7048|7484|7846|8322|9612|9928|10395|10427|23028|23030|23135|25861|26153|27086|30062|51199|51569|54407|54541|55755|56848|57647|57688|79971|80853|84678|84687|84709|84879|89780|90780|317762|386724	CLN5|CRKL|CTNS|EPHB3|FGFR1|GBA1|HDAC1|HSD3B1|ID4|LRP2|MAOB|NEFL|NF1|NOTCH1|NRCAM|PROX1|PTPRS|RARB|SLC1A1|SOS1|TGFBR2|WNT9B|TUBA1A|FZD4|NCOR2|KIF14|DLC1|SEC24B|KDM1A|KDM4B|KDM6B|WHRN|KIF26A|FOXP1|RAX|NIN|UFM1|SLC38A2|DDIT4|CDK5RAP2|SPHK2|DHX37|ZSWIM6|WLS|KDM7A|KDM2B|PPP1R9B|MGARP|MFSD2A|WNT3A|PYGO2|CCDC85C|AMIGO3
GO Molecular Functions	21	GO:1901505	carbohydrate derivative transmembrane transporter activity		7dOES vs. C 5%	-3.5	-5.1	6.6	6.6	30293	55	754	9	1.2	0.4	292|8714|9153|9154|54020|56172|84879|113829|121260	SLC25A5|ABCC3|SLC28A2|SLC28A1|SLC37A1|ANKH|MFSD2A|SLC35A4|SLC15A4
GO Biological Processes	19	GO:1901264	carbohydrate derivative transport	19_GO:0051179 localization	7dOES vs. C 5%	-3.5	-5.1	5.2	6.2	30293	85	754	11	1.5	0.44	292|1201|8714|9153|9154|54020|56172|84879|92579|113829|121260	SLC25A5|CLN3|ABCC3|SLC28A2|SLC28A1|SLC37A1|ANKH|MFSD2A|G6PC3|SLC35A4|SLC15A4
KEGG Pathway	24	hsa01200	Carbon metabolism		7dOES vs. C 20%	-3.5	-5.1	3.6	5.6	30293	115	1167	16	1.4	0.34	48|128|847|2023|2821|3419|5091|5162|5211|5226|6390|6470|8277|84532|84706|283871	ACO1|ADH5|CAT|ENO1|GPI|IDH3A|PC|PDHB|PFKL|PGD|SDHB|SHMT1|TKTL1|ACSS1|GPT2|PGP
GO Biological Processes	19	GO:0048667	cell morphogenesis involved in neuron differentiation	19_GO:0032502 developmental process	7dOES vs. C 20%	-3.5	-5.1	2.2	5	30293	440	1167	37	3.2	0.51	107|322|1605|1948|2049|3800|4218|4747|4756|4851|4853|4897|5357|5747|6507|6654|6794|6812|7345|7414|8543|8636|10381|10427|10494|10509|10678|23032|25861|25894|51199|54538|55740|80128|84879|89780|286262	ADCY1|APBB1|DAG1|EFNB2|EPHB3|KIF5C|RAB8A|NEFL|NEO1|NOTCH1|NOTCH2|NRCAM|PLS1|PTK2|SLC1A3|SOS1|STK11|STXBP1|UCHL1|VCL|LMO4|SSNA1|TUBB3|SEC24B|STK25|SEMA4B|B3GNT2|USP33|WHRN|PLEKHG4|NIN|ROBO4|ENAH|TRIM46|MFSD2A|WNT3A|TPRN
GO Biological Processes	19	GO:0045216	cell-cell junction organization	19_GO:0009987 cellular process	7dOES vs. C 5%	-3.5	-5	3.6	5.6	30293	177	754	16	2.1	0.52	998|1365|1366|1948|2241|9074|10266|25861|51564|51599|57126|59341|60437|64403|83660|100506658	CDC42|CLDN3|CLDN7|EFNB2|FER|CLDN6|RAMP2|WHRN|HDAC7|LSR|CD177|TRPV4|CDH26|CDH24|TLN2|OCLN
GO Biological Processes	19	GO:0031589	cell-substrate adhesion	19_GO:0009987 cellular process	7dOES vs. C 20%	-3.5	-5	3	5.3	30293	184	1167	21	1.8	0.39	960|1308|1490|1605|2013|2049|2266|3655|3683|3693|7414|8322|9928|10395|10580|22795|27076|55901|84168|84962|158326	CD44|COL17A1|CCN2|DAG1|EMP2|EPHB3|FGG|ITGA6|ITGAL|ITGB5|VCL|FZD4|KIF14|DLC1|SORBS1|NID2|LYPD3|THSD1|ANTXR1|AJUBA|FREM1
GO Biological Processes	19	GO:0031668	cellular response to extracellular stimulus	19_GO:0050896 response to stimulus	7dOES vs. C 20%	-3.5	-5	2.6	5.2	30293	260	1167	26	2.2	0.43	1277|2629|2752|4023|4193|4217|5339|5565|5587|5899|7249|7378|7484|9451|9474|10226|10634|23032|26153|51765|54407|84687|84879|143686|168620|440275	COL1A1|GBA1|GLUL|LPL|MDM2|MAP3K5|PLEC|PRKAB2|PRKD1|RALB|TSC2|UPP1|WNT9B|EIF2AK3|ATG5|PLIN3|GAS2L1|USP33|KIF26A|STK26|SLC38A2|PPP1R9B|MFSD2A|SESN3|BHLHA15|EIF2AK4
GO Biological Processes	19	GO:0071241	cellular response to inorganic substance	19_GO:0050896 response to stimulus	7dOES vs. C 20%	-3.5	-5	2.7	5.2	30293	229	1167	24	2.1	0.42	107|207|210|654|890|1728|3162|4548|5311|5641|6505|6558|6609|7020|7846|8837|9451|25932|29957|51760|57192|64116|254428|284111	ADCY1|AKT1|ALAD|BMP6|CCNA2|NQO1|HMOX1|MTR|PKD2|LGMN|SLC1A1|SLC12A2|SMPD1|TFAP2A|TUBA1A|CFLAR|EIF2AK3|CLIC4|SLC25A24|SYT17|MCOLN1|SLC39A8|SLC41A1|SLC13A5
GO Biological Processes	19	GO:0008203	cholesterol metabolic process	19_GO:0008152 metabolic process	7dOES vs. C 5%	-3.5	-5.1	4.4	6	30293	118	754	13	1.7	0.47	47|847|1727|3949|3988|4041|6307|6609|6713|11160|50814|51141|54206	ACLY|CAT|CYB5R3|LDLR|LIPA|LRP5|MSMO1|SMPD1|SQLE|ERLIN2|NSDHL|INSIG2|ERRFI1
GO Cellular Components	20	GO:0030136	clathrin-coated vesicle		7dOES vs. C 20%	-3.5	-5	2.8	5.2	30293	215	1167	23	2	0.41	535|1211|1213|1839|3092|3949|4036|4218|7037|8322|8674|9182|11021|22905|53354|54476|54732|57706|80331|85439|201294|201475|261729	ATP6V0A1|CLTA|CLTC|HBEGF|HIP1|LDLR|LRP2|RAB8A|TFRC|FZD4|VAMP4|RASSF9|RAB35|EPN2|PANK1|RNF216|TMED9|DENND1A|DNAJC5|STON2|UNC13D|RAB12|STEAP2
GO Biological Processes	19	GO:0061448	connective tissue development	19_GO:0032502 developmental process	7dOES vs. C 20%	-3.5	-5	2.7	5.2	30293	230	1167	24	2.1	0.42	654|871|960|1277|1396|1490|1836|2260|2261|3265|3373|3400|4041|4851|4856|5915|7048|8692|9451|23516|55959|59341|84649|85301	BMP6|SERPINH1|CD44|COL1A1|CRIP1|CCN2|SLC26A2|FGFR1|FGFR3|HRAS|HYAL1|ID4|LRP5|NOTCH1|CCN3|RARB|TGFBR2|HYAL2|EIF2AK3|SLC39A14|SULF2|TRPV4|DGAT2|COL27A1
GO Biological Processes	19	GO:0006897	endocytosis	19_GO:0051179 localization	7dOES vs. C 5%	-3.5	-5	2.4	5.1	30293	522	754	31	4.1	0.72	998|1201|1785|1793|1803|3161|3265|3683|3949|3988|4041|5868|5899|6836|7037|8527|8943|9135|10266|23184|23221|26020|29763|29967|50618|64284|79890|85021|85439|201294|261729	CDC42|CLN3|DNM2|DOCK1|DPP4|HMMR|HRAS|ITGAL|LDLR|LIPA|LRP5|RAB5A|RALB|SURF4|TFRC|DGKD|AP3D1|RABEP1|RAMP2|MESD|RHOBTB2|LRP10|PACSIN3|LRP12|ITSN2|RAB17|RIN3|REPS1|STON2|UNC13D|STEAP2
GO Molecular Functions	21	GO:0004857	enzyme inhibitor activity		4dOES vs. C 5%	-3.5	-5	3.1	5.4	30293	387	506	20	4	0.87	462|831|871|3315|4690|5502|5611|5635|6050|8725|9491|25998|26051|26998|51347|54658|80760|144568|153769|340602	SERPINC1|CAST|SERPINH1|HSPB1|NCK1|PPP1R1A|DNAJC3|PRPSAP1|RNH1|URI1|PSMF1|IBTK|PPP1R16B|FETUB|TAOK3|UGT1A1|ITIH5|A2ML1|SH3RF2|EZHIP
Reactome Gene Sets	6	R-HSA-199977	ER to Golgi Anterograde Transport		7dOES vs. C 20%	-3.5	-5.1	3.2	5.5	30293	154	1167	19	1.6	0.37	375|1075|3998|6711|7277|7846|9276|9871|10113|10381|10427|10484|10960|11070|22820|26286|54732|64689|112714	ARF1|CTSC|LMAN1|SPTBN1|TUBA4A|TUBA1A|COPB2|SEC24D|PREB|TUBB3|SEC24B|SEC23A|LMAN2|TMEM115|COPG1|ARFGAP3|TMED9|GORASP1|TUBA3E
GO Biological Processes	19	GO:0046486	glycerolipid metabolic process	19_GO:0008152 metabolic process	4dOES vs. C 5%	-3.5	-5	3.2	5.4	30293	355	506	19	3.8	0.85	847|1201|2822|2876|3631|4023|5297|8396|8694|9651|10162|23659|51763|55500|55911|57104|84879|84992|129303	CAT|CLN3|GPLD1|GPX1|INPP4A|LPL|PI4KA|PIP4K2B|DGAT1|PLCH2|LPCAT3|PLA2G15|INPP5K|ETNK1|APOBR|PNPLA2|MFSD2A|PIGY|TMEM150A
GO Biological Processes	19	GO:0046474	glycerophospholipid biosynthetic process	19_GO:0008152 metabolic process	7dOES vs. C 20%	-3.5	-5	2.9	5.3	30293	199	1167	22	1.9	0.4	1040|1201|3631|5297|5833|8818|9489|9807|9896|10162|10423|10554|26751|54344|57217|80235|84302|84879|84962|84992|93210|129303	CDS1|CLN3|INPP4A|PI4KA|PCYT2|DPM2|PGS1|IP6K1|FIG4|LPCAT3|CDIPT|AGPAT1|SH3YL1|DPM3|TTC7A|PIGZ|PGAP4|MFSD2A|AJUBA|PIGY|PGAP3|TMEM150A
GO Biological Processes	19	GO:0048872	homeostasis of number of cells	19_GO:0042592 homeostatic process	7dOES vs. C 20%	-3.5	-5	2.5	5.1	30293	276	1167	27	2.3	0.44	100|207|292|669|2629|2821|3162|3569|4254|4763|4851|4856|5052|6654|6777|7846|8444|8837|10162|10296|11167|22985|28996|51510|55690|84662|121260	ADA|AKT1|SLC25A5|BPGM|GBA1|GPI|HMOX1|IL6|KITLG|NF1|NOTCH1|CCN3|PRDX1|SOS1|STAT5B|TUBA1A|DYRK3|CFLAR|LPCAT3|MAEA|FSTL1|ACIN1|HIPK2|CHMP5|PACS1|GLIS2|SLC15A4
GO Biological Processes	19	GO:0042445	hormone metabolic process	19_GO:0008152 metabolic process	4dOES vs. C 5%	-3.5	-5	4.1	5.8	30293	205	506	14	2.8	0.73	216|231|1803|3283|5034|5125|5653|6777|8694|54658|57104|79154|83875|145226	ALDH1A1|AKR1B1|DPP4|HSD3B1|P4HB|PCSK5|KLK6|STAT5B|DGAT1|UGT1A1|PNPLA2|DHRS11|BCO2|RDH12
WikiPathways	27	WP364	IL6 signaling pathway		7dOES vs. C 5%	-3.5	-5	7.5	6.8	30293	43	754	8	1.1	0.37	207|2063|2549|3065|3569|3716|6654|7297	AKT1|NR2F6|GAB1|HDAC1|IL6|JAK1|SOS1|TYK2
GO Biological Processes	19	GO:0019941	modification-dependent protein catabolic process	19_GO:0008152 metabolic process	4dOES vs. C 20%	-3.5	-5	2.7	5.2	30293	540	523	25	4.8	0.93	409|1047|2629|4189|4193|5683|6502|7267|7324|7337|9361|9690|9709|9867|9921|9928|10013|23008|23014|51185|57520|64326|91544|123803|387921	ARRB2|CLGN|GBA1|DNAJB9|MDM2|PSMA2|SKP2|TTC3|UBE2E1|UBE3A|LONP1|UBE3C|HERPUD1|PJA2|RNF10|KIF14|HDAC6|KLHDC10|FBXO21|CRBN|HECW2|COP1|UBXN11|NTAN1|NHLRC3
GO Biological Processes	19	GO:0006820	monoatomic anion transport	19_GO:0051179 localization	7dOES vs. C 20%	-3.5	-5	3.1	5.4	30293	157	1167	19	1.6	0.37	1186|1192|1836|4363|6505|6507|6522|6558|7419|8714|9990|23516|25932|55144|57719|57835|80727|94015|196527	CLCN7|CLIC1|SLC26A2|ABCC1|SLC1A1|SLC1A3|SLC4A2|SLC12A2|VDAC3|ABCC3|SLC12A6|SLC39A14|CLIC4|LRRC8D|ANO8|SLC4A5|TTYH3|TTYH2|ANO6
GO Biological Processes	19	GO:0002262	myeloid cell homeostasis	19_GO:0042592 homeostatic process	7dOES vs. C 5%	-3.5	-5.1	4.1	5.8	30293	137	754	14	1.9	0.49	292|695|2821|3162|3569|3988|5052|6647|6777|8444|28996|29127|121260|221395	SLC25A5|BTK|GPI|HMOX1|IL6|LIPA|PRDX1|SOD1|STAT5B|DYRK3|HIPK2|RACGAP1|SLC15A4|ADGRF5
GO Biological Processes	19	GO:0031345	negative regulation of cell projection organization	19_GO:0048519 negative regulation of biological process	4dOES vs. C 20%	-3.5	-5	4.1	5.8	30293	197	523	14	2.7	0.71	1809|1948|3280|4193|5580|5663|6696|7337|10013|29956|59341|80128|84709|386724	DPYSL3|EFNB2|HES1|MDM2|PRKCD|PSEN1|SPP1|UBE3A|HDAC6|CERS2|TRPV4|TRIM46|MGARP|AMIGO3
GO Molecular Functions	21	GO:0008514	organic anion transmembrane transporter activity		4dOES vs. C 5%	-3.5	-5.1	3.7	5.7	30293	259	506	16	3.2	0.78	1497|6505|6507|6545|6554|8714|9058|9962|10560|23428|25800|29015|56172|84879|121260|124565	CTNS|SLC1A1|SLC1A3|SLC7A4|SLC10A1|ABCC3|SLC13A2|SLC23A2|SLC19A2|SLC7A8|SLC39A6|SLC43A3|ANKH|MFSD2A|SLC15A4|SLC38A10
GO Biological Processes	19	GO:0046488	phosphatidylinositol metabolic process	19_GO:0008152 metabolic process	7dOES vs. C 20%	-3.5	-5	3.1	5.4	30293	157	1167	19	1.6	0.37	1040|3631|5297|5331|8818|9651|9807|9896|10423|26751|54344|57217|66036|80235|80821|84302|84992|93210|129303	CDS1|INPP4A|PI4KA|PLCB3|DPM2|PLCH2|IP6K1|FIG4|CDIPT|SH3YL1|DPM3|TTC7A|MTMR9|PIGZ|DDHD1|PGAP4|PIGY|PGAP3|TMEM150A
Reactome Gene Sets	6	R-HSA-1483257	Phospholipid metabolism		7dOES vs. C 20%	-3.5	-5.1	2.8	5.3	30293	212	1167	23	2	0.41	375|1040|3631|5297|5833|5867|9489|9896|10162|10423|10554|10809|11343|23659|57104|57664|59339|66036|80821|81544|84649|84879|374986	ARF1|CDS1|INPP4A|PI4KA|PCYT2|RAB4A|PGS1|FIG4|LPCAT3|CDIPT|AGPAT1|STARD10|MGLL|PLA2G15|PNPLA2|PLEKHA4|PLEKHA2|MTMR9|DDHD1|GDPD5|DGAT2|MFSD2A|MIGA1
GO Molecular Functions	21	GO:0016773	phosphotransferase activity, alcohol group as acceptor		4dOES vs. C 5%	-3.5	-5	2.5	5.1	30293	670	506	28	5.5	1	156|701|818|1457|1613|1859|2260|2261|2264|3716|5218|5292|5297|5565|5580|5587|5592|5596|8317|8396|8899|23139|51347|55312|55500|57787|79705|79877	GRK2|BUB1B|CAMK2G|CSNK2A1|DAPK3|DYRK1A|FGFR1|FGFR3|FGFR4|JAK1|CDK14|PIM1|PI4KA|PRKAB2|PRKCD|PRKD1|PRKG1|MAPK4|CDC7|PIP4K2B|PRPF4B|MAST2|TAOK3|RFK|ETNK1|MARK4|LRRK1|DCAKD
GO Biological Processes	19	GO:0045937	positive regulation of phosphate metabolic process	19_GO:0048518 positive regulation of biological process	4dOES vs. C 5%	-3.5	-5	2.5	5.1	30293	704	506	29	5.7	1	152|958|960|1201|2170|2260|2261|2264|2629|2822|3569|3655|5217|5580|5587|5899|7037|7422|8324|10459|11315|26051|51347|79705|79817|84280|116986|128239|100133941	ADRA2C|CD40|CD44|CLN3|FABP3|FGFR1|FGFR3|FGFR4|GBA1|GPLD1|IL6|ITGA6|PFN2|PRKCD|PRKD1|RALB|TFRC|VEGFA|FZD7|MAD2L2|PARK7|PPP1R16B|TAOK3|LRRK1|MOB3B|BTBD10|AGAP2|IQGAP3|CD24
GO Biological Processes	19	GO:0010562	positive regulation of phosphorus metabolic process	19_GO:0048518 positive regulation of biological process	4dOES vs. C 5%	-3.5	-5	2.5	5.1	30293	704	506	29	5.7	1	152|958|960|1201|2170|2260|2261|2264|2629|2822|3569|3655|5217|5580|5587|5899|7037|7422|8324|10459|11315|26051|51347|79705|79817|84280|116986|128239|100133941	ADRA2C|CD40|CD44|CLN3|FABP3|FGFR1|FGFR3|FGFR4|GBA1|GPLD1|IL6|ITGA6|PFN2|PRKCD|PRKD1|RALB|TFRC|VEGFA|FZD7|MAD2L2|PARK7|PPP1R16B|TAOK3|LRRK1|MOB3B|BTBD10|AGAP2|IQGAP3|CD24
GO Biological Processes	19	GO:0043161	proteasome-mediated ubiquitin-dependent protein catabolic process	19_GO:0008152 metabolic process	7dOES vs. C 20%	-3.5	-5	2.3	5	30293	357	1167	32	2.7	0.48	207|409|1047|2629|4193|6047|6502|7345|8312|8452|9354|9867|9928|10273|10296|10956|11160|23053|23327|26270|51185|51343|54476|55527|55741|55829|64326|64839|79654|84164|84447|92369	AKT1|ARRB2|CLGN|GBA1|MDM2|RNF4|SKP2|UCHL1|AXIN1|CUL3|UBE4A|PJA2|KIF14|STUB1|MAEA|OS9|ERLIN2|ZSWIM8|NEDD4L|FBXO6|CRBN|FZR1|RNF216|FEM1A|EDEM2|SELENOS|COP1|FBXL17|HECTD3|ASCC2|SYVN1|SPSB4
GO Molecular Functions	21	GO:0019904	protein domain specific binding		7dOES vs. C 5%	-3.5	-5.1	2.2	5	30293	651	754	36	4.8	0.78	375|490|890|958|998|1366|1613|1785|1793|1809|2876|2889|3065|3303|3932|4193|4747|5174|5629|6641|6654|6812|8322|8728|9135|9516|10395|22941|26508|29966|55740|59338|59339|59341|85021|100506658	ARF1|ATP2B1|CCNA2|CD40|CDC42|CLDN7|DAPK3|DNM2|DOCK1|DPYSL3|GPX1|RAPGEF1|HDAC1|HSPA1A|LCK|MDM2|NEFL|PDZK1|PROX1|SNTB1|SOS1|STXBP1|FZD4|ADAM19|RABEP1|LITAF|DLC1|SHANK2|HEYL|STRN3|ENAH|PLEKHA1|PLEKHA2|TRPV4|REPS1|OCLN
GO Biological Processes	19	GO:0050878	regulation of body fluid levels	19_GO:0065007 biological regulation	7dOES vs. C 5%	-3.5	-5	2.7	5.2	30293	353	754	24	3.2	0.64	958|1192|1385|1497|2013|2266|2821|3099|3569|3932|3998|5029|5328|5592|6777|6812|8525|8527|11215|50808|51763|56302|59341|84959	CD40|CLIC1|CREB1|CTNS|EMP2|FGG|GPI|HK2|IL6|LCK|LMAN1|P2RY2|PLAU|PRKG1|STAT5B|STXBP1|DGKZ|DGKD|AKAP11|AK3|INPP5K|TRPV5|TRPV4|UBASH3B
GO Biological Processes	19	GO:0010564	regulation of cell cycle process	19_GO:0050789 regulation of biological process	7dOES vs. C 20%	-3.5	-5.1	1.9	4.9	30293	747	1167	54	4.6	0.61	207|322|701|894|900|1018|1069|1112|1213|1613|2237|2260|2770|3373|4041|4193|4582|5311|5629|5934|6047|6840|7014|8317|8444|8452|9735|9903|9928|9984|10040|10106|10459|10615|10769|26060|26270|26271|27044|29086|51343|51510|54888|55124|55755|57057|57520|79184|80169|84687|84722|256006|440275|441161	AKT1|APBB1|BUB1B|CCND2|CCNG1|CDK3|CETN2|FOXN3|CLTC|DAPK3|FEN1|FGFR1|GNAI1|HYAL1|LRP5|MDM2|MUC1|PKD2|PROX1|RBL2|RNF4|SVIL|TERF2|CDC7|DYRK3|CUL3|KNTC1|KLHL21|KIF14|THOC1|TOM1L1|CTDSP2|MAD2L2|SPAG5|PLK2|APPL1|FBXO6|FBXO5|SND1|BABAM1|FZR1|CHMP5|NSUN2|PIWIL2|CDK5RAP2|TBX20|HECW2|BRCC3|CTC1|PPP1R9B|PSRC1|ANKRD31|EIF2AK4|OOEP
GO Biological Processes	19	GO:0022407	regulation of cell-cell adhesion	19_GO:0050789 regulation of biological process	7dOES vs. C 20%	-3.5	-5	2.1	4.9	30293	494	1167	40	3.4	0.53	100|182|207|239|384|445|654|857|960|1051|1948|2049|2266|2650|3569|3716|3932|4254|4851|5170|5420|5580|5590|5747|6522|6777|7037|7048|7297|8728|8943|10459|55714|55824|59341|80762|81704|84807|84959|89780	ADA|JAG1|AKT1|ALOX12|ARG2|ASS1|BMP6|CAV1|CD44|CEBPB|EFNB2|EPHB3|FGG|GCNT1|IL6|JAK1|LCK|KITLG|NOTCH1|PDPK1|PODXL|PRKCD|PRKCZ|PTK2|SLC4A2|STAT5B|TFRC|TGFBR2|TYK2|ADAM19|AP3D1|MAD2L2|TENM3|PAG1|TRPV4|NDFIP1|DOCK8|NFKBID|UBASH3B|WNT3A
GO Biological Processes	19	GO:0032535	regulation of cellular component size	19_GO:0065007 biological regulation	7dOES vs. C 20%	-3.5	-5.1	2.3	5.1	30293	370	1167	33	2.8	0.49	1201|1785|2314|2664|3475|4747|4897|5217|5357|5499|5580|5587|5802|6558|6711|6840|9990|10509|11135|22902|23028|23038|55604|57609|57679|59341|79890|80128|81873|89780|128239|196527|282679	CLN3|DNM2|FLII|GDI1|IFRD1|NEFL|NRCAM|PFN2|PLS1|PPP1CA|PRKCD|PRKD1|PTPRS|SLC12A2|SPTBN1|SVIL|SLC12A6|SEMA4B|CDC42EP1|RUFY3|KDM1A|WDTC1|CARMIL1|DIP2B|ALS2|TRPV4|RIN3|TRIM46|ARPC5L|WNT3A|IQGAP3|ANO6|AQP11
GO Biological Processes	19	GO:0030100	regulation of endocytosis	19_GO:0051179 localization	7dOES vs. C 20%	-3.5	-5	2.5	5.1	30293	292	1167	28	2.4	0.45	375|409|636|857|977|1201|1794|1948|3092|4043|5587|5867|6609|7249|7376|8674|9474|10960|23327|26060|29763|57118|64284|79890|85439|89780|196527|257364	ARF1|ARRB2|BICD1|CAV1|CD151|CLN3|DOCK2|EFNB2|HIP1|LRPAP1|PRKD1|RAB4A|SMPD1|TSC2|NR1H2|VAMP4|ATG5|LMAN2|NEDD4L|APPL1|PACSIN3|CAMK1D|RAB17|RIN3|STON2|WNT3A|ANO6|SNX33
GO Biological Processes	19	GO:0019216	regulation of lipid metabolic process	19_GO:0008152 metabolic process	4dOES vs. C 5%	-3.5	-5.1	3.4	5.6	30293	319	506	18	3.6	0.82	1385|2170|2264|2822|3949|5580|5592|6777|10162|10580|11160|54658|55198|57104|80183|84879|85414|142891	CREB1|FABP3|FGFR4|GPLD1|LDLR|PRKCD|PRKG1|STAT5B|LPCAT3|SORBS1|ERLIN2|UGT1A1|APPL2|PNPLA2|RUBCNL|MFSD2A|SLC45A3|SAMD8
GO Biological Processes	19	GO:0031396	regulation of protein ubiquitination	19_GO:0008152 metabolic process	7dOES vs. C 20%	-3.5	-5.1	2.9	5.3	30293	198	1167	22	1.9	0.4	207|409|754|857|6502|8312|8452|9474|9532|10273|10459|10625|11315|23028|26271|27018|51343|80762|91947|92369|131377|153769	AKT1|ARRB2|PTTG1IP|CAV1|SKP2|AXIN1|CUL3|ATG5|BAG2|STUB1|MAD2L2|IVNS1ABP|PARK7|KDM1A|FBXO5|BEX3|FZR1|NDFIP1|ARRDC4|SPSB4|KLHL40|SH3RF2
GO Biological Processes	19	GO:2000058	regulation of ubiquitin-dependent protein catabolic process	19_GO:0008152 metabolic process	4dOES vs. C 20%	-3.5	-5.1	4.5	6	30293	169	523	13	2.5	0.68	1454|2629|4193|5663|7337|9709|10444|11315|26259|27351|64326|84456|153769	CSNK1E|GBA1|MDM2|PSEN1|UBE3A|HERPUD1|ZER1|PARK7|FBXW8|DESI1|COP1|L3MBTL3|SH3RF2
GO Biological Processes	19	GO:0097305	response to alcohol	19_GO:0050896 response to stimulus	7dOES vs. C 20%	-3.5	-5.1	2.6	5.2	30293	257	1167	26	2.2	0.43	19|107|207|210|841|847|1366|1605|1728|1788|2770|3066|3283|3709|4129|4193|4747|5587|6554|7048|9962|54331|54658|56848|80854|84687	ABCA1|ADCY1|AKT1|ALAD|CASP8|CAT|CLDN7|DAG1|NQO1|DNMT3A|GNAI1|HDAC2|HSD3B1|ITPR2|MAOB|MDM2|NEFL|PRKD1|SLC10A1|TGFBR2|SLC23A2|GNG2|UGT1A1|SPHK2|SETD7|PPP1R9B
GO Biological Processes	19	GO:0070848	response to growth factor	19_GO:0050896 response to stimulus	4dOES vs. C 5%	-3.5	-5.1	2.8	5.3	30293	519	506	24	4.7	0.94	847|890|960|1385|1490|1747|2260|2261|2264|2549|3065|3315|4692|5587|6777|7050|7422|8725|10266|11344|26060|26508|51763|55198	CAT|CCNA2|CD44|CREB1|CCN2|DLX3|FGFR1|FGFR3|FGFR4|GAB1|HDAC1|HSPB1|NDN|PRKD1|STAT5B|TGIF1|VEGFA|URI1|RAMP2|TWF2|APPL1|HEYL|INPP5K|APPL2
GO Biological Processes	19	GO:0010035	response to inorganic substance	19_GO:0050896 response to stimulus	7dOES vs. C 5%	-3.5	-5	2.4	5.1	30293	525	754	31	4.1	0.72	48|107|207|513|847|890|1385|1396|1728|1788|2266|2821|2876|3162|3569|4193|4747|5052|5499|6505|6609|6647|7037|7273|8904|11315|54407|56172|57192|59338|63928	ACO1|ADCY1|AKT1|ATP5F1D|CAT|CCNA2|CREB1|CRIP1|NQO1|DNMT3A|FGG|GPI|GPX1|HMOX1|IL6|MDM2|NEFL|PRDX1|PPP1CA|SLC1A1|SMPD1|SOD1|TFRC|TTN|CPNE1|PARK7|SLC38A2|ANKH|MCOLN1|PLEKHA1|CHP2
GO Biological Processes	19	GO:1902652	secondary alcohol metabolic process	19_GO:0008152 metabolic process	7dOES vs. C 20%	-3.5	-5	3.4	5.5	30293	129	1167	17	1.5	0.35	19|847|1583|1718|1727|2260|2629|3419|3930|3949|4041|6307|6609|10449|11160|50814|55911	ABCA1|CAT|CYP11A1|DHCR24|CYB5R3|FGFR1|GBA1|IDH3A|LBR|LDLR|LRP5|MSMO1|SMPD1|ACAA2|ERLIN2|NSDHL|APOBR
GO Biological Processes	19	GO:0043588	skin development	19_GO:0032502 developmental process	7dOES vs. C 20%	-3.5	-5	2.5	5.1	30293	277	1167	27	2.3	0.44	182|239|1277|1718|2629|3065|3066|3655|3868|4763|4851|5339|6654|7922|8643|8837|10999|23086|25932|29986|50814|51599|54888|64834|84283|144501|338785	JAG1|ALOX12|COL1A1|DHCR24|GBA1|HDAC1|HDAC2|ITGA6|KRT16|NF1|NOTCH1|PLEC|SOS1|SLC39A7|PTCH2|CFLAR|SLC27A4|EXPH5|CLIC4|SLC39A2|NSDHL|LSR|NSUN2|ELOVL1|TMEM79|KRT80|KRT79
GO Molecular Functions	21	GO:0140299	small molecule sensor activity		4dOES vs. C 20%	-3.5	-5.1	9.4	7.3	30293	43	523	7	1.3	0.5	4292|7508|9725|11144|11315|59341|80303	MLH1|XPC|TMEM63A|DMC1|PARK7|TRPV4|EFHD1
GO Biological Processes	19	GO:0001894	tissue homeostasis	19_GO:0042592 homeostatic process	7dOES vs. C 5%	-3.5	-5	3.3	5.5	30293	219	754	18	2.4	0.56	216|1365|3569|3988|4155|4851|6505|6647|9153|25861|51599|54206|56172|56667|79705|84879|145226|100506658	ALDH1A1|CLDN3|IL6|LIPA|MBP|NOTCH1|SLC1A1|SOD1|SLC28A2|WHRN|LSR|ERRFI1|ANKH|MUC13|LRRK1|MFSD2A|RDH12|OCLN
Reactome Gene Sets	6	R-HSA-948021	Transport to the Golgi and subsequent modification		7dOES vs. C 20%	-3.5	-5	2.9	5.3	30293	185	1167	21	1.8	0.39	375|1075|3998|4245|6711|7277|7846|9276|9486|9871|10113|10381|10427|10484|10960|11070|22820|26286|54732|64689|112714	ARF1|CTSC|LMAN1|MGAT1|SPTBN1|TUBA4A|TUBA1A|COPB2|CHST10|SEC24D|PREB|TUBB3|SEC24B|SEC23A|LMAN2|TMEM115|COPG1|ARFGAP3|TMED9|GORASP1|TUBA3E
GO Biological Processes	19	GO:0035239	tube morphogenesis	19_GO:0032502 developmental process	4dOES vs. C 20%	-3.5	-5	2.5	5.1	30293	682	523	29	5.5	1	182|655|677|1497|1948|2099|2549|2876|3280|3949|4036|4041|4524|4851|5311|5499|5629|5663|6505|6733|7249|7453|7484|25902|25928|25932|51330|84678|85301	JAG1|BMP7|ZFP36L1|CTNS|EFNB2|ESR1|GAB1|GPX1|HES1|LDLR|LRP2|LRP5|MTHFR|NOTCH1|PKD2|PPP1CA|PROX1|PSEN1|SLC1A1|SRPK2|TSC2|WARS1|WNT9B|MTHFD1L|SOSTDC1|CLIC4|TNFRSF12A|KDM2B|COL27A1
GO Biological Processes	19	GO:0003018	vascular process in circulatory system	19_GO:0032501 multicellular organismal process	7dOES vs. C 20%	-3.5	-5	2.5	5.2	30293	275	1167	27	2.3	0.44	133|489|490|654|857|2030|2266|2876|3177|4036|4363|5029|5243|5339|6505|6507|6526|6558|7037|8714|9474|10999|23428|54407|59341|84879|100506658	ADM|ATP2A3|ATP2B1|BMP6|CAV1|SLC29A1|FGG|GPX1|SLC29A2|LRP2|ABCC1|P2RY2|ABCB1|PLEC|SLC1A1|SLC1A3|SLC5A3|SLC12A2|TFRC|ABCC3|ATG5|SLC27A4|SLC7A8|SLC38A2|TRPV4|MFSD2A|OCLN
[truncated: 5,152 more rows]

## Sheet: 2. Time of co-culture
Category	CategoryID	GO	Description	PARENT_GO	DEG list	Log(q-value)	LogP	Enrichment	Z-score	#TotalGeneInLibrary	#GeneInGO	#GeneInHitList	#GeneInGOAndHitList	%InGO	STDV %InGO	GeneID	Hits
[truncated: 325 more rows]

[truncated: 1 more sheets: 3. Oxygen level comparisons]
